# Supplementary material for: GSVD Comparison of Patient-Matched Normal and Tumor aCGH Profiles Reveals Global Copy-Number Alterations Predicting Glioblastoma Multiforme Survival
Source: PLoS One. 2012 Jan 23;7(1):e30098. doi: 10.1371/journal.pone.0030098 (PMC3264559; doi:10.1371/journal.pone.0030098)
Supplement: Mathematica Notebook S1 — Generalized singular value decomposition (GSVD) of the TCGA patient-matched tumor and normal aCGH profiles. A Mathematica 8.0.1 code file, executable by Mathematica 8.0.1 and readable by Mathematica Player, freely available at http://www.wolfram.com/products/player/. (NB) [file pone.0030098.s002.nb]

(*CacheID: 234*)
(* Internal cache information:
NotebookFileLineBreakTest
NotebookFileLineBreakTest
NotebookDataPosition[         0,          0]
NotebookDataLength[  87441539,    1352950]
NotebookOptionsPosition[  87399274,    1351563]
NotebookOutlinePosition[  87401318,    1351629]
CellTagsIndexPosition[  87401275,    1351626]
WindowFrame->Normal*)

(* Beginning of Notebook Content *)
Notebook[{
Cell[TextData[StyleBox["(* \[Copyright] Benjamin O. Alpert and Orly Alter \
2012, All Rights Reserved *)",
 FontFamily->"Courier",
 FontWeight->"Bold"]], "Text",
 CellMargins->{{17.76, 10.}, {7., 7.}},
 PageBreakAbove->False,
 PageBreakWithin->False,
 PageBreakBelow->False,
 GroupPageBreakWithin->False,
 CellChangeTimes->{{3.477234933278502*^9, 3.477234937157111*^9}, {
   3.479666553873515*^9, 3.479666560419537*^9}, 3.481382455071651*^9, {
   3.4863076003688374`*^9, 3.486307603496373*^9}, {3.503054466460394*^9, 
   3.503054467119989*^9}, 3.5047322135633*^9, {3.505517742559647*^9, 
   3.5055177435473146`*^9}, {3.521314179684599*^9, 3.521314193140073*^9}, {
   3.533420144739319*^9, 3.533420146161212*^9}},
 FontColor->RGBColor[1, 0, 0],
 Background->RGBColor[1, 1, 0]],

Cell["(* GSVD of Patient-Matched Tumor and Normal aCGH Datasets *)", "Text",
 CellMargins->{{17.76, 10.}, {7., 7.}},
 PageBreakAbove->False,
 PageBreakWithin->False,
 PageBreakBelow->False,
 GroupPageBreakWithin->False,
 CellChangeTimes->{{3.48389223108444*^9, 3.483892294093893*^9}, {
   3.491485399703021*^9, 3.491485403676848*^9}, {3.505517752083405*^9, 
   3.5055177558112288`*^9}, {3.505521310440371*^9, 3.505521372246399*^9}, {
   3.5055231667795877`*^9, 3.5055231709288893`*^9}, {3.521393978082549*^9, 
   3.521393983873479*^9}, 3.521407249031108*^9},
 FontColor->RGBColor[1, 0, 0],
 Background->RGBColor[1, 1, 0]],

Cell[TextData[StyleBox["(* Initialize *)",
 FontFamily->"Courier",
 FontWeight->"Bold"]], "Text",
 CellMargins->{{17.76, 10.}, {7., 7.}},
 PageBreakAbove->False,
 PageBreakWithin->False,
 PageBreakBelow->False,
 GroupPageBreakWithin->False,
 FontColor->RGBColor[0, 0, 1]],

Cell[BoxData[
 RowBox[{"Clear", "[", "\"\<Global`*\>\"", "]"}]], "Input",
 CellMargins->{{17.76, 10.}, {7., 7.}},
 PageBreakAbove->False,
 PageBreakWithin->False,
 PageBreakBelow->False,
 GroupPageBreakWithin->False,
 CellChangeTimes->{
  3.48563126565753*^9, 3.486134197206606*^9, {3.505518109304097*^9, 
   3.50551810954172*^9}, {3.505765316525003*^9, 3.505765321067149*^9}}],

Cell[TextData[StyleBox["(* Define Path to Datasets *)",
 FontFamily->"Courier",
 FontWeight->"Bold"]], "Text",
 CellMargins->{{17.76, 10.}, {7., 7.}},
 PageBreakAbove->False,
 PageBreakWithin->False,
 PageBreakBelow->False,
 GroupPageBreakWithin->False,
 CellChangeTimes->{{3.507559290177497*^9, 3.507559300680695*^9}},
 FontColor->RGBColor[0, 0, 1]],

Cell[BoxData[
 RowBox[{
  RowBox[{
   StyleBox["path", "Input"], 
   StyleBox[" ", "Input"], 
   StyleBox["=", "Input"], "\"\<Desktop/TCGA/\>\""}], ";"}]], "Input",
 CellMargins->{{17.76, 10.}, {7., 7.}},
 PageBreakAbove->False,
 PageBreakWithin->False,
 PageBreakBelow->False,
 GroupPageBreakWithin->False,
 CellChangeTimes->{{3.433246780059297*^9, 3.433246781401053*^9}, {
   3.433259756550239*^9, 3.4332597887423286`*^9}, 3.4332602356802*^9, {
   3.477239819446859*^9, 3.477239858720393*^9}, {3.4772399911632566`*^9, 
   3.477239991448107*^9}, {3.478447278228223*^9, 3.478447336682815*^9}, {
   3.478447370821776*^9, 3.478447389693087*^9}, {3.483729823202052*^9, 
   3.483729825848613*^9}, {3.483729865244219*^9, 3.483729891332697*^9}, {
   3.483729924584222*^9, 3.4837299465511703`*^9}, {3.483892210231741*^9, 
   3.483892210658297*^9}, {3.4838923123842983`*^9, 3.483892325983736*^9}, {
   3.4838924070607862`*^9, 3.483892436460739*^9}, {3.483908354610394*^9, 
   3.4839083567905693`*^9}, {3.4861341080299463`*^9, 3.486134161130623*^9}, {
   3.491485365990781*^9, 3.491485366606412*^9}, {3.491907826596809*^9, 
   3.491907827995261*^9}, {3.505518116471385*^9, 3.5055181170777407`*^9}, {
   3.5057634122428827`*^9, 3.5057634199357243`*^9}, 3.5057639245944223`*^9, {
   3.506983907562861*^9, 3.506983908225112*^9}, 3.5099702834743967`*^9, {
   3.514043773681682*^9, 3.514043775782646*^9}, 3.514048705045347*^9, {
   3.514048736590687*^9, 3.514048766992313*^9}, 3.5140488297633533`*^9, 
   3.514662331526814*^9, {3.5213912081911583`*^9, 3.5213912094331903`*^9}, {
   3.5213936460844316`*^9, 3.521393648230029*^9}}],

Cell["(* Read aCGH Tumor and Normal Datasets *)            ", "Text",
 CellMargins->{{17.76, 10.}, {7., 7.}},
 PageBreakAbove->False,
 PageBreakWithin->False,
 PageBreakBelow->False,
 GroupPageBreakWithin->False,
 CellChangeTimes->{{3.4772347423479347`*^9, 3.477234746506135*^9}, {
   3.4856230936277037`*^9, 3.48562309503428*^9}, 3.486907429904635*^9, {
   3.487008552676362*^9, 3.4870085529561377`*^9}, {3.503054508654389*^9, 
   3.5030545093616943`*^9}, {3.505518137527396*^9, 3.505518142068426*^9}, {
   3.5055231752756567`*^9, 3.505523175712756*^9}, {3.521407253665235*^9, 
   3.521407260030551*^9}},
 FontColor->RGBColor[1, 0, 0],
 Background->RGBColor[1, 1, 0]],

Cell[BoxData[{
 RowBox[{
  RowBox[{"stream", "=", 
   RowBox[{"path", "<>", "\"\<251_Tumor.txt\>\""}]}], 
  ";"}], "\[IndentingNewLine]", 
 RowBox[{
  RowBox[{"tumorData", "=", 
   RowBox[{"Import", "[", 
    RowBox[{"stream", ",", "\"\<Table\>\""}], "]"}]}], 
  ";"}], "\[IndentingNewLine]", 
 RowBox[{
  RowBox[{"stream", "=", 
   RowBox[{"path", "<>", "\"\<251_Normal.txt\>\""}]}], 
  ";"}], "\[IndentingNewLine]", 
 RowBox[{
  RowBox[{"normalData", "=", 
   RowBox[{"Import", "[", 
    RowBox[{"stream", ",", "\"\<Table\>\""}], "]"}]}], ";"}]}], "Input",
 CellMargins->{{17.76, 10.}, {7., 7.}},
 PageBreakAbove->False,
 PageBreakWithin->False,
 PageBreakBelow->False,
 GroupPageBreakWithin->False,
 CellChangeTimes->{{3.433246780059297*^9, 3.433246781401053*^9}, {
   3.433259756550239*^9, 3.4332597887423286`*^9}, 3.4332602356802*^9, {
   3.477239819446859*^9, 3.477239858720393*^9}, {3.4772399911632566`*^9, 
   3.477239991448107*^9}, {3.478447278228223*^9, 3.478447336682815*^9}, {
   3.478447370821776*^9, 3.478447389693087*^9}, {3.483729823202052*^9, 
   3.483729825848613*^9}, {3.483729865244219*^9, 3.483729891332697*^9}, {
   3.483729924584222*^9, 3.4837299465511703`*^9}, {3.483892210231741*^9, 
   3.483892210658297*^9}, {3.4838923123842983`*^9, 3.483892325983736*^9}, {
   3.4838924070607862`*^9, 3.483892436460739*^9}, {3.483908354610394*^9, 
   3.4839083567905693`*^9}, {3.4861341080299463`*^9, 3.486134161130623*^9}, {
   3.491485365990781*^9, 3.491485366606412*^9}, {3.491907826596809*^9, 
   3.491907827995261*^9}, {3.505518116471385*^9, 3.5055181170777407`*^9}, {
   3.5057634122428827`*^9, 3.5057634199357243`*^9}, 3.5057639245944223`*^9, {
   3.506983907562861*^9, 3.506983908225112*^9}, 3.5099702834743967`*^9, {
   3.514043773681682*^9, 3.514043775782646*^9}, 3.514048705045347*^9, {
   3.514048736590687*^9, 3.514048766992313*^9}, 3.5140488297633533`*^9, 
   3.514662331526814*^9, {3.518960997744812*^9, 3.518961003711404*^9}, {
   3.519654655033491*^9, 3.5196546884319563`*^9}, {3.519654974983974*^9, 
   3.519654985599036*^9}, {3.519655046732668*^9, 3.519655052356658*^9}, {
   3.5196551782402687`*^9, 3.519655190216948*^9}, 3.519656221323122*^9, {
   3.520704233356781*^9, 3.520704235202594*^9}}],

Cell[TextData[StyleBox["(* Extract Probe IDs and Array Names *)",
 FontFamily->"Courier",
 FontWeight->"Bold"]], "Text",
 CellMargins->{{17.76, 10.}, {7., 7.}},
 PageBreakAbove->False,
 PageBreakWithin->False,
 PageBreakBelow->False,
 GroupPageBreakWithin->False,
 CellChangeTimes->{{3.507559290177497*^9, 3.5075593608113737`*^9}},
 FontColor->RGBColor[0, 0, 1]],

Cell[BoxData[{
 RowBox[{
  RowBox[{"tumorArrayNames", "=", 
   RowBox[{"Drop", "[", 
    RowBox[{
     RowBox[{"tumorData", "[", 
      RowBox[{"[", "1", "]"}], "]"}], ",", "3"}], "]"}]}], 
  ";"}], "\[IndentingNewLine]", 
 RowBox[{
  RowBox[{"tumorProbeID", "=", 
   RowBox[{"Drop", "[", 
    RowBox[{
     RowBox[{"tumorData", "[", 
      RowBox[{"[", 
       RowBox[{"All", ",", "1"}], "]"}], "]"}], ",", "1"}], "]"}]}], 
  ";"}], "\[IndentingNewLine]", 
 RowBox[{
  RowBox[{"tumorProbeLoc", "=", 
   RowBox[{"Drop", "[", 
    RowBox[{
     RowBox[{"tumorData", "[", 
      RowBox[{"[", 
       RowBox[{"All", ",", 
        RowBox[{"2", ";;", "3"}]}], "]"}], "]"}], ",", "1"}], "]"}]}], 
  ";"}], "\[IndentingNewLine]", 
 RowBox[{
  RowBox[{"tumorData", "=", 
   RowBox[{"Drop", "[", 
    RowBox[{"tumorData", ",", "1", ",", "3"}], "]"}]}], ";"}], "\n", 
 RowBox[{
  RowBox[{"normalArrayNames", "=", 
   RowBox[{"Drop", "[", 
    RowBox[{
     RowBox[{"normalData", "[", 
      RowBox[{"[", "1", "]"}], "]"}], ",", "3"}], "]"}]}], 
  ";"}], "\[IndentingNewLine]", 
 RowBox[{
  RowBox[{"normalProbeID", "=", 
   RowBox[{"Drop", "[", 
    RowBox[{
     RowBox[{"normalData", "[", 
      RowBox[{"[", 
       RowBox[{"All", ",", "1"}], "]"}], "]"}], ",", "1"}], "]"}]}], 
  ";"}], "\[IndentingNewLine]", 
 RowBox[{
  RowBox[{"normalProbeLoc", "=", 
   RowBox[{"Drop", "[", 
    RowBox[{
     RowBox[{"normalData", "[", 
      RowBox[{"[", 
       RowBox[{"All", ",", 
        RowBox[{"2", ";;", "3"}]}], "]"}], "]"}], ",", "1"}], "]"}]}], 
  ";"}], "\[IndentingNewLine]", 
 RowBox[{
  RowBox[{"normalData", "=", 
   RowBox[{"Drop", "[", 
    RowBox[{"normalData", ",", "1", ",", "3"}], "]"}]}], ";"}]}], "Input",
 CellMargins->{{17.76, 10.}, {7., 7.}},
 PageBreakAbove->False,
 PageBreakWithin->False,
 PageBreakBelow->False,
 GroupPageBreakWithin->False,
 CellChangeTimes->{{3.50576563127945*^9, 3.505765646056417*^9}, {
   3.5057657389983*^9, 3.505765758999948*^9}, 3.505765789374861*^9, {
   3.505766892900743*^9, 3.505766892988765*^9}, {3.505768700132525*^9, 
   3.5057687443822527`*^9}, {3.505768785880095*^9, 3.5057688175383053`*^9}, 
   3.505768875044881*^9, {3.5057689058628693`*^9, 3.505768927215961*^9}, {
   3.508608750878105*^9, 3.5086087519701967`*^9}, 3.509970288471632*^9, {
   3.5189578743289022`*^9, 3.5189578780568047`*^9}, {3.518957908556055*^9, 
   3.518957921669209*^9}, {3.518960937576027*^9, 3.518960939597883*^9}}],

Cell[CellGroupData[{

Cell[BoxData[{
 RowBox[{
  RowBox[{"{", 
   RowBox[{"tumorProbes", ",", "arrays"}], "}"}], "=", 
  RowBox[{"Dimensions", "[", "tumorData", "]"}]}], "\n", 
 RowBox[{
  RowBox[{"{", 
   RowBox[{"normalProbes", ",", "arrays"}], "}"}], "=", 
  RowBox[{"Dimensions", "[", "normalData", "]"}]}]}], "Input",
 CellMargins->{{17.76, 10.}, {7., 7.}},
 PageBreakAbove->False,
 PageBreakWithin->False,
 PageBreakBelow->False,
 GroupPageBreakWithin->False,
 CellChangeTimes->{
  3.4332588832587337`*^9, {3.4332589293533583`*^9, 3.433258992764408*^9}, {
   3.433259053392933*^9, 3.43325906464674*^9}, {3.43325909669529*^9, 
   3.433259109288556*^9}, {3.433259146466784*^9, 3.4332591932777348`*^9}, {
   3.4332592389543047`*^9, 3.433259272177889*^9}, {3.433259430332028*^9, 
   3.4332595307775297`*^9}, {3.433260327814765*^9, 3.43326033292601*^9}, {
   3.479748505017963*^9, 3.4797485464984207`*^9}, {3.479748582990078*^9, 
   3.47974863531046*^9}, {3.479748712971953*^9, 3.479748713218746*^9}, {
   3.484147747434877*^9, 3.484147783635029*^9}, {3.485623432491467*^9, 
   3.4856234371157093`*^9}, {3.485870833510952*^9, 3.4858708690226917`*^9}, {
   3.486134220555524*^9, 3.486134240036559*^9}, {3.4863076489908648`*^9, 
   3.486307650934228*^9}, {3.486307745828169*^9, 3.486307747083892*^9}, {
   3.4863077776370697`*^9, 3.486307800358375*^9}, {3.488294995346697*^9, 
   3.4882950103859*^9}, {3.488295052340416*^9, 3.488295103750865*^9}, {
   3.488295142994392*^9, 3.4882951840480957`*^9}, {3.488295251449266*^9, 
   3.488295255351503*^9}, 3.491485394831237*^9, {3.505517829091783*^9, 
   3.505517838793895*^9}, 3.507497517815495*^9, 3.507497566897155*^9, {
   3.507497687543651*^9, 3.507497693038562*^9}, {3.507497768810752*^9, 
   3.507497800651672*^9}}],

Cell[BoxData[
 RowBox[{"{", 
  RowBox[{"212696", ",", "251"}], "}"}]], "Output",
 CellMargins->{{17.76, 10.}, {7., 7.}},
 PageBreakAbove->False,
 PageBreakWithin->False,
 PageBreakBelow->False,
 GroupPageBreakWithin->False,
 CellChangeTimes->{
  3.505517999225383*^9, 3.505521046687194*^9, 3.505521113058837*^9, 
   3.505765611293141*^9, 3.5057656503472843`*^9, {3.505766271956335*^9, 
   3.505766285451242*^9}, 3.505766900747382*^9, 3.505767801211256*^9, 
   3.5057688571548977`*^9, 3.50576889181489*^9, 3.505928028074814*^9, 
   3.505933032334589*^9, 3.505933397960663*^9, 3.5059376564888687`*^9, 
   3.505938499023602*^9, 3.5074955456753263`*^9, 3.507496788215089*^9, {
   3.507497513693358*^9, 3.507497518442239*^9}, {3.5074975642833138`*^9, 
   3.5074975672331944`*^9}, {3.507497628033257*^9, 3.5074976934695253`*^9}, {
   3.507497769458406*^9, 3.5074978016582737`*^9}, 3.5074981191245613`*^9, {
   3.507498162980898*^9, 3.507498180553019*^9}, {3.507498213212945*^9, 
   3.5074982360355177`*^9}, 3.507500746644186*^9, 3.507556313384673*^9, 
   3.5075625335300503`*^9, 3.508537173367854*^9, 3.508537230192567*^9, 
   3.508537523354775*^9, 3.508538613122426*^9, 3.5085410311802683`*^9, 
   3.508605747002265*^9, 3.508609107850458*^9, 3.508623159480032*^9, 
   3.5087101086544647`*^9, 3.509310253680286*^9, 3.509376978364874*^9, 
   3.5099893222817307`*^9, 3.510433845952512*^9, 3.514048673944023*^9, 
   3.514049101543022*^9, 3.514140337397252*^9, 3.5145540576883907`*^9, 
   3.514556854082335*^9, 3.514576924010253*^9, 3.51463883366538*^9, 
   3.514648295603168*^9, 3.514829196305209*^9, 3.5149108268898153`*^9, 
   3.514911262407899*^9, 3.5151795323577757`*^9, 3.515415142748247*^9, 
   3.515426085707646*^9, 3.5154294615001707`*^9, 3.51645221833628*^9, 
   3.5164525211130877`*^9, 3.516453047852717*^9, 3.51645661481739*^9, 
   3.5164750294877443`*^9, 3.516477088599074*^9, 3.51647768130754*^9, 
   3.517061842664562*^9, {3.517076394477825*^9, 3.517076397922748*^9}, 
   3.517241717080872*^9, 3.5172490873802633`*^9, 3.5173149174876137`*^9, 
   3.5173152498402042`*^9, 3.517327414000268*^9, 3.5175917988951797`*^9, 
   3.5175992102861156`*^9, 3.517668414932823*^9, 3.518180910326435*^9, 
   3.5181828073918247`*^9, 3.518869922805587*^9, 3.518897497355669*^9, 
   3.518960560850131*^9, 3.518976204818802*^9, 3.519149824018373*^9, 
   3.519401774694241*^9, 3.519411221745907*^9, 3.51965493708936*^9, 
   3.519663246108213*^9, 3.5196635468856983`*^9, 3.5197352055299*^9, 
   3.5197378171381893`*^9, 3.520095303594186*^9, 3.520102341162703*^9, 
   3.520167599840723*^9, 3.520170314378591*^9, 3.520189511546852*^9, 
   3.520191085100593*^9, 3.520191330279541*^9, 3.5207839828569508`*^9, 
   3.5207857358541603`*^9, 3.520785943388699*^9, 3.5207958766378937`*^9, {
   3.520967946432047*^9, 3.5209679515976133`*^9}, 3.5209690842463093`*^9, 
   3.521203261271241*^9, 3.521208072326078*^9, 3.521212189525935*^9, 
   3.5212380234566927`*^9, 3.521387287218596*^9, 3.521390080839429*^9, 
   3.521390285744314*^9, 3.521391667306718*^9, 3.521395864711871*^9, 
   3.521401105973734*^9, 3.521424107986668*^9, 3.5214614649825077`*^9, 
   3.521465971154962*^9, 3.521468101002585*^9, 3.521499909969715*^9, 
   3.521659053871307*^9, 3.521662175135086*^9, 3.522266930318215*^9, 
   3.5259109948686123`*^9, 3.5269523239585752`*^9, 3.526955584489108*^9, 
   3.5272054883493977`*^9, 3.5273620973502417`*^9, 3.527376060996194*^9, 
   3.527379718868088*^9, 3.527424014642029*^9, 3.527432525423942*^9},
 FontWeight->"Bold"],

Cell[BoxData[
 RowBox[{"{", 
  RowBox[{"211227", ",", "251"}], "}"}]], "Output",
 CellMargins->{{17.76, 10.}, {7., 7.}},
 PageBreakAbove->False,
 PageBreakWithin->False,
 PageBreakBelow->False,
 GroupPageBreakWithin->False,
 CellChangeTimes->{
  3.505517999225383*^9, 3.505521046687194*^9, 3.505521113058837*^9, 
   3.505765611293141*^9, 3.5057656503472843`*^9, {3.505766271956335*^9, 
   3.505766285451242*^9}, 3.505766900747382*^9, 3.505767801211256*^9, 
   3.5057688571548977`*^9, 3.50576889181489*^9, 3.505928028074814*^9, 
   3.505933032334589*^9, 3.505933397960663*^9, 3.5059376564888687`*^9, 
   3.505938499023602*^9, 3.5074955456753263`*^9, 3.507496788215089*^9, {
   3.507497513693358*^9, 3.507497518442239*^9}, {3.5074975642833138`*^9, 
   3.5074975672331944`*^9}, {3.507497628033257*^9, 3.5074976934695253`*^9}, {
   3.507497769458406*^9, 3.5074978016582737`*^9}, 3.5074981191245613`*^9, {
   3.507498162980898*^9, 3.507498180553019*^9}, {3.507498213212945*^9, 
   3.5074982360355177`*^9}, 3.507500746644186*^9, 3.507556313384673*^9, 
   3.5075625335300503`*^9, 3.508537173367854*^9, 3.508537230192567*^9, 
   3.508537523354775*^9, 3.508538613122426*^9, 3.5085410311802683`*^9, 
   3.508605747002265*^9, 3.508609107850458*^9, 3.508623159480032*^9, 
   3.5087101086544647`*^9, 3.509310253680286*^9, 3.509376978364874*^9, 
   3.5099893222817307`*^9, 3.510433845952512*^9, 3.514048673944023*^9, 
   3.514049101543022*^9, 3.514140337397252*^9, 3.5145540576883907`*^9, 
   3.514556854082335*^9, 3.514576924010253*^9, 3.51463883366538*^9, 
   3.514648295603168*^9, 3.514829196305209*^9, 3.5149108268898153`*^9, 
   3.514911262407899*^9, 3.5151795323577757`*^9, 3.515415142748247*^9, 
   3.515426085707646*^9, 3.5154294615001707`*^9, 3.51645221833628*^9, 
   3.5164525211130877`*^9, 3.516453047852717*^9, 3.51645661481739*^9, 
   3.5164750294877443`*^9, 3.516477088599074*^9, 3.51647768130754*^9, 
   3.517061842664562*^9, {3.517076394477825*^9, 3.517076397922748*^9}, 
   3.517241717080872*^9, 3.5172490873802633`*^9, 3.5173149174876137`*^9, 
   3.5173152498402042`*^9, 3.517327414000268*^9, 3.5175917988951797`*^9, 
   3.5175992102861156`*^9, 3.517668414932823*^9, 3.518180910326435*^9, 
   3.5181828073918247`*^9, 3.518869922805587*^9, 3.518897497355669*^9, 
   3.518960560850131*^9, 3.518976204818802*^9, 3.519149824018373*^9, 
   3.519401774694241*^9, 3.519411221745907*^9, 3.51965493708936*^9, 
   3.519663246108213*^9, 3.5196635468856983`*^9, 3.5197352055299*^9, 
   3.5197378171381893`*^9, 3.520095303594186*^9, 3.520102341162703*^9, 
   3.520167599840723*^9, 3.520170314378591*^9, 3.520189511546852*^9, 
   3.520191085100593*^9, 3.520191330279541*^9, 3.5207839828569508`*^9, 
   3.5207857358541603`*^9, 3.520785943388699*^9, 3.5207958766378937`*^9, {
   3.520967946432047*^9, 3.5209679515976133`*^9}, 3.5209690842463093`*^9, 
   3.521203261271241*^9, 3.521208072326078*^9, 3.521212189525935*^9, 
   3.5212380234566927`*^9, 3.521387287218596*^9, 3.521390080839429*^9, 
   3.521390285744314*^9, 3.521391667306718*^9, 3.521395864711871*^9, 
   3.521401105973734*^9, 3.521424107986668*^9, 3.5214614649825077`*^9, 
   3.521465971154962*^9, 3.521468101002585*^9, 3.521499909969715*^9, 
   3.521659053871307*^9, 3.521662175135086*^9, 3.522266930318215*^9, 
   3.5259109948686123`*^9, 3.5269523239585752`*^9, 3.526955584489108*^9, 
   3.5272054883493977`*^9, 3.5273620973502417`*^9, 3.527376060996194*^9, 
   3.527379718868088*^9, 3.527424014642029*^9, 3.527432525442669*^9},
 FontWeight->"Bold"]
}, Open  ]],

Cell["(* Compute GSVD *)", "Text",
 CellMargins->{{17.76, 10.}, {7., 7.}},
 PageBreakAbove->False,
 PageBreakWithin->False,
 PageBreakBelow->False,
 GroupPageBreakWithin->False,
 CellChangeTimes->{{3.477240210828204*^9, 3.477240215346916*^9}, 
   3.48562247028928*^9, {3.505517766759705*^9, 3.505517771381707*^9}},
 FontColor->RGBColor[1, 0, 0],
 Background->RGBColor[1, 1, 0]],

Cell["\<\
(* Compute the QR Decomposition of the Appended Tumor and Normal Datasets *)\
\>", "Text",
 CellMargins->{{17.76, 10.}, {7., 7.}},
 PageBreakAbove->False,
 PageBreakWithin->False,
 PageBreakBelow->False,
 GroupPageBreakWithin->False,
 ShowCellLabel->True,
 CellLabelPositioning->Above,
 CellLabelAutoDelete->True,
 CellChangeTimes->{{3.505521470745304*^9, 3.505521494495384*^9}, {
  3.505521701655272*^9, 3.505521705021277*^9}},
 FontColor->RGBColor[0, 0, 1]],

Cell[BoxData[{
 RowBox[{
  RowBox[{"data", "=", 
   RowBox[{"Join", "[", 
    RowBox[{"tumorData", ",", "normalData"}], "]"}]}], 
  ";"}], "\[IndentingNewLine]", 
 RowBox[{
  RowBox[{
   RowBox[{"{", 
    RowBox[{"q", ",", "r"}], "}"}], "=", 
   RowBox[{"QRDecomposition", "[", "data", "]"}]}], 
  ";"}], "\[IndentingNewLine]", 
 RowBox[{
  RowBox[{"q", "=", 
   RowBox[{"Transpose", "[", "q", "]"}]}], ";"}]}], "Input",
 CellMargins->{{17.76, 10.}, {7., 7.}},
 PageBreakAbove->False,
 PageBreakWithin->False,
 PageBreakBelow->False,
 GroupPageBreakWithin->False,
 ShowCellLabel->True,
 CellLabelPositioning->Above,
 CellLabelAutoDelete->True,
 CellChangeTimes->{{3.484147937358686*^9, 3.484148219048921*^9}, {
   3.485543328643622*^9, 3.48554337126924*^9}, {3.485623124935872*^9, 
   3.48562312538413*^9}, {3.4861342788461533`*^9, 3.4861342847746077`*^9}, 
   3.486134379178936*^9, {3.486404675387124*^9, 3.4864046852948313`*^9}, {
   3.503054602513321*^9, 3.5030546291657143`*^9}, 3.505517863763464*^9, {
   3.505517911264495*^9, 3.505517926535009*^9}, {3.5055215020675898`*^9, 
   3.505521502834311*^9}, {3.508529263513454*^9, 3.508529305223014*^9}, {
   3.508537149568955*^9, 3.508537187457191*^9}, {3.508541345750412*^9, 
   3.508541349712172*^9}, 3.508600798923119*^9, 3.509970325311714*^9, 
   3.521426248576741*^9},
 LineSpacing->{1, 3}],

Cell[TextData[StyleBox["(* Compute the SVD of the Tumor Block of Q *)",
 FontFamily->"Courier",
 FontWeight->"Bold"]], "Text",
 CellMargins->{{17.76, 10.}, {7., 7.}},
 PageBreakAbove->False,
 PageBreakWithin->False,
 PageBreakBelow->False,
 GroupPageBreakWithin->False,
 ShowCellLabel->True,
 CellLabelPositioning->Above,
 CellLabelAutoDelete->True,
 CellChangeTimes->{{3.484147937358686*^9, 3.484148219048921*^9}, {
   3.485543328643622*^9, 3.48554337126924*^9}, {3.485623124935872*^9, 
   3.48562312538413*^9}, {3.4861342788461533`*^9, 3.4861342847746077`*^9}, 
   3.486134379178936*^9, {3.486404675387124*^9, 3.4864046852948313`*^9}, {
   3.503054602513321*^9, 3.5030546291657143`*^9}, 3.505517863763464*^9, {
   3.505517911264495*^9, 3.505517926535009*^9}, {3.5055215020675898`*^9, 
   3.505521502834311*^9}, {3.508529263513454*^9, 3.508529305223014*^9}, {
   3.508537149568955*^9, 3.508537187457191*^9}, {3.508541345750412*^9, 
   3.508541349712172*^9}, 3.508600798923119*^9, {3.509970325311714*^9, 
   3.509970329727573*^9}, {3.509970435206112*^9, 3.509970491347226*^9}, {
   3.509970537340045*^9, 3.509970568659174*^9}, 3.509993510458932*^9},
 LineSpacing->{1, 3},
 FontColor->RGBColor[0, 0, 1]],

Cell[BoxData[{
 RowBox[{
  RowBox[{"q1", "=", 
   RowBox[{"q", "[", 
    RowBox[{"[", 
     RowBox[{"1", ";;", "tumorProbes"}], "]"}], "]"}]}], 
  ";"}], "\[IndentingNewLine]", 
 RowBox[{
  RowBox[{
   RowBox[{"{", 
    RowBox[{"u1", ",", "w1", ",", "vt1"}], "}"}], "=", 
   RowBox[{"SingularValueDecomposition", "[", 
    RowBox[{"q1", ",", "arrays"}], "]"}]}], ";"}], "\[IndentingNewLine]", 
 RowBox[{
  RowBox[{"vt1", "=", 
   RowBox[{
    RowBox[{"Transpose", "[", "vt1", "]"}], ".", "r"}]}], 
  ";"}], "\[IndentingNewLine]", 
 RowBox[{
  RowBox[{"d1", "=", 
   RowBox[{"DiagonalMatrix", "[", 
    RowBox[{"Diagonal", "[", 
     RowBox[{"Sqrt", "[", 
      RowBox[{"vt1", ".", 
       RowBox[{"Transpose", "[", "vt1", "]"}]}], "]"}], "]"}], "]"}]}], 
  ";"}], "\[IndentingNewLine]", 
 RowBox[{
  RowBox[{"Do", "[", 
   RowBox[{
    RowBox[{
     RowBox[{"vt1", "[", 
      RowBox[{"[", "a", "]"}], "]"}], "=", 
     RowBox[{
      RowBox[{"vt1", "[", 
       RowBox[{"[", "a", "]"}], "]"}], "/", 
      RowBox[{"d1", "[", 
       RowBox[{"[", 
        RowBox[{"a", ",", "a"}], "]"}], "]"}]}]}], ",", 
    RowBox[{"{", 
     RowBox[{"a", ",", "1", ",", "arrays"}], "}"}]}], "]"}], 
  ";"}], "\[IndentingNewLine]", 
 RowBox[{
  RowBox[{"d1", "=", 
   RowBox[{"w1", ".", "d1"}]}], ";"}], "\[IndentingNewLine]", 
 RowBox[{
  RowBox[{"probelets", "=", "vt1"}], ";"}], "\[IndentingNewLine]", 
 RowBox[{
  RowBox[{"tumorArraylets", "=", "u1"}], ";"}]}], "Input",
 CellMargins->{{17.76, 10.}, {7., 7.}},
 PageBreakAbove->False,
 PageBreakWithin->False,
 PageBreakBelow->False,
 GroupPageBreakWithin->False,
 ShowCellLabel->True,
 CellLabelPositioning->Above,
 CellLabelAutoDelete->True,
 CellChangeTimes->{{3.484147937358686*^9, 3.484148219048921*^9}, {
   3.485543328643622*^9, 3.48554337126924*^9}, {3.485623124935872*^9, 
   3.48562312538413*^9}, {3.4861342788461533`*^9, 3.4861342847746077`*^9}, 
   3.486134379178936*^9, {3.486404675387124*^9, 3.4864046852948313`*^9}, {
   3.503054602513321*^9, 3.5030546291657143`*^9}, 3.505517863763464*^9, {
   3.505517911264495*^9, 3.505517926535009*^9}, {3.5055215020675898`*^9, 
   3.505521502834311*^9}, {3.508529263513454*^9, 3.508529305223014*^9}, {
   3.508537149568955*^9, 3.508537187457191*^9}, {3.508541345750412*^9, 
   3.508541349712172*^9}, 3.508600798923119*^9, {3.509970325311714*^9, 
   3.509970329727573*^9}, 3.521426248579734*^9},
 LineSpacing->{1, 3}],

Cell[TextData[StyleBox["(* Compute the SVD of the Normal Block of Q *)",
 FontFamily->"Courier",
 FontWeight->"Bold"]], "Text",
 CellMargins->{{17.76, 10.}, {7., 7.}},
 PageBreakAbove->False,
 PageBreakWithin->False,
 PageBreakBelow->False,
 GroupPageBreakWithin->False,
 ShowCellLabel->True,
 CellLabelPositioning->Above,
 CellLabelAutoDelete->True,
 CellChangeTimes->{{3.484147937358686*^9, 3.484148219048921*^9}, {
   3.485543328643622*^9, 3.48554337126924*^9}, {3.485623124935872*^9, 
   3.48562312538413*^9}, {3.4861342788461533`*^9, 3.4861342847746077`*^9}, 
   3.486134379178936*^9, {3.486404675387124*^9, 3.4864046852948313`*^9}, {
   3.503054602513321*^9, 3.5030546291657143`*^9}, 3.505517863763464*^9, {
   3.505517911264495*^9, 3.505517926535009*^9}, {3.5055215020675898`*^9, 
   3.505521502834311*^9}, {3.508529263513454*^9, 3.508529305223014*^9}, {
   3.508537149568955*^9, 3.508537187457191*^9}, {3.508541345750412*^9, 
   3.508541349712172*^9}, 3.508600798923119*^9, {3.509970325311714*^9, 
   3.509970329727573*^9}, {3.509970435206112*^9, 3.509970491347226*^9}, {
   3.509970537340045*^9, 3.509970568659174*^9}, {3.509970624830926*^9, 
   3.509970625541101*^9}},
 LineSpacing->{1, 3},
 FontColor->RGBColor[0, 0, 1]],

Cell[BoxData[{
 RowBox[{
  RowBox[{
   RowBox[{"q2", "=", 
    RowBox[{"q", "[", 
     RowBox[{"[", 
      RowBox[{
       RowBox[{"tumorProbes", "+", "1"}], " ", ";;", " ", 
       RowBox[{"normalProbes", "+", "tumorProbes"}]}], "]"}], "]"}]}], ";"}], 
  " "}], "\n", 
 RowBox[{
  RowBox[{
   RowBox[{
    RowBox[{"{", 
     RowBox[{"u2", ",", " ", "w2", ",", " ", "vt2"}], "}"}], "=", 
    RowBox[{"SingularValueDecomposition", "[", 
     RowBox[{"q2", ",", "arrays"}], "]"}]}], ";"}], " "}], "\n", 
 RowBox[{
  RowBox[{
   RowBox[{"vt2", "=", 
    RowBox[{
     RowBox[{"Transpose", "[", "vt2", "]"}], " ", ".", " ", "r"}]}], ";"}], 
  " "}], "\n", 
 RowBox[{
  RowBox[{
   RowBox[{"d2", "=", 
    RowBox[{"DiagonalMatrix", "[", 
     RowBox[{"Diagonal", "[", 
      RowBox[{"Sqrt", "[", 
       RowBox[{"vt2", " ", ".", " ", 
        RowBox[{"Transpose", "[", "vt2", "]"}]}], "]"}], "]"}], "]"}]}], 
   ";"}], " "}], "\n", 
 RowBox[{
  RowBox[{
   RowBox[{"Do", "[", 
    RowBox[{
     RowBox[{
      RowBox[{"vt2", "[", 
       RowBox[{"[", "a", "]"}], "]"}], "=", 
      RowBox[{
       RowBox[{"vt2", "[", 
        RowBox[{"[", "a", "]"}], "]"}], "/", 
       RowBox[{"d2", "[", 
        RowBox[{"[", 
         RowBox[{"a", ",", "a"}], "]"}], "]"}]}]}], ",", 
     RowBox[{"{", 
      RowBox[{"a", ",", " ", "1", ",", " ", "arrays"}], "}"}]}], "]"}], ";"}],
   " "}]}], "Input",
 CellMargins->{{17.76, 10.}, {7., 7.}},
 PageBreakAbove->False,
 PageBreakWithin->False,
 PageBreakBelow->False,
 GroupPageBreakWithin->False,
 ShowCellLabel->True,
 CellLabelPositioning->Above,
 CellLabelAutoDelete->True,
 CellChangeTimes->{{3.484147937358686*^9, 3.484148219048921*^9}, {
   3.485543328643622*^9, 3.48554337126924*^9}, {3.485623124935872*^9, 
   3.48562312538413*^9}, {3.4861342788461533`*^9, 3.4861342847746077`*^9}, 
   3.486134379178936*^9, {3.486404675387124*^9, 3.4864046852948313`*^9}, {
   3.503054602513321*^9, 3.5030546291657143`*^9}, 3.505517863763464*^9, {
   3.505517911264495*^9, 3.505517926535009*^9}, {3.5055215020675898`*^9, 
   3.505521502834311*^9}, {3.508529263513454*^9, 3.508529305223014*^9}, {
   3.508537149568955*^9, 3.508537187457191*^9}, {3.508541345750412*^9, 
   3.508541349712172*^9}, {3.508600798923119*^9, 3.5086008064023933`*^9}, 
   3.509970334119738*^9, {3.514918931803171*^9, 3.5149189368092737`*^9}, {
   3.521426248582405*^9, 3.5214262485895443`*^9}, {3.5260844781692963`*^9, 
   3.526084489995791*^9}},
 LineSpacing->{1, 3}],

Cell["", "PageBreak",
 PageBreakBelow->True,
 FontFamily->"Courier",
 FontWeight->"Bold"],

Cell[TextData[StyleBox["(* Order the SVD of the Normal Block of Q by \
Ascending Singular Values *)",
 FontColor->RGBColor[0, 0, 1]]], "Text",
 CellMargins->{{17.76, 10.}, {7., 7.}},
 PageBreakAbove->False,
 PageBreakWithin->False,
 PageBreakBelow->False,
 GroupPageBreakWithin->False,
 ShowCellLabel->True,
 CellLabelPositioning->Above,
 CellLabelAutoDelete->True,
 CellChangeTimes->{{3.484147937358686*^9, 3.484148219048921*^9}, {
   3.485543328643622*^9, 3.48554337126924*^9}, {3.485623124935872*^9, 
   3.48562312538413*^9}, {3.4861342788461533`*^9, 3.4861342847746077`*^9}, 
   3.486134379178936*^9, {3.486404675387124*^9, 3.4864046852948313`*^9}, {
   3.503054602513321*^9, 3.5030546291657143`*^9}, 3.505517863763464*^9, {
   3.505517911264495*^9, 3.505517926535009*^9}, {3.5055215020675898`*^9, 
   3.505521502834311*^9}, {3.508529263513454*^9, 3.508529305223014*^9}, {
   3.508537149568955*^9, 3.508537187457191*^9}, {3.508541345750412*^9, 
   3.508541349712172*^9}, {3.508600798923119*^9, 3.5086008064023933`*^9}, {
   3.509970347020216*^9, 3.509970360840798*^9}, {3.5099706575693808`*^9, 
   3.509970686088705*^9}},
 LineSpacing->{1, 3}],

Cell[BoxData[{
 RowBox[{
  RowBox[{"vt2", "=", 
   RowBox[{"Transpose", "[", 
    RowBox[{
     RowBox[{"Take", "[", "\[IndentingNewLine]", "\t", 
      RowBox[{"Transpose", "[", 
       RowBox[{"Sort", "[", "\[IndentingNewLine]", "\t", 
        RowBox[{"Transpose", "[", "\[IndentingNewLine]", "\t", 
         RowBox[{"Join", "[", 
          RowBox[{
           RowBox[{"{", 
            RowBox[{"Diagonal", "[", "w2", "]"}], "}"}], ",", 
           RowBox[{"Transpose", "[", "vt2", "]"}]}], "]"}], 
         "\[IndentingNewLine]", "\t", "]"}], "]"}], "]"}], "]"}], "[", 
     RowBox[{"[", 
      RowBox[{"2", ";;", 
       RowBox[{"arrays", "+", "1"}]}], "]"}], "]"}], "]"}]}], 
  ";"}], "\[IndentingNewLine]", 
 RowBox[{
  RowBox[{"d2", "=", 
   RowBox[{"DiagonalMatrix", "[", "\[IndentingNewLine]", "\t", 
    RowBox[{
     RowBox[{"Sort", "[", 
      RowBox[{"Diagonal", "[", "w2", "]"}], "]"}], "*", "\[IndentingNewLine]",
      "\t", 
     RowBox[{
      RowBox[{"Transpose", "[", 
       RowBox[{"Sort", "[", "\[IndentingNewLine]", "\t", 
        RowBox[{"Transpose", "[", "\[IndentingNewLine]", "\t", 
         RowBox[{"Join", "[", 
          RowBox[{
           RowBox[{"{", 
            RowBox[{"Diagonal", "[", "w2", "]"}], "}"}], ",", 
           RowBox[{"{", 
            RowBox[{"Diagonal", "[", "d2", "]"}], "}"}]}], "]"}], 
         "\[IndentingNewLine]", "\t", "]"}], "]"}], "]"}], "[", 
      RowBox[{"[", "2", "]"}], "]"}]}], "]"}]}], ";"}], "\[IndentingNewLine]", 
 RowBox[{
  RowBox[{"normalArraylets", "=", "\[IndentingNewLine]", "\t", 
   RowBox[{"Take", "[", 
    RowBox[{
     RowBox[{"Transpose", "[", "\[IndentingNewLine]", "\t", 
      RowBox[{"Sort", "[", 
       RowBox[{"Transpose", "[", "\[IndentingNewLine]", "\t", 
        RowBox[{"Join", "[", 
         RowBox[{
          RowBox[{"{", 
           RowBox[{"Diagonal", "[", "w2", "]"}], "}"}], ",", "u2"}], "]"}], 
        "\[IndentingNewLine]", "\t", "]"}], "]"}], "]"}], "[", 
     RowBox[{"[", 
      RowBox[{"2", ";;", 
       RowBox[{"normalProbes", "+", "1"}]}], "]"}], "]"}], "]"}]}], 
  ";"}], "\[IndentingNewLine]", 
 RowBox[{
  RowBox[{"signs", "=", 
   RowBox[{"DiagonalMatrix", "[", 
    RowBox[{"Diagonal", "[", 
     RowBox[{"vt2", ".", 
      RowBox[{"Transpose", "[", "vt1", "]"}]}], "]"}], "]"}]}], 
  ";"}], "\[IndentingNewLine]", 
 RowBox[{
  RowBox[{"vt2", "=", 
   RowBox[{"signs", ".", "vt2"}]}], ";"}], "\[IndentingNewLine]", 
 RowBox[{
  RowBox[{"normalArraylets", "=", 
   RowBox[{"normalArraylets", ".", "signs"}]}], ";"}]}], "Input",
 CellMargins->{{17.76, 10.}, {7., 7.}},
 PageBreakAbove->False,
 PageBreakWithin->False,
 PageBreakBelow->False,
 GroupPageBreakWithin->False,
 ShowCellLabel->True,
 CellLabelPositioning->Above,
 CellLabelAutoDelete->True,
 CellChangeTimes->{{3.484147937358686*^9, 3.484148219048921*^9}, {
   3.485543328643622*^9, 3.48554337126924*^9}, {3.485623124935872*^9, 
   3.48562312538413*^9}, {3.4861342788461533`*^9, 3.4861342847746077`*^9}, 
   3.486134379178936*^9, {3.486404675387124*^9, 3.4864046852948313`*^9}, {
   3.503054602513321*^9, 3.5030546291657143`*^9}, 3.505517863763464*^9, {
   3.505517911264495*^9, 3.505517926535009*^9}, {3.5055215020675898`*^9, 
   3.505521502834311*^9}, {3.508529263513454*^9, 3.508529305223014*^9}, {
   3.508537149568955*^9, 3.508537187457191*^9}, {3.508541345750412*^9, 
   3.508541349712172*^9}, {3.508600798923119*^9, 3.5086008064023933`*^9}, {
   3.509970347020216*^9, 3.509970360840798*^9}, 3.509970705091049*^9, {
   3.514918938715438*^9, 3.514918973637138*^9}},
 LineSpacing->{1, 3}],

Cell["\<\
(* Define the Sign of the Second Probelet and Corresponding Tumor and Normal \
Arraylets *)\
\>", "Text",
 CellMargins->{{17.76, 10.}, {7., 7.}},
 PageBreakAbove->False,
 PageBreakWithin->False,
 PageBreakBelow->False,
 GroupPageBreakWithin->False,
 ShowCellLabel->True,
 CellLabelPositioning->Above,
 CellLabelAutoDelete->True,
 CellChangeTimes->{{3.505521470745304*^9, 3.505521494495384*^9}, {
  3.505521649807053*^9, 3.5055216755247917`*^9}, {3.505521861226646*^9, 
  3.505521942087043*^9}, {3.5055221889828176`*^9, 3.505522189651464*^9}, {
  3.50567895860503*^9, 3.505678959680483*^9}, {3.50592945065137*^9, 
  3.505929454252523*^9}, {3.505929746002836*^9, 3.505929746913665*^9}, {
  3.5140482687402267`*^9, 3.5140482850599537`*^9}, {3.521394111159595*^9, 
  3.521394144670904*^9}},
 FontColor->RGBColor[0, 0, 1]],

Cell[BoxData[{
 RowBox[{
  RowBox[{
   RowBox[{"probelets", "[", 
    RowBox[{"[", "2", "]"}], "]"}], "=", 
   RowBox[{"-", 
    RowBox[{"probelets", "[", 
     RowBox[{"[", "2", "]"}], "]"}]}]}], ";"}], "\[IndentingNewLine]", 
 RowBox[{
  RowBox[{
   RowBox[{"tumorArraylets", "[", 
    RowBox[{"[", 
     RowBox[{"All", ",", "2"}], "]"}], "]"}], "=", 
   RowBox[{"-", 
    RowBox[{"tumorArraylets", "[", 
     RowBox[{"[", 
      RowBox[{"All", ",", "2"}], "]"}], "]"}]}]}], 
  ";"}], "\[IndentingNewLine]", 
 RowBox[{
  RowBox[{
   RowBox[{"normalArraylets", "[", 
    RowBox[{"[", 
     RowBox[{"All", ",", "2"}], "]"}], "]"}], "=", 
   RowBox[{"-", 
    RowBox[{"normalArraylets", "[", 
     RowBox[{"[", 
      RowBox[{"All", ",", "2"}], "]"}], "]"}]}]}], ";"}]}], "Input",
 CellMargins->{{17.76, 10.}, {7., 7.}},
 PageBreakAbove->False,
 PageBreakWithin->False,
 PageBreakBelow->False,
 GroupPageBreakWithin->False,
 CellChangeTimes->{{3.5140481892972727`*^9, 3.5140482322586737`*^9}, {
  3.521394151132784*^9, 3.521394161007206*^9}}],

Cell[BoxData[""], "Input",
 PageBreakAbove->False,
 PageBreakWithin->False,
 PageBreakBelow->False,
 GroupPageBreakWithin->False,
 CellChangeTimes->{{3.5214065939196577`*^9, 3.521406594499949*^9}}],

Cell["\<\
(* Display Significant Probelets and Corresponding Tumor and Normal Arraylets \
*)\
\>", "Text",
 CellMargins->{{17.76, 10.}, {7., 7.}},
 PageBreakAbove->False,
 PageBreakWithin->False,
 PageBreakBelow->False,
 GroupPageBreakWithin->False,
 CellChangeTimes->{{3.477240210828204*^9, 3.477240215346916*^9}, 
   3.48562247028928*^9, {3.505517766759705*^9, 3.505517771381707*^9}, 
   3.507495057879801*^9, {3.516475192857113*^9, 3.516475197168565*^9}, {
   3.521393680271166*^9, 3.521393728745319*^9}, {3.52139388627087*^9, 
   3.521393913144889*^9}, {3.52139529002792*^9, 3.521395291758741*^9}, {
   3.5214072232329884`*^9, 3.5214072377224092`*^9}},
 FontColor->RGBColor[1, 0, 0],
 Background->RGBColor[1, 1, 0]],

Cell[BoxData[{
 RowBox[{
  RowBox[{"rasterContrast", "=", "2"}], ";"}], "\[IndentingNewLine]", 
 RowBox[{
  RowBox[{"resolution", "=", "3600"}], ";"}]}], "Input",
 CellMargins->{{17.76, 10.}, {7., 7.}},
 PageBreakAbove->False,
 PageBreakWithin->False,
 PageBreakBelow->False,
 GroupPageBreakWithin->False,
 CellChangeTimes->{{3.514919186707519*^9, 3.5149192023257713`*^9}, {
   3.5149192852756243`*^9, 3.514919309049069*^9}, {3.514919482258399*^9, 
   3.514919514115239*^9}, {3.514919813427206*^9, 3.514919878684332*^9}, {
   3.514919947093042*^9, 3.514919987100542*^9}, {3.5149200389922953`*^9, 
   3.514920058471953*^9}, {3.5149201446534433`*^9, 3.51492017898314*^9}, {
   3.515153933676618*^9, 3.515153938056655*^9}, 3.5151539834983177`*^9, 
   3.515155602369227*^9, 3.515158795426237*^9, {3.521396916160413*^9, 
   3.5213969296103497`*^9}, {3.521396964124722*^9, 3.5213969655188227`*^9}}],

Cell["(* Create Raster Displays of Tumor and Normal Datasets *)", "Text",
 CellMargins->{{17.76, 10.}, {7., 7.}},
 PageBreakAbove->False,
 PageBreakWithin->False,
 PageBreakBelow->False,
 GroupPageBreakWithin->False,
 ShowCellLabel->True,
 CellLabelPositioning->Above,
 CellLabelAutoDelete->True,
 CellChangeTimes->{{3.505521470745304*^9, 3.505521494495384*^9}, {
  3.505521649807053*^9, 3.5055216755247917`*^9}, {3.505521861226646*^9, 
  3.505521942087043*^9}, {3.5055221889828176`*^9, 3.505522189651464*^9}, {
  3.50567895860503*^9, 3.505678959680483*^9}, {3.50592945065137*^9, 
  3.505929454252523*^9}, {3.505929746002836*^9, 3.505929746913665*^9}, {
  3.51491861353899*^9, 3.514918632081347*^9}, {3.52139420833506*^9, 
  3.521394248879211*^9}},
 FontColor->RGBColor[0, 0, 1]],

Cell[BoxData[
 RowBox[{
  RowBox[{"step", " ", "=", "100"}], ";"}]], "Input",
 CellMargins->{{17.76, 10.}, {7., 7.}},
 PageBreakAbove->False,
 PageBreakWithin->False,
 PageBreakBelow->False,
 GroupPageBreakWithin->False,
 CellChangeTimes->{{3.514919186707519*^9, 3.5149192023257713`*^9}, {
   3.5149192852756243`*^9, 3.514919309049069*^9}, {3.514919482258399*^9, 
   3.514919514115239*^9}, {3.514919813427206*^9, 3.514919878684332*^9}, 
   3.514920134729371*^9, {3.514920185267812*^9, 3.514920236432233*^9}, {
   3.521396921063081*^9, 3.521396922773738*^9}, {3.521405262759774*^9, 
   3.521405263001059*^9}}],

Cell[BoxData[{
 RowBox[{
  RowBox[{"binnedTumorData", "=", 
   RowBox[{"Table", "[", "\[IndentingNewLine]", 
    RowBox[{
     RowBox[{"Mean", "[", 
      RowBox[{"tumorData", "[", 
       RowBox[{"[", 
        RowBox[{"a", ";;", 
         RowBox[{"a", "+", "step", "-", "1"}]}], "]"}], "]"}], "]"}], ",", 
     RowBox[{"{", 
      RowBox[{"a", ",", "1", ",", 
       RowBox[{"Floor", "[", 
        RowBox[{"tumorProbes", ",", "step"}], "]"}], ",", "step"}], "}"}]}], 
    "]"}]}], ";"}], "\[IndentingNewLine]", 
 RowBox[{
  RowBox[{
   RowBox[{"{", 
    RowBox[{"binnedRows", ",", "arrays"}], "}"}], "=", 
   RowBox[{"Dimensions", "[", "binnedTumorData", "]"}]}], 
  ";"}], "\[IndentingNewLine]", 
 RowBox[{
  RowBox[{"raster", "=", 
   RowBox[{"Table", "[", "\[IndentingNewLine]", 
    RowBox[{
     RowBox[{
      RowBox[{"adjustedValue", "=", 
       RowBox[{"binnedTumorData", "[", 
        RowBox[{"[", 
         RowBox[{"a", ",", "b"}], "]"}], "]"}]}], ";", "\[IndentingNewLine]", 
      
      RowBox[{"If", "[", 
       RowBox[{
        RowBox[{"adjustedValue", ">", "0"}], ",", "\[IndentingNewLine]", 
        RowBox[{"{", 
         RowBox[{"adjustedValue", ",", "0", ",", "0"}], "}"}], ",", 
        "\[IndentingNewLine]", 
        RowBox[{"{", 
         RowBox[{"0", ",", "adjustedValue", ",", "0"}], "}"}]}], "]"}]}], ",",
      "\[IndentingNewLine]", 
     RowBox[{"{", 
      RowBox[{"a", ",", "1", ",", "binnedRows"}], "}"}], ",", 
     RowBox[{"{", 
      RowBox[{"b", ",", "1", ",", "arrays"}], "}"}]}], "]"}]}], ";"}], "\n", 
 RowBox[{
  RowBox[{
   RowBox[{"raster", "[", 
    RowBox[{"[", 
     RowBox[{"All", ",", "All", ",", "2"}], "]"}], "]"}], "=", " ", 
   RowBox[{"-", 
    RowBox[{"raster", "[", 
     RowBox[{"[", 
      RowBox[{"All", ",", "All", ",", "2"}], "]"}], "]"}]}]}], 
  ";"}], "\[IndentingNewLine]", 
 RowBox[{
  RowBox[{"rawTumorRaster", "=", "raster"}], ";"}]}], "Input",
 CellMargins->{{17.76, 10.}, {7., 7.}},
 PageBreakAbove->False,
 PageBreakWithin->False,
 PageBreakBelow->False,
 GroupPageBreakWithin->False,
 CellChangeTimes->{{3.514919186707519*^9, 3.5149192023257713`*^9}, {
   3.5149192852756243`*^9, 3.514919309049069*^9}, {3.514919482258399*^9, 
   3.514919514115239*^9}, {3.514919813427206*^9, 3.514919878684332*^9}, 
   3.514920134729371*^9, {3.514920185267812*^9, 3.514920236432233*^9}, {
   3.521396921063081*^9, 3.521396922773738*^9}, {3.521405266289817*^9, 
   3.521405275210391*^9}, {3.521405310681876*^9, 3.521405351430146*^9}}],

Cell[BoxData[{
 RowBox[{
  RowBox[{"binnedNormalData", "=", 
   RowBox[{"Table", "[", "\[IndentingNewLine]", 
    RowBox[{
     RowBox[{"Mean", "[", 
      RowBox[{"normalData", "[", 
       RowBox[{"[", 
        RowBox[{"a", ";;", 
         RowBox[{"a", "+", "step", "-", "1"}]}], "]"}], "]"}], "]"}], ",", 
     RowBox[{"{", 
      RowBox[{"a", ",", "1", ",", 
       RowBox[{"Floor", "[", 
        RowBox[{"normalProbes", ",", "step"}], "]"}], ",", "step"}], "}"}]}], 
    "]"}]}], ";"}], "\[IndentingNewLine]", 
 RowBox[{
  RowBox[{
   RowBox[{"{", 
    RowBox[{"binnedRows", ",", "arrays"}], "}"}], "=", 
   RowBox[{"Dimensions", "[", "binnedNormalData", "]"}]}], 
  ";"}], "\[IndentingNewLine]", 
 RowBox[{
  RowBox[{"raster", "=", 
   RowBox[{"Table", "[", "\[IndentingNewLine]", 
    RowBox[{
     RowBox[{
      RowBox[{"adjustedValue", "=", 
       RowBox[{"binnedNormalData", "[", 
        RowBox[{"[", 
         RowBox[{"a", ",", "b"}], "]"}], "]"}]}], ";", "\[IndentingNewLine]", 
      
      RowBox[{"If", "[", 
       RowBox[{
        RowBox[{"adjustedValue", ">", "0"}], ",", "\[IndentingNewLine]", 
        RowBox[{"{", 
         RowBox[{"adjustedValue", ",", "0", ",", "0"}], "}"}], ",", 
        "\[IndentingNewLine]", 
        RowBox[{"{", 
         RowBox[{"0", ",", "adjustedValue", ",", "0"}], "}"}]}], "]"}]}], ",",
      "\[IndentingNewLine]", 
     RowBox[{"{", 
      RowBox[{"a", ",", "1", ",", "binnedRows"}], "}"}], ",", 
     RowBox[{"{", 
      RowBox[{"b", ",", "1", ",", "arrays"}], "}"}]}], "]"}]}], ";"}], "\n", 
 RowBox[{
  RowBox[{
   RowBox[{"raster", "[", 
    RowBox[{"[", 
     RowBox[{"All", ",", "All", ",", "2"}], "]"}], "]"}], "=", " ", 
   RowBox[{"-", 
    RowBox[{"raster", "[", 
     RowBox[{"[", 
      RowBox[{"All", ",", "All", ",", "2"}], "]"}], "]"}]}]}], ";"}], "\n", 
 RowBox[{
  RowBox[{"rawNormalRaster", "=", "raster"}], ";"}]}], "Input",
 CellMargins->{{17.76, 10.}, {7., 7.}},
 PageBreakAbove->False,
 PageBreakWithin->False,
 PageBreakBelow->False,
 GroupPageBreakWithin->False,
 CellChangeTimes->{{3.514919186707519*^9, 3.5149192023257713`*^9}, {
   3.5149192852756243`*^9, 3.514919309049069*^9}, {3.514919482258399*^9, 
   3.514919514115239*^9}, {3.514919813427206*^9, 3.514919878684332*^9}, 
   3.514920134729371*^9, {3.514920185267812*^9, 3.514920202259769*^9}, 
   3.5149202408825197`*^9, {3.514920290478333*^9, 3.514920308268002*^9}, {
   3.521396954621916*^9, 3.521396955635829*^9}, 3.521405289846661*^9, {
   3.521405320435585*^9, 3.521405336354357*^9}, {3.521405376454706*^9, 
   3.521405378624466*^9}}],

Cell["", "PageBreak",
 PageBreakBelow->True,
 FontFamily->"Courier",
 FontWeight->"Bold"],

Cell["(* Sort Selected Probelet and Arraylet *)", "Text",
 CellMargins->{{17.76, 10.}, {7., 7.}},
 PageBreakAbove->False,
 PageBreakWithin->False,
 PageBreakBelow->False,
 GroupPageBreakWithin->False,
 ShowCellLabel->True,
 CellLabelPositioning->Above,
 CellLabelAutoDelete->True,
 CellChangeTimes->{{3.505521470745304*^9, 3.505521494495384*^9}, {
  3.505521649807053*^9, 3.5055216755247917`*^9}, {3.505521861226646*^9, 
  3.505521942087043*^9}, {3.5055221889828176`*^9, 3.505522189651464*^9}, {
  3.50567895860503*^9, 3.505678959680483*^9}, {3.50592945065137*^9, 
  3.505929454252523*^9}, {3.505929746002836*^9, 3.505929773871417*^9}, {
  3.507495518158059*^9, 3.507495558822294*^9}, {3.515435047342621*^9, 
  3.51543505662959*^9}, {3.5154351230031*^9, 3.5154351235303793`*^9}, {
  3.521394669038233*^9, 3.521394697152047*^9}},
 FontColor->RGBColor[0, 0, 1]],

Cell[BoxData[
 RowBox[{
  RowBox[{"sortData", "[", 
   RowBox[{"probeletAnnotationColors_", ",", "raster_", ",", "sample_"}], 
   "]"}], ":=", 
  RowBox[{"{", "\[IndentingNewLine]", 
   RowBox[{
    RowBox[{"c", "=", ".5"}], ";", "\[IndentingNewLine]", 
    RowBox[{"sortProbelets", "=", 
     RowBox[{"Sort", "[", 
      RowBox[{"probelets", "[", 
       RowBox[{"[", "pattern", "]"}], "]"}], "]"}]}], ";", 
    "\[IndentingNewLine]", 
    RowBox[{"sortProbeletAnnotationColors", "=", 
     RowBox[{"probeletAnnotationColors", "[", 
      RowBox[{"[", 
       RowBox[{"Ordering", "[", 
        RowBox[{"probelets", "[", 
         RowBox[{"[", "pattern", "]"}], "]"}], "]"}], "]"}], "]"}]}], ";", 
    "\[IndentingNewLine]", 
    RowBox[{"sortRaster", "=", 
     RowBox[{"Transpose", "[", 
      RowBox[{"raster", "[", 
       RowBox[{"[", 
        RowBox[{"All", ",", 
         RowBox[{"Ordering", "[", 
          RowBox[{"probelets", "[", 
           RowBox[{"[", "pattern", "]"}], "]"}], "]"}]}], "]"}], "]"}], 
      "]"}]}], ";", "\[IndentingNewLine]", 
    RowBox[{"d", "=", ".5"}], ";", "\[IndentingNewLine]", 
    RowBox[{"If", "[", 
     RowBox[{
      RowBox[{"sample", "\[Equal]", "\"\<Tumor\>\""}], ",", 
      RowBox[{"{", "\[IndentingNewLine]", 
       RowBox[{
        RowBox[{"arraylet", "=", 
         RowBox[{"tumorArraylets", "[", 
          RowBox[{"[", 
           RowBox[{"All", ",", "pattern"}], "]"}], "]"}]}], ";", 
        "\[IndentingNewLine]", 
        RowBox[{"chromosomeDefinitions", "=", "tumorChromosomeDefinitions"}], 
        ";", "\[IndentingNewLine]", 
        RowBox[{"chromosomeBounds", "=", "tumorChromosomeBounds"}]}], "}"}], 
      ",", "\[IndentingNewLine]", 
      RowBox[{"{", 
       RowBox[{
        RowBox[{"arraylet", "=", 
         RowBox[{"normalArraylets", "[", 
          RowBox[{"[", 
           RowBox[{"All", ",", "pattern"}], "]"}], "]"}]}], ";", 
        "\[IndentingNewLine]", 
        RowBox[{"chromosomeDefinitions", "=", "normalChromosomeDefinitions"}],
         ";", "\[IndentingNewLine]", 
        RowBox[{"chromosomeBounds", "=", "normalChromosomeBounds"}]}], 
       "}"}]}], "]"}], ";"}], "\[IndentingNewLine]", "}"}]}]], "Input",
 CellMargins->{{17.76, 10.}, {7., 7.}},
 PageBreakAbove->False,
 PageBreakWithin->False,
 PageBreakBelow->False,
 GroupPageBreakWithin->False,
 CellChangeTimes->{{3.515435126892057*^9, 3.515435172625305*^9}, {
  3.520784771526196*^9, 3.520784800399069*^9}, {3.520788297416914*^9, 
  3.520788301289392*^9}, {3.521404210672463*^9, 3.521404217342511*^9}, {
  3.5214053797810698`*^9, 3.521405388535988*^9}}],

Cell["(* Define Label Coordinates *)", "Text",
 CellMargins->{{17.76, 10.}, {7., 7.}},
 PageBreakAbove->False,
 PageBreakWithin->False,
 PageBreakBelow->False,
 GroupPageBreakWithin->False,
 ShowCellLabel->True,
 CellLabelPositioning->Above,
 CellLabelAutoDelete->True,
 CellChangeTimes->{{3.505521470745304*^9, 3.505521494495384*^9}, {
   3.505521649807053*^9, 3.5055216755247917`*^9}, {3.505521861226646*^9, 
   3.505521942087043*^9}, {3.5055221889828176`*^9, 3.505522189651464*^9}, {
   3.50567895860503*^9, 3.505678959680483*^9}, {3.50592945065137*^9, 
   3.505929454252523*^9}, {3.505929746002836*^9, 3.505929773871417*^9}, {
   3.507495518158059*^9, 3.507495558822294*^9}, {3.515426164129484*^9, 
   3.515426168968111*^9}, {3.515426583204253*^9, 3.515426595348733*^9}, 
   3.5154266307118807`*^9, {3.515428399485024*^9, 3.515428400083811*^9}, {
   3.515429225499894*^9, 3.5154292260199127`*^9}, 3.5154344282667427`*^9, {
   3.5213963074042263`*^9, 3.521396314545752*^9}},
 FontColor->RGBColor[0, 0, 1]],

Cell[BoxData[
 RowBox[{
  RowBox[{"figureVariables", "[", 
   RowBox[{"arraylet_", ",", "sortProbelets_", ",", "arrayletRange_"}], "]"}],
   ":=", 
  RowBox[{"{", "\[IndentingNewLine]", 
   RowBox[{
    RowBox[{"genes", "=", 
     RowBox[{
      RowBox[{"Dimensions", "[", "arraylet", "]"}], "[", 
      RowBox[{"[", "1", "]"}], "]"}]}], ";", "\[IndentingNewLine]", 
    RowBox[{"range", "=", 
     RowBox[{"{", 
      RowBox[{
       RowBox[{"{", 
        RowBox[{
         RowBox[{
          RowBox[{"Min", "[", "sortProbelets", "]"}], "-", ".01"}], ",", 
         "0"}], "}"}], ",", 
       RowBox[{"{", 
        RowBox[{
         RowBox[{
          RowBox[{"Max", "[", "sortProbelets", "]"}], "+", ".01"}], ",", 
         RowBox[{
          RowBox[{"Dimensions", "[", "sortProbelets", "]"}], "[", 
          RowBox[{"[", "1", "]"}], "]"}]}], "}"}]}], "}"}]}], ";", 
    "\[IndentingNewLine]", 
    RowBox[{"arrayletsXLabels", "=", 
     RowBox[{"{", 
      RowBox[{
       RowBox[{"ToString", "[", 
        RowBox[{"arrayletRange", "[", 
         RowBox[{"[", "1", "]"}], "]"}], "]"}], ",", "\"\<0\>\"", ",", 
       RowBox[{"ToString", "[", 
        RowBox[{"arrayletRange", "[", 
         RowBox[{"[", "2", "]"}], "]"}], "]"}]}], "}"}]}], ";", 
    "\[IndentingNewLine]", 
    RowBox[{"xScaleFactor", "=", 
     RowBox[{"genes", "*", 
      RowBox[{".15", "/", 
       RowBox[{"(", 
        RowBox[{
         RowBox[{"range", "[", 
          RowBox[{"[", 
           RowBox[{"2", ",", "1"}], "]"}], "]"}], "-", 
         RowBox[{"range", "[", 
          RowBox[{"[", 
           RowBox[{"1", ",", "1"}], "]"}], "]"}]}], ")"}]}]}]}], ";", 
    "\[IndentingNewLine]", 
    RowBox[{
     RowBox[{"range", "[", 
      RowBox[{"[", 
       RowBox[{"All", ",", "1"}], "]"}], "]"}], "=", " ", 
     RowBox[{
      RowBox[{"range", "[", 
       RowBox[{"[", 
        RowBox[{"All", ",", "1"}], "]"}], "]"}], "*", "xScaleFactor"}]}], ";",
     "\[IndentingNewLine]", 
    RowBox[{"xOffset", "=", 
     RowBox[{
      RowBox[{"range", "[", 
       RowBox[{"[", 
        RowBox[{"2", ",", "1"}], "]"}], "]"}], "+", 
      RowBox[{"genes", " ", "*", ".01"}]}]}], ";", "\[IndentingNewLine]", 
    RowBox[{"ylabels", "=", 
     RowBox[{"{", 
      RowBox[{
      "1", ",", "50", ",", "100", ",", "150", ",", "200", ",", "250"}], 
      "}"}]}], ";", "\[IndentingNewLine]", 
    RowBox[{"dotsScaleFactor", "=", 
     RowBox[{"5000", "+", "1000"}]}], ";", "\[IndentingNewLine]", 
    RowBox[{"yOffset", "=", "320"}], ";", "\[IndentingNewLine]", 
    RowBox[{"dotsOffset", "=", 
     RowBox[{"yOffset", "-", " ", 
      RowBox[{
       RowBox[{"Mean", "[", "arrayletRange", "]"}], "*", 
       "dotsScaleFactor"}]}]}], ";", "\[IndentingNewLine]", 
    RowBox[{"numChromosomes", "=", "23"}], ";", "\[IndentingNewLine]", 
    RowBox[{"labelSize", "=", "10"}], ";", "\[IndentingNewLine]", 
    RowBox[{"ticksLabelSize", "=", "8"}], ";"}], "\[IndentingNewLine]", 
   "}"}]}]], "Input",
 CellMargins->{{17.76, 10.}, {7., 7.}},
 PageBreakAbove->False,
 PageBreakWithin->False,
 PageBreakBelow->False,
 GroupPageBreakWithin->False,
 CellChangeTimes->{{3.5154344413664827`*^9, 3.515434445224728*^9}, {
   3.515434482218609*^9, 3.515434508784218*^9}, {3.515434575329198*^9, 
   3.515434581529187*^9}, {3.51543461787532*^9, 3.51543462130654*^9}, 
   3.51543490354918*^9, {3.515498636195503*^9, 3.515498636536639*^9}, 
   3.5170770049820004`*^9, {3.517078081977586*^9, 3.517078108835289*^9}, {
   3.517078590051529*^9, 3.5170785966120234`*^9}, 3.517078765059533*^9, 
   3.517241316852943*^9, {3.517243594412182*^9, 3.517243619454136*^9}, {
   3.518963501341814*^9, 3.5189635014044743`*^9}, 3.521404238381352*^9, {
   3.5214053885848713`*^9, 3.521405388785492*^9}}],

Cell["(* Define Chromosome Colors *)", "Text",
 CellMargins->{{17.76, 10.}, {7., 7.}},
 PageBreakAbove->False,
 PageBreakWithin->False,
 PageBreakBelow->False,
 GroupPageBreakWithin->False,
 ShowCellLabel->True,
 CellLabelPositioning->Above,
 CellLabelAutoDelete->True,
 CellChangeTimes->{{3.505521470745304*^9, 3.505521494495384*^9}, {
  3.505521649807053*^9, 3.5055216755247917`*^9}, {3.505521861226646*^9, 
  3.505521942087043*^9}, {3.5055221889828176`*^9, 3.505522189651464*^9}, {
  3.50567895860503*^9, 3.505678959680483*^9}, {3.50592945065137*^9, 
  3.505929454252523*^9}, {3.505929746002836*^9, 3.505929773871417*^9}, {
  3.507495518158059*^9, 3.5074955253647413`*^9}, {3.5074956553087673`*^9, 
  3.507495659082892*^9}},
 FontColor->RGBColor[0, 0, 1]],

Cell[BoxData[
 RowBox[{
  RowBox[{"colorDefinitions", "=", 
   RowBox[{"Chop", "[", 
    RowBox[{"Drop", "[", 
     RowBox[{
      RowBox[{"Flatten", "[", 
       RowBox[{"Table", "[", 
        RowBox[{
         RowBox[{"{", 
          RowBox[{
           RowBox[{"ColorConvert", "[", 
            RowBox[{
             RowBox[{"Hue", "[", 
              RowBox[{"a", "/", "24"}], "]"}], ",", "RGBColor"}], "]"}], ",", 
           "\[IndentingNewLine]", 
           RowBox[{"ColorConvert", "[", 
            RowBox[{
             RowBox[{"Hue", "[", 
              RowBox[{
               RowBox[{"(", 
                RowBox[{"a", "+", "12"}], ")"}], "/", "24"}], "]"}], ",", 
             "RGBColor"}], "]"}]}], "}"}], ",", 
         RowBox[{"{", 
          RowBox[{"a", ",", "10", ",", 
           RowBox[{"-", "1"}], ",", 
           RowBox[{"-", "1"}]}], "}"}]}], "]"}], "]"}], ",", 
      RowBox[{"{", "24", "}"}]}], "]"}], "]"}]}], ";"}]], "Input",
 CellMargins->{{17.76, 10.}, {7., 7.}},
 PageBreakAbove->False,
 PageBreakWithin->False,
 PageBreakBelow->False,
 GroupPageBreakWithin->False,
 CellChangeTimes->{{3.515430353271145*^9, 3.515430353273035*^9}, 
   3.5213954353275003`*^9}],

Cell["(* Read Segmentation Data *)", "Text",
 CellMargins->{{17.76, 10.}, {7., 7.}},
 PageBreakAbove->False,
 PageBreakWithin->False,
 PageBreakBelow->False,
 GroupPageBreakWithin->False,
 ShowCellLabel->True,
 CellLabelPositioning->Above,
 CellLabelAutoDelete->True,
 CellChangeTimes->{{3.505521470745304*^9, 3.505521494495384*^9}, {
   3.505521649807053*^9, 3.5055216755247917`*^9}, {3.505521861226646*^9, 
   3.505521942087043*^9}, {3.5055221889828176`*^9, 3.505522189651464*^9}, {
   3.50567895860503*^9, 3.505678959680483*^9}, {3.50592945065137*^9, 
   3.505929454252523*^9}, {3.505929746002836*^9, 3.505929773871417*^9}, {
   3.507495518158059*^9, 3.5074955253647413`*^9}, {3.5074956553087673`*^9, 
   3.507495659082892*^9}, {3.5074957829943333`*^9, 3.507495809338335*^9}, 
   3.50749584888843*^9, {3.5074958916242456`*^9, 3.507495894246378*^9}, {
   3.507496104958947*^9, 3.507496105432541*^9}, {3.509970862883857*^9, 
   3.509970873153493*^9}, {3.520788319991827*^9, 3.520788320491485*^9}},
 FontColor->RGBColor[0, 0, 1]],

Cell[BoxData[{
 RowBox[{
  RowBox[{"stream", "=", 
   RowBox[{"path", "<>", "\"\<251_Segments.txt\>\""}]}], 
  ";"}], "\[IndentingNewLine]", 
 RowBox[{
  RowBox[{"segments", "=", 
   RowBox[{"Drop", "[", 
    RowBox[{
     RowBox[{"Import", "[", 
      RowBox[{"stream", ",", "\"\<Table\>\""}], "]"}], ",", "1"}], "]"}]}], 
  ";"}], "\[IndentingNewLine]", 
 RowBox[{
  RowBox[{"segmentsSplit", "=", 
   RowBox[{"SplitBy", "[", 
    RowBox[{"segments", ",", "First"}], "]"}]}], ";"}]}], "Input",
 CellMargins->{{17.76, 10.}, {7., 7.}},
 PageBreakAbove->False,
 PageBreakWithin->False,
 PageBreakBelow->False,
 GroupPageBreakWithin->False,
 CellChangeTimes->{{3.520784618942952*^9, 3.520784707218151*^9}, {
   3.520786913937902*^9, 3.5207869161074142`*^9}, 3.520968290210642*^9, 
   3.521405388835238*^9}],

Cell["(* Match Tumor and Normal Probes to Chromosome Location *)", "Text",
 CellMargins->{{17.76, 10.}, {7., 7.}},
 PageBreakAbove->False,
 PageBreakWithin->False,
 PageBreakBelow->False,
 GroupPageBreakWithin->False,
 ShowCellLabel->True,
 CellLabelPositioning->Above,
 CellLabelAutoDelete->True,
 CellChangeTimes->{{3.505521470745304*^9, 3.505521494495384*^9}, {
   3.505521649807053*^9, 3.5055216755247917`*^9}, {3.505521861226646*^9, 
   3.505521942087043*^9}, {3.5055221889828176`*^9, 3.505522189651464*^9}, {
   3.50567895860503*^9, 3.505678959680483*^9}, {3.50592945065137*^9, 
   3.505929454252523*^9}, {3.505929746002836*^9, 3.505929773871417*^9}, {
   3.507495518158059*^9, 3.5074955253647413`*^9}, {3.5074956553087673`*^9, 
   3.507495659082892*^9}, {3.5074957829943333`*^9, 3.507495809338335*^9}, 
   3.50749584888843*^9, {3.5074958916242456`*^9, 3.507495894246378*^9}, {
   3.507496104958947*^9, 3.507496105432541*^9}, {3.521394538320339*^9, 
   3.521394544924509*^9}, {3.5213954121594467`*^9, 3.5213954130786457`*^9}},
 FontColor->RGBColor[0, 0, 1]],

Cell[BoxData[{
 RowBox[{
  RowBox[{"tumorChromosomeDefinitions", "=", 
   RowBox[{"Table", "[", 
    RowBox[{
     RowBox[{
      RowBox[{"Position", "[", 
       RowBox[{"tumorProbeLoc", ",", "a"}], "]"}], "[", 
      RowBox[{"[", 
       RowBox[{"All", ",", "1"}], "]"}], "]"}], ",", 
     RowBox[{"{", 
      RowBox[{"a", ",", "23"}], "}"}]}], "]"}]}], ";"}], "\n", 
 RowBox[{
  RowBox[{"tumorChromosomeBounds", "=", 
   RowBox[{"Table", "[", 
    RowBox[{
     RowBox[{"{", "\[IndentingNewLine]", 
      RowBox[{
       RowBox[{"Min", "[", 
        RowBox[{"tumorChromosomeDefinitions", "[", 
         RowBox[{"[", "a", "]"}], "]"}], "]"}], ",", 
       RowBox[{"Max", "[", 
        RowBox[{"tumorChromosomeDefinitions", "[", 
         RowBox[{"[", "a", "]"}], "]"}], "]"}]}], "}"}], ",", 
     RowBox[{"{", 
      RowBox[{"a", ",", "23"}], "}"}]}], "]"}]}], ";"}]}], "Input",
 CellMargins->{{17.76, 10.}, {7., 7.}},
 PageBreakAbove->False,
 PageBreakWithin->False,
 PageBreakBelow->False,
 GroupPageBreakWithin->False,
 CellChangeTimes->{{3.5189614337026377`*^9, 3.5189614766406803`*^9}, {
   3.518961666832576*^9, 3.5189616722047997`*^9}, {3.518962084189631*^9, 
   3.518962087027657*^9}, {3.518962279124979*^9, 3.5189622922310266`*^9}, {
   3.518962484952716*^9, 3.518962487200194*^9}, {3.518963020988667*^9, 
   3.518963022327414*^9}, {3.518963413431275*^9, 3.5189634174374533`*^9}, {
   3.520784275335123*^9, 3.520784287133333*^9}, 3.5207855943538*^9, 
   3.5212377205765057`*^9, 3.5212377640482073`*^9, {3.521394478946254*^9, 
   3.521394524305882*^9}, 3.521394572952672*^9, {3.521404250291465*^9, 
   3.52140427469466*^9}, {3.521405534288262*^9, 3.521405542556065*^9}}],

Cell[BoxData[{
 RowBox[{
  RowBox[{"normalChromosomeDefinitions", "=", 
   RowBox[{"Table", "[", 
    RowBox[{
     RowBox[{
      RowBox[{"Position", "[", 
       RowBox[{"normalProbeLoc", ",", "a"}], "]"}], "[", 
      RowBox[{"[", 
       RowBox[{"All", ",", "1"}], "]"}], "]"}], ",", 
     RowBox[{"{", 
      RowBox[{"a", ",", "23"}], "}"}]}], "]"}]}], ";"}], "\n", 
 RowBox[{
  RowBox[{"normalChromosomeBounds", "=", 
   RowBox[{"Table", "[", 
    RowBox[{
     RowBox[{"{", "\[IndentingNewLine]", 
      RowBox[{
       RowBox[{"Min", "[", 
        RowBox[{"normalChromosomeDefinitions", "[", 
         RowBox[{"[", "a", "]"}], "]"}], "]"}], ",", 
       RowBox[{"Max", "[", 
        RowBox[{"normalChromosomeDefinitions", "[", 
         RowBox[{"[", "a", "]"}], "]"}], "]"}]}], "}"}], ",", 
     RowBox[{"{", 
      RowBox[{"a", ",", "23"}], "}"}]}], "]"}]}], ";"}]}], "Input",
 CellMargins->{{17.76, 10.}, {7., 7.}},
 PageBreakAbove->False,
 PageBreakWithin->False,
 PageBreakBelow->False,
 GroupPageBreakWithin->False,
 CellChangeTimes->{{3.5189614337026377`*^9, 3.5189614766406803`*^9}, {
   3.518961666832576*^9, 3.5189616722047997`*^9}, {3.518962084189631*^9, 
   3.518962087027657*^9}, {3.518962279124979*^9, 3.5189622922310266`*^9}, {
   3.518962473001115*^9, 3.5189625033608*^9}, {3.518963423765926*^9, 
   3.5189634278985786`*^9}, 3.5207844164419003`*^9, 3.520785599911212*^9, {
   3.5213945330255613`*^9, 3.521394556985907*^9}, {3.521394644661229*^9, 
   3.5213946541628227`*^9}, {3.521404253700378*^9, 3.521404278146886*^9}, {
   3.521405537729355*^9, 3.52140554763977*^9}}],

Cell["(* Define Segments Line Display *)", "Text",
 CellMargins->{{17.76, 10.}, {7., 7.}},
 PageBreakAbove->False,
 PageBreakWithin->False,
 PageBreakBelow->False,
 GroupPageBreakWithin->False,
 ShowCellLabel->True,
 CellLabelPositioning->Above,
 CellLabelAutoDelete->True,
 CellChangeTimes->{{3.505521470745304*^9, 3.505521494495384*^9}, {
   3.505521649807053*^9, 3.5055216755247917`*^9}, {3.505521861226646*^9, 
   3.505521942087043*^9}, {3.5055221889828176`*^9, 3.505522189651464*^9}, {
   3.50567895860503*^9, 3.505678959680483*^9}, {3.50592945065137*^9, 
   3.505929454252523*^9}, {3.505929746002836*^9, 3.505929773871417*^9}, {
   3.507495518158059*^9, 3.507495558822294*^9}, {3.515426164129484*^9, 
   3.515426168968111*^9}, {3.515426583204253*^9, 3.515426595348733*^9}, 
   3.5154266307118807`*^9, 3.515429214732692*^9, {3.521394830745524*^9, 
   3.521394842307946*^9}},
 FontColor->RGBColor[0, 0, 1]],

Cell[BoxData[
 RowBox[{
  RowBox[{"segmentsLines", "[", 
   RowBox[{
   "segmentsSplit_", ",", "arrayletRange_", ",", "dotsScaleFactor_", ",", 
    "dotsOffset_"}], "]"}], ":=", 
  RowBox[{"{", "\[IndentingNewLine]", 
   RowBox[{
    RowBox[{"patternPos", "=", 
     RowBox[{
      RowBox[{"Position", "[", 
       RowBox[{
        RowBox[{"segmentsSplit", "[", 
         RowBox[{"[", 
          RowBox[{"All", ",", "1", ",", "1"}], "]"}], "]"}], ",", "pattern"}],
        "]"}], "[", 
      RowBox[{"[", "1", "]"}], "]"}]}], ";", "\[IndentingNewLine]", 
    RowBox[{"Graphics", "[", 
     RowBox[{"Table", "[", "\[IndentingNewLine]", 
      RowBox[{
       RowBox[{"Line", "[", 
        RowBox[{"{", 
         RowBox[{
          RowBox[{"{", 
           RowBox[{
            RowBox[{
             RowBox[{"segmentsSplit", "[", 
              RowBox[{"[", 
               RowBox[{"patternPos", ",", "a", ",", "6"}], "]"}], "]"}], "[", 
             
             RowBox[{"[", "1", "]"}], "]"}], ",", "\[IndentingNewLine]", 
            RowBox[{
             RowBox[{
              RowBox[{"Clip", "[", 
               RowBox[{
                RowBox[{
                 RowBox[{"segmentsSplit", "[", 
                  RowBox[{"[", 
                   RowBox[{"patternPos", ",", "a", ",", "9"}], "]"}], "]"}], 
                 "[", 
                 RowBox[{"[", "1", "]"}], "]"}], ",", 
                RowBox[{"{", 
                 RowBox[{
                  RowBox[{"arrayletRange", "[", 
                   RowBox[{"[", "1", "]"}], "]"}], ",", 
                  RowBox[{"arrayletRange", "[", 
                   RowBox[{"[", "2", "]"}], "]"}]}], "}"}]}], "]"}], "*", 
              "\[IndentingNewLine]", "dotsScaleFactor"}], "+", 
             "dotsOffset"}]}], "}"}], ",", 
          RowBox[{"{", 
           RowBox[{
            RowBox[{
             RowBox[{"segmentsSplit", "[", 
              RowBox[{"[", 
               RowBox[{"patternPos", ",", "a", ",", "7"}], "]"}], "]"}], "[", 
             
             RowBox[{"[", "1", "]"}], "]"}], ",", "\[IndentingNewLine]", 
            RowBox[{
             RowBox[{
              RowBox[{"Clip", "[", 
               RowBox[{
                RowBox[{
                 RowBox[{"segmentsSplit", "[", 
                  RowBox[{"[", 
                   RowBox[{"patternPos", ",", "a", ",", "9"}], "]"}], "]"}], 
                 "[", 
                 RowBox[{"[", "1", "]"}], "]"}], ",", 
                RowBox[{"{", 
                 RowBox[{
                  RowBox[{"arrayletRange", "[", 
                   RowBox[{"[", "1", "]"}], "]"}], ",", 
                  RowBox[{"arrayletRange", "[", 
                   RowBox[{"[", "2", "]"}], "]"}]}], "}"}]}], "]"}], "*", 
              "\[IndentingNewLine]", "dotsScaleFactor"}], "+", 
             "dotsOffset"}]}], "}"}]}], "}"}], "]"}], ",", 
       "\[IndentingNewLine]", 
       RowBox[{"{", 
        RowBox[{"a", ",", "1", ",", 
         RowBox[{
          RowBox[{"Dimensions", "[", 
           RowBox[{
            RowBox[{"segmentsSplit", "[", 
             RowBox[{"[", "patternPos", "]"}], "]"}], "[", 
            RowBox[{"[", "1", "]"}], "]"}], "]"}], "[", 
          RowBox[{"[", "1", "]"}], "]"}]}], "}"}]}], "]"}], "]"}]}], 
   "\[IndentingNewLine]", "}"}]}]], "Input",
 CellMargins->{{17.76, 10.}, {7., 7.}},
 PageBreakAbove->False,
 PageBreakWithin->False,
 PageBreakBelow->False,
 GroupPageBreakWithin->False,
 CellChangeTimes->{{3.515426263248423*^9, 3.5154262655092583`*^9}, {
   3.5154263046345997`*^9, 3.515426369543503*^9}, {3.5154284242063103`*^9, 
   3.515428427194524*^9}, {3.515428544360386*^9, 3.515428545327786*^9}, 
   3.515428641205748*^9, {3.515511243985004*^9, 3.515511256030519*^9}, {
   3.520785064544821*^9, 3.520785080958651*^9}, {3.5207851450283318`*^9, 
   3.5207851458096447`*^9}, {3.5207851886366453`*^9, 3.520785254998612*^9}, 
   3.5207870494058723`*^9, {3.520787332189651*^9, 3.520787332882473*^9}, {
   3.520787815965139*^9, 3.520787819577174*^9}, {3.520788270141405*^9, 
   3.520788273557967*^9}, {3.521237843421236*^9, 3.52123784725392*^9}, {
   3.521237975209194*^9, 3.5212379843845778`*^9}, {3.52123819788505*^9, 
   3.521238198512636*^9}, {3.521405203001156*^9, 3.521405219750308*^9}, {
   3.526084466674054*^9, 3.526084470902149*^9}}],

Cell["", "PageBreak",
 PageBreakBelow->True,
 FontFamily->"Courier",
 FontWeight->"Bold"],

Cell["(* Define Arraylet Plot Display *)", "Text",
 CellMargins->{{17.76, 10.}, {7., 7.}},
 PageBreakAbove->False,
 PageBreakWithin->False,
 PageBreakBelow->False,
 GroupPageBreakWithin->False,
 ShowCellLabel->True,
 CellLabelPositioning->Above,
 CellLabelAutoDelete->True,
 CellChangeTimes->{{3.505521470745304*^9, 3.505521494495384*^9}, {
  3.505521649807053*^9, 3.5055216755247917`*^9}, {3.505521861226646*^9, 
  3.505521942087043*^9}, {3.5055221889828176`*^9, 3.505522189651464*^9}, {
  3.50567895860503*^9, 3.505678959680483*^9}, {3.50592945065137*^9, 
  3.505929454252523*^9}, {3.505929746002836*^9, 3.505929773871417*^9}, {
  3.507495518158059*^9, 3.507495558822294*^9}, {3.515426164129484*^9, 
  3.515426168968111*^9}, {3.515426583204253*^9, 3.515426595348733*^9}, {
  3.5154281639537573`*^9, 3.5154281658165627`*^9}, {3.521395048230214*^9, 
  3.5213950534258633`*^9}},
 FontColor->RGBColor[0, 0, 1]],

Cell[BoxData[
 RowBox[{
  RowBox[{"arrayletsFigure", "[", 
   RowBox[{
   "chromosomes_", ",", "dotsScaleFactor_", ",", "arraylet_", ",", 
    "chromosomeDefinitions_", ",", "numChromosomes_", ",", "arrayletRange_", 
    ",", "dotsOffset_", ",", "genes_", ",", "chromosomeBounds_", ",", 
    "range_", ",", "sample_", ",", "arrayletsXLabels_", ",", "format_"}], 
   "]"}], ":=", 
  RowBox[{"{", "\[IndentingNewLine]", 
   RowBox[{
    RowBox[{"Table", "[", "\[IndentingNewLine]", 
     RowBox[{
      RowBox[{"Graphics", "[", 
       RowBox[{"{", 
        RowBox[{
         RowBox[{"colorDefinitions", "[", 
          RowBox[{"[", "a", "]"}], "]"}], ",", 
         RowBox[{"PointSize", "[", 
          RowBox[{"1", "/", "dotsScaleFactor"}], "]"}], ",", 
         RowBox[{"Point", "[", 
          RowBox[{"Table", "[", 
           RowBox[{
            RowBox[{"{", 
             RowBox[{
              RowBox[{"c", "++"}], ",", 
              RowBox[{"arraylet", "[", 
               RowBox[{"[", 
                RowBox[{"chromosomeDefinitions", "[", 
                 RowBox[{"[", 
                  RowBox[{"a", ",", "b"}], "]"}], "]"}], "]"}], "]"}]}], 
             "}"}], ",", 
            RowBox[{"{", 
             RowBox[{"b", ",", 
              RowBox[{
               RowBox[{"Dimensions", "[", 
                RowBox[{"chromosomeDefinitions", "[", 
                 RowBox[{"[", "a", "]"}], "]"}], "]"}], "[", 
               RowBox[{"[", "1", "]"}], "]"}]}], "}"}]}], "]"}], "]"}]}], 
        "}"}], "]"}], ",", 
      RowBox[{"{", 
       RowBox[{"a", ",", "numChromosomes"}], "}"}]}], "]"}], ",", 
    "\[IndentingNewLine]", 
    RowBox[{"Graphics", "[", 
     RowBox[{"Line", "[", 
      RowBox[{"{", 
       RowBox[{
        RowBox[{"{", 
         RowBox[{"0", ",", 
          RowBox[{
           RowBox[{
            RowBox[{"arrayletRange", "[", 
             RowBox[{"[", "1", "]"}], "]"}], "*", "dotsScaleFactor"}], "+", 
           "dotsOffset"}]}], "}"}], ",", 
        RowBox[{"{", 
         RowBox[{"genes", ",", 
          RowBox[{
           RowBox[{
            RowBox[{"arrayletRange", "[", 
             RowBox[{"[", "1", "]"}], "]"}], "*", "dotsScaleFactor"}], "+", 
           "dotsOffset"}]}], "}"}], ",", 
        RowBox[{"{", 
         RowBox[{"genes", ",", 
          RowBox[{
           RowBox[{
            RowBox[{"arrayletRange", "[", 
             RowBox[{"[", "2", "]"}], "]"}], "*", "dotsScaleFactor"}], "+", 
           "dotsOffset"}]}], "}"}], ",", 
        RowBox[{"{", 
         RowBox[{"0", ",", 
          RowBox[{
           RowBox[{
            RowBox[{"arrayletRange", "[", 
             RowBox[{"[", "2", "]"}], "]"}], "*", "dotsScaleFactor"}], "+", 
           "dotsOffset"}]}], "}"}], ",", 
        RowBox[{"{", 
         RowBox[{"0", ",", 
          RowBox[{
           RowBox[{
            RowBox[{"arrayletRange", "[", 
             RowBox[{"[", "1", "]"}], "]"}], "*", "dotsScaleFactor"}], "+", 
           "dotsOffset"}]}], "}"}]}], "}"}], "]"}], "]"}], ",", 
    "\[IndentingNewLine]", 
    RowBox[{"Graphics", "[", 
     RowBox[{"{", 
      RowBox[{"Dashed", ",", 
       RowBox[{"Line", "[", 
        RowBox[{"{", 
         RowBox[{
          RowBox[{"{", 
           RowBox[{"0", ",", "dotsOffset"}], "}"}], ",", 
          RowBox[{"{", 
           RowBox[{"genes", ",", "dotsOffset"}], "}"}]}], "}"}], "]"}]}], 
      "}"}], "]"}], ",", "\[IndentingNewLine]", 
    RowBox[{"Table", "[", 
     RowBox[{
      RowBox[{"Graphics", "[", 
       RowBox[{"{", "\[IndentingNewLine]", 
        RowBox[{
         RowBox[{"Text", "[", 
          RowBox[{
           RowBox[{"Style", "[", 
            RowBox[{
             RowBox[{"chromosomes", "[", 
              RowBox[{"[", "a", "]"}], "]"}], ",", "ticksLabelSize"}], "]"}], 
           ",", 
           RowBox[{"{", 
            RowBox[{
             RowBox[{"chromosomeBounds", "[", 
              RowBox[{"[", 
               RowBox[{"a", ",", "1"}], "]"}], "]"}], ",", 
             RowBox[{
              RowBox[{
               RowBox[{"(", 
                RowBox[{
                 RowBox[{"arrayletRange", "[", 
                  RowBox[{"[", "2", "]"}], "]"}], "+", ".0005"}], ")"}], "*", 
               "dotsScaleFactor"}], "+", "dotsOffset"}]}], "}"}], ",", 
           RowBox[{"{", 
            RowBox[{"0", ",", 
             RowBox[{"-", "1"}]}], "}"}]}], "]"}], ",", "\[IndentingNewLine]", 
         RowBox[{"Line", "[", 
          RowBox[{"{", 
           RowBox[{
            RowBox[{"{", 
             RowBox[{
              RowBox[{"chromosomeBounds", "[", 
               RowBox[{"[", 
                RowBox[{"a", ",", "1"}], "]"}], "]"}], ",", 
              RowBox[{
               RowBox[{
                RowBox[{"arrayletRange", "[", 
                 RowBox[{"[", "2", "]"}], "]"}], "*", "dotsScaleFactor"}], 
               "+", "dotsOffset"}]}], "}"}], ",", 
            RowBox[{"{", 
             RowBox[{
              RowBox[{"chromosomeBounds", "[", 
               RowBox[{"[", 
                RowBox[{"a", ",", "1"}], "]"}], "]"}], ",", 
              RowBox[{
               RowBox[{
                RowBox[{"(", 
                 RowBox[{
                  RowBox[{"arrayletRange", "[", 
                   RowBox[{"[", "2", "]"}], "]"}], "+", ".0003"}], ")"}], "*",
                 "dotsScaleFactor"}], "+", "dotsOffset"}]}], "}"}]}], "}"}], 
          "]"}], ",", "\[IndentingNewLine]", 
         RowBox[{"Text", "[", 
          RowBox[{
           RowBox[{"Style", "[", 
            RowBox[{
             RowBox[{"chromosomes", "[", 
              RowBox[{"[", "a", "]"}], "]"}], ",", "ticksLabelSize"}], "]"}], 
           ",", 
           RowBox[{"{", 
            RowBox[{
             RowBox[{"chromosomeBounds", "[", 
              RowBox[{"[", 
               RowBox[{"a", ",", "1"}], "]"}], "]"}], ",", 
             RowBox[{
              RowBox[{"range", "[", 
               RowBox[{"[", 
                RowBox[{"1", ",", "2"}], "]"}], "]"}], "-", "5"}]}], "}"}], 
           ",", 
           RowBox[{"{", 
            RowBox[{"0", ",", "1"}], "}"}]}], "]"}], ",", 
         "\[IndentingNewLine]", 
         RowBox[{"Line", "[", 
          RowBox[{"{", 
           RowBox[{
            RowBox[{"{", 
             RowBox[{
              RowBox[{"chromosomeBounds", "[", 
               RowBox[{"[", 
                RowBox[{"a", ",", "1"}], "]"}], "]"}], ",", 
              RowBox[{
               RowBox[{"range", "[", 
                RowBox[{"[", 
                 RowBox[{"1", ",", "2"}], "]"}], "]"}], "+", "0"}]}], "}"}], 
            ",", 
            RowBox[{"{", 
             RowBox[{
              RowBox[{"chromosomeBounds", "[", 
               RowBox[{"[", 
                RowBox[{"a", ",", "1"}], "]"}], "]"}], ",", 
              RowBox[{
               RowBox[{"range", "[", 
                RowBox[{"[", 
                 RowBox[{"1", ",", "2"}], "]"}], "]"}], "-", "4"}]}], "}"}]}],
            "}"}], "]"}]}], "}"}], "]"}], ",", 
      RowBox[{"{", 
       RowBox[{"a", ",", "1", ",", "numChromosomes"}], "}"}]}], "]"}], ",", 
    "\[IndentingNewLine]", 
    RowBox[{"Graphics", "[", 
     RowBox[{"{", 
      RowBox[{
       RowBox[{"Text", "[", 
        RowBox[{
         RowBox[{"Style", "[", 
          RowBox[{
           RowBox[{"ColumnForm", "[", 
            RowBox[{
             RowBox[{"{", 
              RowBox[{"\"\<Relative DNA\>\"", ",", "\"\<Copy Number\>\""}], 
              "}"}], ",", "Center"}], "]"}], ",", "labelSize"}], "]"}], ",", 
         RowBox[{"{", 
          RowBox[{
           RowBox[{
            RowBox[{"-", "genes"}], "*", ".045"}], ",", "yOffset"}], "}"}], 
         ",", 
         RowBox[{"{", 
          RowBox[{"0", ",", "0"}], "}"}], ",", 
         RowBox[{"{", 
          RowBox[{"0", ",", "1"}], "}"}]}], "]"}], ",", "\[IndentingNewLine]", 
       RowBox[{"If", "[", 
        RowBox[{
         RowBox[{
          RowBox[{"Length", "[", "format", "]"}], "\[Equal]", "1"}], ",", 
         "\[IndentingNewLine]", 
         RowBox[{"Text", "[", 
          RowBox[{
           RowBox[{"Style", "[", 
            RowBox[{
             RowBox[{
             "\"\<(d) \>\"", "<>", "sample", "<>", "\"\< Arraylet \>\"", "<>", 
              RowBox[{"ToString", "[", "pattern", "]"}]}], ",", "labelSize"}],
             "]"}], ",", 
           RowBox[{"{", 
            RowBox[{
             RowBox[{"genes", "/", "2"}], ",", 
             RowBox[{
              RowBox[{
               RowBox[{"(", 
                RowBox[{
                 RowBox[{"arrayletRange", "[", 
                  RowBox[{"[", "2", "]"}], "]"}], "+", ".0045"}], ")"}], "*", 
               "dotsScaleFactor"}], "+", "dotsOffset"}]}], "}"}], ",", 
           RowBox[{"{", 
            RowBox[{"0", ",", "0"}], "}"}]}], "]"}], ",", 
         "\[IndentingNewLine]", 
         RowBox[{"Text", "[", 
          RowBox[{
           RowBox[{"Style", "[", 
            RowBox[{
             RowBox[{
             "\"\<(a) \>\"", "<>", "sample", "<>", "\"\< Arraylet \>\"", "<>", 
              RowBox[{"ToString", "[", "pattern", "]"}]}], ",", "labelSize"}],
             "]"}], ",", 
           RowBox[{"{", 
            RowBox[{
             RowBox[{"genes", "/", "2"}], ",", 
             RowBox[{
              RowBox[{
               RowBox[{"(", 
                RowBox[{
                 RowBox[{"arrayletRange", "[", 
                  RowBox[{"[", "2", "]"}], "]"}], "+", ".0045"}], ")"}], "*", 
               "dotsScaleFactor"}], "+", "dotsOffset"}]}], "}"}], ",", 
           RowBox[{"{", 
            RowBox[{"0", ",", "0"}], "}"}]}], "]"}]}], "]"}], ",", 
       "\[IndentingNewLine]", 
       RowBox[{"Text", "[", 
        RowBox[{
         RowBox[{"Style", "[", 
          RowBox[{"\"\<Chromosomes\>\"", " ", ",", "labelSize"}], "]"}], ",", 
         
         RowBox[{"{", 
          RowBox[{
           RowBox[{"genes", "/", "2"}], ",", 
           RowBox[{"-", "18"}]}], "}"}], ",", 
         RowBox[{"{", 
          RowBox[{"0", ",", "1"}], "}"}]}], "]"}], ",", "\[IndentingNewLine]", 
       RowBox[{"If", "[", 
        RowBox[{
         RowBox[{
          RowBox[{"Length", "[", "format", "]"}], "\[Equal]", "1"}], ",", 
         "\[IndentingNewLine]", 
         RowBox[{"Text", "[", 
          RowBox[{
           RowBox[{"Style", "[", 
            RowBox[{
             RowBox[{
             "\"\<(f) \>\"", "<>", "sample", "<>", 
              "\"\< Relative DNA Copy Number\>\""}], ",", "labelSize"}], 
            "]"}], ",", 
           RowBox[{"{", 
            RowBox[{
             RowBox[{"genes", "/", "2"}], ",", 
             RowBox[{"-", "35"}]}], "}"}], ",", 
           RowBox[{"{", 
            RowBox[{"0", ",", "1"}], "}"}]}], "]"}], ",", 
         "\[IndentingNewLine]", 
         RowBox[{"Text", "[", 
          RowBox[{
           RowBox[{"Style", "[", 
            RowBox[{
             RowBox[{
             "\"\<(c) \>\"", "<>", "sample", "<>", 
              "\"\< Relative DNA Copy Number\>\""}], ",", "labelSize"}], 
            "]"}], ",", 
           RowBox[{"{", 
            RowBox[{
             RowBox[{"genes", "/", "2"}], ",", 
             RowBox[{"-", "35"}]}], "}"}], ",", 
           RowBox[{"{", 
            RowBox[{"0", ",", "1"}], "}"}]}], "]"}]}], "]"}]}], "}"}], "]"}], 
    ",", "\[IndentingNewLine]", 
    RowBox[{"Table", "[", 
     RowBox[{
      RowBox[{"Graphics", "[", 
       RowBox[{"{", 
        RowBox[{"Text", "[", 
         RowBox[{
          RowBox[{"Style", "[", 
           RowBox[{
            RowBox[{"arrayletsXLabels", "[", 
             RowBox[{"[", "a", "]"}], "]"}], ",", "ticksLabelSize"}], "]"}], 
          ",", "\[IndentingNewLine]", 
          RowBox[{"{", 
           RowBox[{
            RowBox[{
             RowBox[{"-", "genes"}], "*", ".003"}], ",", 
            RowBox[{
             RowBox[{
              RowBox[{"ToExpression", "[", 
               RowBox[{"arrayletsXLabels", "[", 
                RowBox[{"[", "a", "]"}], "]"}], "]"}], "*", 
              "dotsScaleFactor"}], "+", "dotsOffset"}]}], "}"}], ",", 
          RowBox[{"{", 
           RowBox[{"1", ",", "0"}], "}"}]}], "]"}], "}"}], "]"}], ",", 
      "\[IndentingNewLine]", 
      RowBox[{"{", 
       RowBox[{"a", ",", "1", ",", 
        RowBox[{
         RowBox[{"Dimensions", "[", "arrayletsXLabels", "]"}], "[", 
         RowBox[{"[", "1", "]"}], "]"}]}], "}"}]}], "]"}]}], 
   "\[IndentingNewLine]", "}"}]}]], "Input",
 CellMargins->{{17.76, 10.}, {7., 7.}},
 PageBreakAbove->False,
 PageBreakWithin->False,
 PageBreakBelow->False,
 GroupPageBreakWithin->False,
 CellChangeTimes->{{3.515427464762889*^9, 3.515427586115201*^9}, {
   3.515428068560224*^9, 3.515428071510818*^9}, {3.519669967784854*^9, 
   3.519670090988656*^9}, 3.5196702264482718`*^9, {3.519670286642887*^9, 
   3.519670290039838*^9}, {3.519670331357313*^9, 3.5196703378842773`*^9}, {
   3.5196705744868*^9, 3.519670643182207*^9}, {3.519670738417671*^9, 
   3.519670749386785*^9}, {3.519670825649311*^9, 3.519670827151689*^9}, {
   3.519671194048321*^9, 3.519671194193301*^9}, {3.520796322154874*^9, 
   3.52079636658401*^9}, 3.521214072526971*^9, {3.521404305347116*^9, 
   3.521404346210578*^9}, {3.521405691413693*^9, 3.521405727638661*^9}, {
   3.5260843818940353`*^9, 3.526084387926893*^9}, {3.526084439104912*^9, 
   3.526084462827859*^9}, {3.526084682945977*^9, 3.526084687787051*^9}}],

Cell["(* Define Genes Arrow Display *)", "Text",
 CellMargins->{{17.76, 10.}, {7., 7.}},
 PageBreakAbove->False,
 PageBreakWithin->False,
 PageBreakBelow->False,
 GroupPageBreakWithin->False,
 ShowCellLabel->True,
 CellLabelPositioning->Above,
 CellLabelAutoDelete->True,
 CellChangeTimes->{{3.505521470745304*^9, 3.505521494495384*^9}, {
   3.505521649807053*^9, 3.5055216755247917`*^9}, {3.505521861226646*^9, 
   3.505521942087043*^9}, {3.5055221889828176`*^9, 3.505522189651464*^9}, {
   3.50567895860503*^9, 3.505678959680483*^9}, {3.50592945065137*^9, 
   3.505929454252523*^9}, {3.505929746002836*^9, 3.505929773871417*^9}, {
   3.507495518158059*^9, 3.507495558822294*^9}, {3.515426164129484*^9, 
   3.515426168968111*^9}, {3.515426583204253*^9, 3.515426595348733*^9}, 
   3.5154266307118807`*^9, {3.515428399485024*^9, 3.515428400083811*^9}, {
   3.515429225499894*^9, 3.5154292260199127`*^9}, {3.521394883182556*^9, 
   3.521394899918901*^9}, {3.5213949950172997`*^9, 3.52139500130405*^9}},
 FontColor->RGBColor[0, 0, 1]],

Cell[BoxData[
 RowBox[{
  RowBox[{"arrowLabels", "[", 
   RowBox[{"genes_", ",", "arraylet_", ",", "lociList_", ",", "labelSize_"}], 
   "]"}], ":=", 
  RowBox[{"{", "\[IndentingNewLine]", 
   RowBox[{"Table", "[", 
    RowBox[{
     RowBox[{"{", "\[IndentingNewLine]", 
      RowBox[{
       RowBox[{"Graphics", "[", 
        RowBox[{"{", 
         RowBox[{
          RowBox[{"Arrowheads", "[", ".006", "]"}], ",", 
          RowBox[{"Arrow", "[", 
           RowBox[{
            RowBox[{"{", "\[IndentingNewLine]", 
             RowBox[{
              RowBox[{"{", 
               RowBox[{
                RowBox[{
                 RowBox[{".02", "*", "genes", "*", 
                  RowBox[{"Sin", "[", 
                   RowBox[{
                    RowBox[{"lociList", "[", 
                    RowBox[{"[", 
                    RowBox[{"a", ",", "4"}], "]"}], "]"}], "Degree"}], 
                   "]"}]}], "+", 
                 RowBox[{"lociList", "[", 
                  RowBox[{"[", 
                   RowBox[{"a", ",", "2"}], "]"}], "]"}]}], ",", 
                RowBox[{
                 RowBox[{"17", "*", 
                  RowBox[{"Cos", "[", 
                   RowBox[{
                    RowBox[{"lociList", "[", 
                    RowBox[{"[", 
                    RowBox[{"a", ",", "4"}], "]"}], "]"}], "Degree"}], 
                   "]"}]}], "+", 
                 RowBox[{"arraylet", "[", 
                  RowBox[{"[", 
                   RowBox[{"lociList", "[", 
                    RowBox[{"[", 
                    RowBox[{"a", ",", "2"}], "]"}], "]"}], "]"}], "]"}]}]}], 
               "}"}], ",", "\[IndentingNewLine]", 
              RowBox[{"{", 
               RowBox[{
                RowBox[{"lociList", "[", 
                 RowBox[{"[", 
                  RowBox[{"a", ",", "2"}], "]"}], "]"}], ",", 
                RowBox[{"arraylet", "[", 
                 RowBox[{"[", 
                  RowBox[{"lociList", "[", 
                   RowBox[{"[", 
                    RowBox[{"a", ",", "2"}], "]"}], "]"}], "]"}], "]"}]}], 
               "}"}]}], "}"}], ",", 
            RowBox[{"{", 
             RowBox[{"0", ",", 
              RowBox[{
               RowBox[{".002", "*", "genes", "*", 
                RowBox[{
                 RowBox[{"Sin", "[", 
                  RowBox[{
                   RowBox[{"lociList", "[", 
                    RowBox[{"[", 
                    RowBox[{"a", ",", "4"}], "]"}], "]"}], "Degree"}], "]"}], 
                 "^", "2"}]}], "+", 
               RowBox[{"4", "*", 
                RowBox[{
                 RowBox[{"Cos", "[", 
                  RowBox[{
                   RowBox[{"lociList", "[", 
                    RowBox[{"[", 
                    RowBox[{"a", ",", "4"}], "]"}], "]"}], "Degree"}], "]"}], 
                 "^", "2"}]}]}]}], "}"}]}], "]"}]}], "}"}], "]"}], ",", 
       "\[IndentingNewLine]", 
       RowBox[{"Graphics", "[", 
        RowBox[{"{", 
         RowBox[{
          RowBox[{"lociList", "[", 
           RowBox[{"[", 
            RowBox[{"a", ",", "3"}], "]"}], "]"}], ",", 
          RowBox[{"Style", "[", 
           RowBox[{
            RowBox[{"Text", "[", 
             RowBox[{
              RowBox[{"lociList", "[", 
               RowBox[{"[", 
                RowBox[{"a", ",", "1"}], "]"}], "]"}], ",", 
              RowBox[{"{", 
               RowBox[{
                RowBox[{
                 RowBox[{".02", "*", "genes", "*", 
                  RowBox[{"Sin", "[", 
                   RowBox[{
                    RowBox[{"lociList", "[", 
                    RowBox[{"[", 
                    RowBox[{"a", ",", "4"}], "]"}], "]"}], "Degree"}], 
                   "]"}]}], "+", 
                 RowBox[{"lociList", "[", 
                  RowBox[{"[", 
                   RowBox[{"a", ",", "2"}], "]"}], "]"}]}], ",", 
                RowBox[{
                 RowBox[{"19", "*", 
                  RowBox[{"Cos", "[", 
                   RowBox[{
                    RowBox[{"lociList", "[", 
                    RowBox[{"[", 
                    RowBox[{"a", ",", "4"}], "]"}], "]"}], "Degree"}], 
                   "]"}]}], "+", 
                 RowBox[{"arraylet", "[", 
                  RowBox[{"[", 
                   RowBox[{"lociList", "[", 
                    RowBox[{"[", 
                    RowBox[{"a", ",", "2"}], "]"}], "]"}], "]"}], "]"}]}]}], 
               "}"}], ",", 
              RowBox[{"{", 
               RowBox[{
                RowBox[{"-", 
                 RowBox[{"Sin", "[", 
                  RowBox[{
                   RowBox[{"lociList", "[", 
                    RowBox[{"[", 
                    RowBox[{"a", ",", "4"}], "]"}], "]"}], "Degree"}], 
                  "]"}]}], ",", 
                RowBox[{"-", 
                 RowBox[{"Cos", "[", 
                  RowBox[{
                   RowBox[{"lociList", "[", 
                    RowBox[{"[", 
                    RowBox[{"a", ",", "4"}], "]"}], "]"}], "Degree"}], 
                  "]"}]}]}], "}"}]}], "]"}], ",", "labelSize"}], "]"}]}], 
         "}"}], "]"}]}], "}"}], ",", 
     RowBox[{"{", 
      RowBox[{"a", ",", 
       RowBox[{
        RowBox[{"Dimensions", "[", "lociList", "]"}], "[", 
        RowBox[{"[", "1", "]"}], "]"}]}], "}"}]}], "]"}], 
   "\[IndentingNewLine]", "}"}]}]], "Input",
 CellMargins->{{17.76, 10.}, {7., 7.}},
 PageBreakAbove->False,
 PageBreakWithin->False,
 PageBreakBelow->False,
 GroupPageBreakWithin->False,
 CellChangeTimes->{{3.515428438150877*^9, 3.515428470743754*^9}, {
   3.515428513995428*^9, 3.515428524796001*^9}, {3.5154285633825197`*^9, 
   3.515428566565021*^9}, 3.515429659291404*^9, {3.521404362769162*^9, 
   3.5214044078654327`*^9}}],

Cell["(* Define Genes *)", "Text",
 CellMargins->{{17.76, 10.}, {7., 7.}},
 PageBreakAbove->False,
 PageBreakWithin->False,
 PageBreakBelow->False,
 GroupPageBreakWithin->False,
 ShowCellLabel->True,
 CellLabelPositioning->Above,
 CellLabelAutoDelete->True,
 CellChangeTimes->{{3.505521470745304*^9, 3.505521494495384*^9}, {
   3.505521649807053*^9, 3.5055216755247917`*^9}, {3.505521861226646*^9, 
   3.505521942087043*^9}, {3.5055221889828176`*^9, 3.505522189651464*^9}, {
   3.50567895860503*^9, 3.505678959680483*^9}, {3.5059298481434393`*^9, 
   3.505929868087295*^9}, {3.5059388385688763`*^9, 3.505938845810225*^9}, {
   3.507494925817198*^9, 3.507494942576766*^9}, {3.507495063719396*^9, 
   3.5074950738708076`*^9}, {3.507495150894308*^9, 3.507495154170652*^9}, {
   3.507496311763857*^9, 3.5074963121947203`*^9}, {3.50755520379837*^9, 
   3.5075552893059597`*^9}, {3.507558383636376*^9, 3.507558415885562*^9}, {
   3.509971288950564*^9, 3.509971312454708*^9}, 3.5099938729196672`*^9, {
   3.5213949818006*^9, 3.521394982663208*^9}, {3.521396253719005*^9, 
   3.5213962575745583`*^9}},
 FontColor->RGBColor[0, 0, 1]],

Cell[BoxData[
 RowBox[{
  RowBox[{"lociList", "=", 
   RowBox[{"{", 
    RowBox[{
     RowBox[{"{", 
      RowBox[{"\"\<MDM4\>\"", ",", "14432", ",", "Black", ",", "315"}], "}"}],
      ",", 
     RowBox[{"{", 
      RowBox[{"\"\<AKT3\>\"", ",", "17428", ",", "Black", ",", "45"}], "}"}], 
     ",", 
     RowBox[{"{", 
      RowBox[{
      "\"\<EGFR\[ThinSpace]\>\"", ",", "92730", ",", "Black", ",", "250"}], 
      "}"}], ",", 
     RowBox[{"{", 
      RowBox[{"\"\<MET\>\"", ",", "97150", ",", "Black", ",", "0"}], "}"}], 
     ",", 
     RowBox[{"{", 
      RowBox[{
      "\"\<\[ThinSpace]\[ThinSpace]METTL2B\>\"", ",", "98060", ",", "Red", 
       ",", "75"}], "}"}], ",", 
     RowBox[{"{", 
      RowBox[{
      "\"\<CDKN2A/B\[ThinSpace]\>\"", ",", "112713", ",", "Black", ",", 
       "270"}], "}"}], ",", 
     RowBox[{"{", 
      RowBox[{
      "\"\<\[ThinSpace]PTEN\>\"", ",", "125990", ",", "Black", ",", "100"}], 
      "}"}], ",", 
     RowBox[{"{", 
      RowBox[{"\"\<CDK4\>\"", ",", "143785", ",", "Black", ",", "320"}], 
      "}"}], ",", 
     RowBox[{"{", 
      RowBox[{
      "\"\<\[ThinSpace]MDM2\>\"", ",", "144525", ",", "Black", ",", "90"}], 
      "}"}], ",", 
     RowBox[{"{", 
      RowBox[{"\"\<KDM5A\>\"", ",", "139012", ",", "Red", ",", "330"}], "}"}],
      ",", 
     RowBox[{"{", 
      RowBox[{"\"\<TLK2/METTL2A\>\"", ",", "182766", ",", "Red", ",", "330"}],
       "}"}], ",", 
     RowBox[{"{", 
      RowBox[{"\"\<CCNE1\>\"", ",", "192313", ",", "Red", ",", "45"}], 
      "}"}]}], "}"}]}], ";"}]], "Input",
 CellMargins->{{17.76, 10.}, {7., 7.}},
 PageBreakAbove->False,
 PageBreakWithin->False,
 PageBreakBelow->False,
 GroupPageBreakWithin->False,
 CellChangeTimes->{{3.505832548259348*^9, 3.505832582029861*^9}, {
   3.50583264019212*^9, 3.505832716691134*^9}, {3.5058327489811773`*^9, 
   3.505832788926156*^9}, {3.505832959792777*^9, 3.5058329606884317`*^9}, {
   3.505833049515129*^9, 3.505833086101866*^9}, {3.505833266847521*^9, 
   3.505833300687708*^9}, {3.5058333601636553`*^9, 3.5058333706506987`*^9}, 
   3.505833751217227*^9, {3.505833875732373*^9, 3.5058339451031723`*^9}, {
   3.5058343870295057`*^9, 3.505834402028859*^9}, {3.5058347012279873`*^9, 
   3.5058347200851297`*^9}, {3.50583480631105*^9, 3.5058348318570557`*^9}, 
   3.5058348628909693`*^9, {3.505834961472691*^9, 3.505834974392078*^9}, {
   3.5058350499330177`*^9, 3.505835050035535*^9}, 3.505835523164041*^9, 
   3.5058357669754667`*^9, {3.505835847139021*^9, 3.505835847489974*^9}, 
   3.505836046372636*^9, {3.505836202981106*^9, 3.505836206395026*^9}, 
   3.5058364589604187`*^9, {3.505836510290861*^9, 3.505836514945709*^9}, 
   3.509971324899852*^9, {3.514043404576469*^9, 3.5140434095671453`*^9}, 
   3.5142235924416933`*^9, {3.51422615829261*^9, 3.514226164708967*^9}, 
   3.51422785543244*^9, {3.514914351486171*^9, 3.51491436588031*^9}, {
   3.5151846645562477`*^9, 3.515184693150489*^9}, {3.5151847406169443`*^9, 
   3.515184779081112*^9}, {3.515184851031601*^9, 3.515184971796872*^9}, {
   3.51524304889744*^9, 3.5152430531021423`*^9}, {3.515243517694664*^9, 
   3.515243518516982*^9}, 3.5152436981665983`*^9, 3.515245511949483*^9, 
   3.515245624835824*^9, 3.515245681598748*^9, {3.515245748473689*^9, 
   3.515245749208741*^9}, {3.51542968945984*^9, 3.5154297021269217`*^9}, {
   3.516474845709656*^9, 3.516474846075362*^9}, {3.516474876366436*^9, 
   3.516474916766535*^9}, 3.516474949528736*^9, {3.520102687075742*^9, 
   3.520102749685601*^9}, {3.520189527392723*^9, 3.520189532892377*^9}, {
   3.521396882081465*^9, 3.521396883037698*^9}, 3.5214053888849697`*^9, {
   3.526048568843444*^9, 3.5260485715255003`*^9}, {3.5260486509180803`*^9, 
   3.526048653393342*^9}, {3.5260489903752403`*^9, 3.526049019698008*^9}, {
   3.526049137721841*^9, 3.5260491533977203`*^9}, {3.526049199439393*^9, 
   3.5260492032450666`*^9}, {3.5260492494001713`*^9, 3.526049256031271*^9}, {
   3.526049309053165*^9, 3.5260493091275797`*^9}, 3.526049390205035*^9, {
   3.526049585725569*^9, 3.52604958618682*^9}, {3.526058997014799*^9, 
   3.526059031524612*^9}, {3.5260590900423203`*^9, 3.52605910765889*^9}, {
   3.526059236938177*^9, 3.526059237321498*^9}, {3.526059341959672*^9, 
   3.526059342639629*^9}, {3.5260634839525537`*^9, 3.526063492639854*^9}, {
   3.526063561028969*^9, 3.5260635724603043`*^9}, {3.5260636113500223`*^9, 
   3.52606361768598*^9}, {3.526086227634511*^9, 3.526086228237166*^9}, 
   3.526086586877339*^9, {3.526086922407555*^9, 3.5260869239027576`*^9}, {
   3.526087096819697*^9, 3.526087108539063*^9}, {3.526087375232724*^9, 
   3.526087382235703*^9}, {3.526087760094495*^9, 3.5260877610678873`*^9}, {
   3.526087792778985*^9, 3.526087794881792*^9}}],

Cell["", "PageBreak",
 PageBreakBelow->True,
 FontFamily->"Courier",
 FontWeight->"Bold"],

Cell["(* Define Probelet Plot Display *)", "Text",
 CellMargins->{{17.76, 10.}, {7., 7.}},
 PageBreakAbove->False,
 PageBreakWithin->False,
 PageBreakBelow->False,
 GroupPageBreakWithin->False,
 ShowCellLabel->True,
 CellLabelPositioning->Above,
 CellLabelAutoDelete->True,
 CellChangeTimes->{{3.505521470745304*^9, 3.505521494495384*^9}, {
  3.505521649807053*^9, 3.5055216755247917`*^9}, {3.505521861226646*^9, 
  3.505521942087043*^9}, {3.5055221889828176`*^9, 3.505522189651464*^9}, {
  3.50567895860503*^9, 3.505678959680483*^9}, {3.50592945065137*^9, 
  3.505929454252523*^9}, {3.505929746002836*^9, 3.505929773871417*^9}, {
  3.507495518158059*^9, 3.507495558822294*^9}, {3.515426164129484*^9, 
  3.515426168968111*^9}, {3.515426583204253*^9, 3.515426595348733*^9}, {
  3.521394746582942*^9, 3.521394781714849*^9}},
 FontColor->RGBColor[0, 0, 1]],

Cell[BoxData[
 RowBox[{
  RowBox[{"probeletFigure", "[", 
   RowBox[{
   "sortProbeletAnnotationColors_", ",", "sortProbelets_", ",", 
    "xScaleFactor_", ",", "range_", ",", "cutoff_", ",", "probeletXLabels_", 
    ",", "ticksLabelSize_", ",", "genes_", ",", "pattern_", ",", "format_"}], 
   "]"}], ":=", 
  RowBox[{"{", "\[IndentingNewLine]", 
   RowBox[{
    RowBox[{"sortPoints", "=", 
     RowBox[{"Table", "[", 
      RowBox[{
       RowBox[{"{", 
        RowBox[{
         RowBox[{
          RowBox[{
           RowBox[{"sortProbelets", "[", 
            RowBox[{"[", "a", "]"}], "]"}], "*", "xScaleFactor"}], "-", 
          "xOffset"}], ",", 
         RowBox[{"d", "++"}]}], "}"}], ",", 
       RowBox[{"{", 
        RowBox[{"a", ",", 
         RowBox[{
          RowBox[{"Dimensions", "[", "sortProbelets", "]"}], "[", 
          RowBox[{"[", "1", "]"}], "]"}]}], "}"}]}], "]"}]}], ";", 
    RowBox[{"redPos", "=", 
     RowBox[{"Flatten", "[", 
      RowBox[{"Position", "[", 
       RowBox[{"sortProbeletAnnotationColors", ",", "Red"}], "]"}], "]"}]}], 
    ";", "\[IndentingNewLine]", 
    RowBox[{"bluePos", "=", 
     RowBox[{"Flatten", "[", 
      RowBox[{"Position", "[", 
       RowBox[{"sortProbeletAnnotationColors", ",", "Blue"}], "]"}], "]"}]}], 
    ";", "\[IndentingNewLine]", 
    RowBox[{"grayPos", "=", 
     RowBox[{"Flatten", "[", 
      RowBox[{"Complement", "[", 
       RowBox[{
        RowBox[{"Range", "[", 
         RowBox[{"Length", "[", "sortProbelets", "]"}], "]"}], ",", "bluePos",
         ",", "redPos"}], "]"}], "]"}]}], ";", "\[IndentingNewLine]", 
    RowBox[{"Graphics", "[", 
     RowBox[{"{", " ", "\[IndentingNewLine]", 
      RowBox[{
       RowBox[{"Table", "[", 
        RowBox[{
         RowBox[{"{", 
          RowBox[{
           RowBox[{"sortProbeletAnnotationColors", "[", 
            RowBox[{"[", "a", "]"}], "]"}], ",", 
           RowBox[{"PointSize", "[", ".003", "]"}], ",", 
           RowBox[{"Point", "[", 
            RowBox[{"sortPoints", "[", 
             RowBox[{"[", "a", "]"}], "]"}], "]"}]}], "}"}], ",", 
         RowBox[{"{", 
          RowBox[{"a", ",", 
           RowBox[{"Join", "[", 
            RowBox[{"grayPos", ",", "bluePos", ",", "redPos"}], "]"}]}], 
          "}"}]}], "]"}], ",", "\[IndentingNewLine]", 
       RowBox[{"EdgeForm", "[", "Black", "]"}], ",", 
       RowBox[{"Opacity", "[", "0", "]"}], ",", 
       RowBox[{"Rectangle", "[", 
        RowBox[{
         RowBox[{"{", 
          RowBox[{
           RowBox[{
            RowBox[{"range", "[", 
             RowBox[{"[", 
              RowBox[{"1", ",", "1"}], "]"}], "]"}], "-", "xOffset"}], ",", 
           RowBox[{"range", "[", 
            RowBox[{"[", 
             RowBox[{"1", ",", "2"}], "]"}], "]"}]}], "}"}], ",", 
         RowBox[{"{", 
          RowBox[{
           RowBox[{
            RowBox[{"range", "[", 
             RowBox[{"[", 
              RowBox[{"2", ",", "1"}], "]"}], "]"}], "-", "xOffset"}], ",", 
           RowBox[{
            RowBox[{"range", "[", 
             RowBox[{"[", 
              RowBox[{"2", ",", "2"}], "]"}], "]"}], "+", "1"}]}], "}"}]}], 
        "]"}], ",", "\[IndentingNewLine]", 
       RowBox[{"Opacity", "[", "1", "]"}], ",", "Dashed", ",", "Black", ",", 
       "\[IndentingNewLine]", 
       RowBox[{"Table", "[", 
        RowBox[{
         RowBox[{"Line", "[", 
          RowBox[{"{", 
           RowBox[{
            RowBox[{"{", 
             RowBox[{
              RowBox[{
               RowBox[{"range", "[", 
                RowBox[{"[", 
                 RowBox[{"1", ",", "1"}], "]"}], "]"}], "-", "xOffset"}], ",", 
              RowBox[{".5", "+", 
               RowBox[{"cutoff", "[", 
                RowBox[{"[", 
                 RowBox[{"1", ",", "a"}], "]"}], "]"}]}]}], "}"}], ",", 
            RowBox[{"{", 
             RowBox[{
              RowBox[{
               RowBox[{"range", "[", 
                RowBox[{"[", 
                 RowBox[{"2", ",", "1"}], "]"}], "]"}], "-", "xOffset"}], ",", 
              RowBox[{".5", "+", 
               RowBox[{"cutoff", "[", 
                RowBox[{"[", 
                 RowBox[{"1", ",", "a"}], "]"}], "]"}]}]}], "}"}]}], "}"}], 
          "]"}], ",", 
         RowBox[{"{", 
          RowBox[{"a", ",", 
           RowBox[{
            RowBox[{"Dimensions", "[", 
             RowBox[{"cutoff", "[", 
              RowBox[{"[", "1", "]"}], "]"}], "]"}], "[", 
            RowBox[{"[", "1", "]"}], "]"}]}], "}"}]}], "]"}], ",", 
       "\[IndentingNewLine]", 
       RowBox[{"Table", "[", 
        RowBox[{
         RowBox[{"Line", "[", 
          RowBox[{"{", 
           RowBox[{
            RowBox[{"{", 
             RowBox[{
              RowBox[{
               RowBox[{"-", "xOffset"}], "+", 
               RowBox[{
                RowBox[{"cutoff", "[", 
                 RowBox[{"[", 
                  RowBox[{"2", ",", "a"}], "]"}], "]"}], "*", 
                "xScaleFactor"}]}], ",", 
              RowBox[{"range", "[", 
               RowBox[{"[", 
                RowBox[{"1", ",", "2"}], "]"}], "]"}]}], "}"}], ",", 
            RowBox[{"{", 
             RowBox[{
              RowBox[{
               RowBox[{"-", "xOffset"}], "+", 
               RowBox[{
                RowBox[{"cutoff", "[", 
                 RowBox[{"[", 
                  RowBox[{"2", ",", "a"}], "]"}], "]"}], "*", 
                "xScaleFactor"}]}], ",", 
              RowBox[{"range", "[", 
               RowBox[{"[", 
                RowBox[{"2", ",", "2"}], "]"}], "]"}]}], "}"}]}], "}"}], 
          "]"}], ",", 
         RowBox[{"{", 
          RowBox[{"a", ",", 
           RowBox[{
            RowBox[{"Dimensions", "[", 
             RowBox[{"cutoff", "[", 
              RowBox[{"[", "2", "]"}], "]"}], "]"}], "[", 
            RowBox[{"[", "1", "]"}], "]"}]}], "}"}]}], "]"}], ",", 
       "\[IndentingNewLine]", 
       RowBox[{"Table", "[", 
        RowBox[{
         RowBox[{"{", "\[IndentingNewLine]", 
          RowBox[{
           RowBox[{"Text", "[", 
            RowBox[{
             RowBox[{"Style", "[", 
              RowBox[{
               RowBox[{"Chop", "[", 
                RowBox[{"probeletXLabels", "[", 
                 RowBox[{"[", "a", "]"}], "]"}], "]"}], ",", 
               "ticksLabelSize"}], "]"}], ",", 
             RowBox[{"{", 
              RowBox[{
               RowBox[{
                RowBox[{
                 RowBox[{"probeletXLabels", "[", 
                  RowBox[{"[", "a", "]"}], "]"}], "*", "xScaleFactor"}], "-", 
                "xOffset"}], ",", 
               RowBox[{
                RowBox[{"range", "[", 
                 RowBox[{"[", 
                  RowBox[{"1", ",", "2"}], "]"}], "]"}], "-", "5"}]}], "}"}], 
             ",", 
             RowBox[{"{", 
              RowBox[{"0", ",", "1"}], "}"}]}], "]"}], ",", 
           "\[IndentingNewLine]", 
           RowBox[{"Line", "[", 
            RowBox[{"{", 
             RowBox[{
              RowBox[{"{", 
               RowBox[{
                RowBox[{
                 RowBox[{
                  RowBox[{"probeletXLabels", "[", 
                   RowBox[{"[", "a", "]"}], "]"}], "*", "xScaleFactor"}], "-",
                  "xOffset"}], ",", 
                RowBox[{
                 RowBox[{"range", "[", 
                  RowBox[{"[", 
                   RowBox[{"1", ",", "2"}], "]"}], "]"}], "-", "4"}]}], "}"}],
               ",", 
              RowBox[{"{", 
               RowBox[{
                RowBox[{
                 RowBox[{
                  RowBox[{"probeletXLabels", "[", 
                   RowBox[{"[", "a", "]"}], "]"}], "*", "xScaleFactor"}], "-",
                  "xOffset"}], ",", 
                RowBox[{
                 RowBox[{"range", "[", 
                  RowBox[{"[", 
                   RowBox[{"1", ",", "2"}], "]"}], "]"}], "+", "0"}]}], 
               "}"}]}], "}"}], "]"}]}], "}"}], ",", "\[IndentingNewLine]", 
         RowBox[{"{", 
          RowBox[{"a", ",", "1", ",", 
           RowBox[{
            RowBox[{"Dimensions", "[", "probeletXLabels", "]"}], "[", 
            RowBox[{"[", "1", "]"}], "]"}]}], "}"}]}], "]"}], ",", 
       "\[IndentingNewLine]", 
       RowBox[{"Text", "[", 
        RowBox[{
         RowBox[{"Style", "[", 
          RowBox[{"\"\<Relative DNA\>\"", ",", "labelSize"}], "]"}], ",", 
         RowBox[{"{", 
          RowBox[{
           RowBox[{
            RowBox[{"Mean", "[", 
             RowBox[{"range", "[", 
              RowBox[{"[", 
               RowBox[{"All", ",", "1"}], "]"}], "]"}], "]"}], "-", "xOffset",
             "-", "500"}], ",", 
           RowBox[{"-", "18"}]}], "}"}], ",", 
         RowBox[{"{", 
          RowBox[{"0", ",", "1"}], "}"}]}], "]"}], ",", 
       RowBox[{"Text", "[", 
        RowBox[{
         RowBox[{"Style", "[", 
          RowBox[{"\"\<Copy Number\>\"", ",", "labelSize"}], "]"}], ",", 
         RowBox[{"{", 
          RowBox[{
           RowBox[{
            RowBox[{"Mean", "[", 
             RowBox[{"range", "[", 
              RowBox[{"[", 
               RowBox[{"All", ",", "1"}], "]"}], "]"}], "]"}], "-", 
            "xOffset"}], ",", 
           RowBox[{"-", "35"}]}], "}"}], ",", 
         RowBox[{"{", 
          RowBox[{"0", ",", "1"}], "}"}]}], "]"}], ",", "\[IndentingNewLine]", 
       RowBox[{"Table", "[", 
        RowBox[{
         RowBox[{"{", "\[IndentingNewLine]", 
          RowBox[{
           RowBox[{"Text", "[", 
            RowBox[{
             RowBox[{"Style", "[", 
              RowBox[{
               RowBox[{"ylabels", "[", 
                RowBox[{"[", "a", "]"}], "]"}], ",", "ticksLabelSize"}], 
              "]"}], ",", 
             RowBox[{"{", 
              RowBox[{
               RowBox[{
                RowBox[{"range", "[", 
                 RowBox[{"[", 
                  RowBox[{"1", ",", "1"}], "]"}], "]"}], "-", 
                RowBox[{"genes", "*", ".005"}], "-", "xOffset"}], ",", 
               RowBox[{"ylabels", "[", 
                RowBox[{"[", "a", "]"}], "]"}]}], "}"}], ",", 
             RowBox[{"{", 
              RowBox[{"1", ",", "0"}], "}"}]}], "]"}], ",", 
           "\[IndentingNewLine]", 
           RowBox[{"Line", "[", 
            RowBox[{"{", 
             RowBox[{
              RowBox[{"{", 
               RowBox[{
                RowBox[{
                 RowBox[{"range", "[", 
                  RowBox[{"[", 
                   RowBox[{"1", ",", "1"}], "]"}], "]"}], "-", 
                 RowBox[{"genes", "*", ".003"}], "-", " ", "xOffset"}], ",", 
                RowBox[{"ylabels", "[", 
                 RowBox[{"[", "a", "]"}], "]"}]}], "}"}], ",", 
              RowBox[{"{", 
               RowBox[{
                RowBox[{
                 RowBox[{"range", "[", 
                  RowBox[{"[", 
                   RowBox[{"1", ",", "1"}], "]"}], "]"}], "-", "xOffset"}], 
                ",", 
                RowBox[{"ylabels", "[", 
                 RowBox[{"[", "a", "]"}], "]"}]}], "}"}]}], "}"}], "]"}], ",",
            "\[IndentingNewLine]", 
           RowBox[{"Text", "[", 
            RowBox[{
             RowBox[{"Style", "[", 
              RowBox[{
               RowBox[{"ylabels", "[", 
                RowBox[{"[", "a", "]"}], "]"}], ",", "ticksLabelSize"}], 
              "]"}], ",", 
             RowBox[{"{", 
              RowBox[{
               RowBox[{"genes", "*", "1.003"}], ",", 
               RowBox[{"ylabels", "[", 
                RowBox[{"[", "a", "]"}], "]"}]}], "}"}], ",", 
             RowBox[{"{", 
              RowBox[{
               RowBox[{"-", "1"}], ",", "0"}], "}"}]}], "]"}], ",", 
           "\[IndentingNewLine]", 
           RowBox[{"Line", "[", 
            RowBox[{"{", 
             RowBox[{
              RowBox[{"{", 
               RowBox[{"genes", ",", 
                RowBox[{"ylabels", "[", 
                 RowBox[{"[", "a", "]"}], "]"}]}], "}"}], ",", 
              RowBox[{"{", 
               RowBox[{
                RowBox[{"genes", "*", "1.003"}], ",", 
                RowBox[{"ylabels", "[", 
                 RowBox[{"[", "a", "]"}], "]"}]}], "}"}]}], "}"}], "]"}]}], 
          "}"}], "\[IndentingNewLine]", ",", 
         RowBox[{"{", 
          RowBox[{"a", ",", "1", ",", 
           RowBox[{
            RowBox[{"Dimensions", "[", "ylabels", "]"}], "[", 
            RowBox[{"[", "1", "]"}], "]"}]}], "}"}]}], "]"}], ",", 
       "\[IndentingNewLine]", 
       RowBox[{"Text", "[", 
        RowBox[{
         RowBox[{"Style", "[", 
          RowBox[{"\"\<Patients\>\"", ",", "labelSize"}], "]"}], ",", 
         RowBox[{"{", 
          RowBox[{
           RowBox[{"genes", "*", "1.04"}], ",", 
           RowBox[{"Mean", "[", 
            RowBox[{"range", "[", 
             RowBox[{"[", 
              RowBox[{"All", ",", "2"}], "]"}], "]"}], "]"}]}], "}"}], ",", 
         RowBox[{"{", 
          RowBox[{"0", ",", "0"}], "}"}], ",", 
         RowBox[{"{", 
          RowBox[{"0", ",", "1"}], "}"}]}], "]"}], ",", "\[IndentingNewLine]", 
       RowBox[{"If", "[", 
        RowBox[{
         RowBox[{
          RowBox[{"Length", "[", "format", "]"}], "\[Equal]", "1"}], ",", 
         RowBox[{"Style", "[", 
          RowBox[{
           RowBox[{"Text", "[", 
            RowBox[{
             RowBox[{"\"\<(e) Probelet \>\"", "<>", 
              RowBox[{"ToString", "[", "pattern", "]"}]}], ",", 
             RowBox[{"{", 
              RowBox[{
               RowBox[{
                RowBox[{"range", "[", 
                 RowBox[{"[", 
                  RowBox[{"1", ",", "1"}], "]"}], "]"}], "-", "xOffset", "-", 
                
                RowBox[{"genes", "*", ".035"}]}], ",", 
               RowBox[{"Mean", "[", 
                RowBox[{"range", "[", 
                 RowBox[{"[", 
                  RowBox[{"All", ",", "2"}], "]"}], "]"}], "]"}]}], "}"}], 
             ",", 
             RowBox[{"{", 
              RowBox[{"0", ",", 
               RowBox[{"-", "1"}]}], "}"}], ",", 
             RowBox[{"{", 
              RowBox[{"0", ",", "1"}], "}"}]}], "]"}], ",", "labelSize"}], 
          "]"}], ",", "\[IndentingNewLine]", 
         RowBox[{"Style", "[", 
          RowBox[{
           RowBox[{"Text", "[", 
            RowBox[{
             RowBox[{"\"\<(b) Probelet \>\"", "<>", 
              RowBox[{"ToString", "[", "pattern", "]"}]}], ",", 
             RowBox[{"{", 
              RowBox[{
               RowBox[{
                RowBox[{"range", "[", 
                 RowBox[{"[", 
                  RowBox[{"1", ",", "1"}], "]"}], "]"}], "-", "xOffset", "-", 
                
                RowBox[{"genes", "*", ".035"}]}], ",", 
               RowBox[{"Mean", "[", 
                RowBox[{"range", "[", 
                 RowBox[{"[", 
                  RowBox[{"All", ",", "2"}], "]"}], "]"}], "]"}]}], "}"}], 
             ",", 
             RowBox[{"{", 
              RowBox[{"0", ",", 
               RowBox[{"-", "1"}]}], "}"}], ",", 
             RowBox[{"{", 
              RowBox[{"0", ",", "1"}], "}"}]}], "]"}], ",", "labelSize"}], 
          "]"}]}], "]"}]}], "}"}], "]"}]}], "\[IndentingNewLine]", 
   "}"}]}]], "Input",
 CellMargins->{{17.76, 10.}, {7., 7.}},
 PageBreakAbove->False,
 PageBreakWithin->False,
 PageBreakBelow->False,
 GroupPageBreakWithin->False,
 CellChangeTimes->{{3.515425559967428*^9, 3.515425640315412*^9}, {
   3.5154257457242317`*^9, 3.5154257506287527`*^9}, 3.515426171508917*^9, 
   3.51551139839321*^9, 3.517249305502784*^9, 3.517249361767646*^9, 
   3.5172499714475117`*^9, {3.517250056681343*^9, 3.51725025641313*^9}, {
   3.5172515224938583`*^9, 3.517251562189426*^9}, 3.517251660290317*^9, {
   3.517251692030442*^9, 3.5172517155256557`*^9}, {3.517251820013702*^9, 
   3.517251820657426*^9}, {3.5172519375502033`*^9, 3.517251938822953*^9}, {
   3.5173153067373867`*^9, 3.5173153069722567`*^9}, {3.517315355479847*^9, 
   3.517315362729056*^9}, {3.517315411650235*^9, 3.517315412774674*^9}, {
   3.517315452857263*^9, 3.51731549868051*^9}, {3.517315591573845*^9, 
   3.517315598947371*^9}, {3.517315724322905*^9, 3.517315727033291*^9}, 
   3.517315796483238*^9, {3.517316242768648*^9, 3.517316249620632*^9}, {
   3.517316371930337*^9, 3.517316377387796*^9}, 3.517316616914505*^9, {
   3.517591471179213*^9, 3.517591471943886*^9}, {3.519670354371066*^9, 
   3.519670394994969*^9}, {3.519670469039006*^9, 3.519670470521246*^9}, {
   3.51967082174407*^9, 3.5196708224308567`*^9}, 3.521404432085271*^9, {
   3.5222661960401773`*^9, 3.5222662253537197`*^9}, {3.526084702268065*^9, 
   3.5260848146707087`*^9}}],

Cell["(* Define Probelet and Arraylet Display *)", "Text",
 CellMargins->{{17.76, 10.}, {7., 7.}},
 PageBreakAbove->False,
 PageBreakWithin->False,
 PageBreakBelow->False,
 GroupPageBreakWithin->False,
 ShowCellLabel->True,
 CellLabelPositioning->Above,
 CellLabelAutoDelete->True,
 CellChangeTimes->{{3.505521470745304*^9, 3.505521494495384*^9}, {
  3.505521649807053*^9, 3.5055216755247917`*^9}, {3.505521861226646*^9, 
  3.505521942087043*^9}, {3.5055221889828176`*^9, 3.505522189651464*^9}, {
  3.50567895860503*^9, 3.505678959680483*^9}, {3.5059298481434393`*^9, 
  3.505929868087295*^9}, {3.5059388385688763`*^9, 3.505938845810225*^9}, {
  3.507494925817198*^9, 3.507494942576766*^9}, {3.507495063719396*^9, 
  3.5074950738708076`*^9}, {3.520970140732853*^9, 3.520970141865518*^9}, {
  3.5213949300499573`*^9, 3.5213949363128777`*^9}},
 FontColor->RGBColor[0, 0, 1]],

Cell[BoxData[
 RowBox[{
  RowBox[{"compositeFigure", "[", 
   RowBox[{
   "pattern_", ",", "sample_", ",", "probeletAnnotationColors_", ",", 
    "raster_", ",", "lociList_", ",", "cutoff_", ",", "arrayletRange_", ",", 
    "probeletXLabels_", ",", "format_"}], "]"}], ":=", 
  RowBox[{"{", "\[IndentingNewLine]", 
   RowBox[{
    RowBox[{"chromosomes", "=", 
     RowBox[{"Join", "[", 
      RowBox[{
       RowBox[{"Range", "[", 
        RowBox[{"1", ",", "22"}], "]"}], ",", 
       RowBox[{"{", "\"\<X\>\"", "}"}]}], "]"}]}], ";", "\[IndentingNewLine]", 
    RowBox[{"sortData", "[", 
     RowBox[{"probeletAnnotationColors", ",", "raster", ",", "sample"}], 
     "]"}], ";", "\[IndentingNewLine]", 
    RowBox[{"figureVariables", "[", 
     RowBox[{"arraylet", ",", "sortProbelets", ",", "arrayletRange"}], "]"}], 
    ";", "\[IndentingNewLine]", 
    RowBox[{"arraylet", "=", 
     RowBox[{
      RowBox[{
       RowBox[{"Clip", "[", 
        RowBox[{"arraylet", ",", "arrayletRange"}], "]"}], "*", 
       "dotsScaleFactor"}], "+", "dotsOffset"}]}], ";", 
    StyleBox["\[IndentingNewLine]", "Item",
     FontColor->RGBColor[0, 0, 1]], 
    RowBox[{"gRaster", "=", 
     RowBox[{"Graphics", "[", 
      RowBox[{"Raster", "[", 
       RowBox[{"sortRaster", ",", 
        RowBox[{"{", 
         RowBox[{
          RowBox[{"{", 
           RowBox[{"0", ",", ".5"}], "}"}], ",", 
          RowBox[{"{", 
           RowBox[{"genes", ",", "251.5"}], "}"}]}], "}"}], ",", 
        RowBox[{"ColorFunction", "\[Rule]", "RGBColor"}]}], "]"}], "]"}]}], 
    ";", "\[IndentingNewLine]", 
    RowBox[{"gArraylet", "=", 
     RowBox[{"arrayletsFigure", "[", 
      RowBox[{
      "chromosomes", ",", "dotsScaleFactor", ",", "arraylet", ",", 
       "chromosomeDefinitions", ",", "numChromosomes", ",", "arrayletRange", 
       ",", "dotsOffset", ",", "genes", ",", "chromosomeBounds", ",", "range",
        ",", "sample", ",", "arrayletsXLabels", ",", "format"}], "]"}]}], ";",
     "\[IndentingNewLine]", 
    RowBox[{"gSegments", "=", 
     RowBox[{"segmentsLines", "[", 
      RowBox[{
      "segmentsSplit", ",", "arrayletRange", ",", "dotsScaleFactor", ",", 
       "dotsOffset"}], "]"}]}], ";", "\[IndentingNewLine]", 
    RowBox[{"gArrows", "=", 
     RowBox[{"arrowLabels", "[", 
      RowBox[{"genes", ",", "arraylet", ",", "lociList", ",", "labelSize"}], 
      "]"}]}], ";", "\[IndentingNewLine]", 
    RowBox[{"gProbelets", "=", 
     RowBox[{"probeletFigure", "[", 
      RowBox[{
      "sortProbeletAnnotationColors", ",", "sortProbelets", ",", 
       "xScaleFactor", ",", "range", ",", "cutoff", ",", "probeletXLabels", 
       ",", "ticksLabelSize", ",", "genes", ",", "pattern", ",", "format"}], 
      "]"}]}], ";", "\[IndentingNewLine]", 
    RowBox[{"Show", "[", 
     RowBox[{
      RowBox[{"{", 
       RowBox[{
       "gRaster", ",", "gArraylet", ",", "gSegments", ",", "gArrows", ",", 
        "gProbelets"}], "}"}], ",", "\[IndentingNewLine]", 
      RowBox[{"AspectRatio", "\[Rule]", ".4"}], ",", "\[IndentingNewLine]", 
      RowBox[{"ImageSize", "\[Rule]", "1000"}], ",", "\[IndentingNewLine]", 
      RowBox[{"BaseStyle", "\[Rule]", 
       RowBox[{"{", 
        RowBox[{"FontFamily", "\[Rule]", " ", "\"\<Courier\>\""}], "}"}]}], 
      ",", "\[IndentingNewLine]", 
      RowBox[{"PlotRange", "\[Rule]", 
       RowBox[{"{", 
        RowBox[{"All", ",", 
         RowBox[{"{", 
          RowBox[{
           RowBox[{"-", "50"}], ",", "420"}], "}"}]}], "}"}]}]}], "]"}]}], 
   "\[IndentingNewLine]", "}"}]}]], "Input",
 CellMargins->{{17.76, 10.}, {7., 7.}},
 PageBreakAbove->False,
 PageBreakWithin->False,
 PageBreakBelow->False,
 GroupPageBreakWithin->False,
 CellChangeTimes->{{3.4892541361178417`*^9, 3.4892541422525387`*^9}, {
   3.489254890296035*^9, 3.489255082286992*^9}, {3.489255112617795*^9, 
   3.48925518444281*^9}, {3.489255215333349*^9, 3.489255309416397*^9}, {
   3.4892553453541193`*^9, 3.489255436013279*^9}, {3.489256227924408*^9, 
   3.489256587379417*^9}, {3.489256655373917*^9, 3.48925681359415*^9}, {
   3.489256912359075*^9, 3.489257009773992*^9}, {3.4892572866674833`*^9, 
   3.489257345133018*^9}, 3.4892573837995863`*^9, {3.489257426952551*^9, 
   3.489257429046726*^9}, {3.4892574662213907`*^9, 3.4892575443959837`*^9}, {
   3.48925783741355*^9, 3.489257955961429*^9}, 3.489257995488883*^9, {
   3.489258027950742*^9, 3.489258049671556*^9}, {3.489258154496537*^9, 
   3.489258221641342*^9}, {3.4892582542988777`*^9, 3.489258257842945*^9}, {
   3.4893310890095177`*^9, 3.489331391506344*^9}, {3.4893423899390383`*^9, 
   3.489342394969705*^9}, {3.489342431132779*^9, 3.489342431330077*^9}, {
   3.489342483525579*^9, 3.489342488900756*^9}, {3.489342548727769*^9, 
   3.489342555478838*^9}, {3.489421944728569*^9, 3.489421946405427*^9}, {
   3.4894219827979317`*^9, 3.4894220921885967`*^9}, {3.489422292197789*^9, 
   3.489422292996368*^9}, {3.48942236622435*^9, 3.489422366942162*^9}, 
   3.489422564862442*^9, {3.489422675887137*^9, 3.489422694129324*^9}, {
   3.4894227503694344`*^9, 3.489422779131563*^9}, {3.4894228546012907`*^9, 
   3.489422856821653*^9}, {3.489426796468623*^9, 3.4894267975715017`*^9}, {
   3.4894268497951183`*^9, 3.489426852497284*^9}, {3.489427276696272*^9, 
   3.4894272937709837`*^9}, 3.4894273588670387`*^9, {3.4894275081835423`*^9, 
   3.4894275317098227`*^9}, {3.489427594450343*^9, 3.489427620841878*^9}, {
   3.489427669740899*^9, 3.489427675740314*^9}, {3.4894311875285807`*^9, 
   3.4894312016594553`*^9}, {3.489431241091228*^9, 3.489431247051004*^9}, 
   3.4894319206431313`*^9, {3.489685476633355*^9, 3.489685493962785*^9}, {
   3.489685524523241*^9, 3.489685541712037*^9}, {3.4896856070389547`*^9, 
   3.4896856474932623`*^9}, {3.489685890793298*^9, 3.489685920097863*^9}, {
   3.489685993229829*^9, 3.489685997196436*^9}, {3.489686066625052*^9, 
   3.4896861678128433`*^9}, {3.489686204364911*^9, 3.4896862727107964`*^9}, 
   3.489686315897737*^9, {3.4896863864042463`*^9, 3.4896864333185577`*^9}, 
   3.489686504081071*^9, {3.489686569436542*^9, 3.489686598540444*^9}, {
   3.4896866969902353`*^9, 3.489686719813374*^9}, 3.489686801530126*^9, 
   3.489686852458726*^9, {3.489686926140106*^9, 3.48968698314911*^9}, 
   3.489687044305616*^9, {3.48968717658962*^9, 3.489687199620364*^9}, 
   3.4896872772085*^9, {3.4896873280984497`*^9, 3.4896874146851683`*^9}, {
   3.489687490886405*^9, 3.489687521225284*^9}, {3.489687611165964*^9, 
   3.4896876455000877`*^9}, {3.489688295751355*^9, 3.489688312821383*^9}, {
   3.4896883630671253`*^9, 3.4896883978679*^9}, {3.4896884688850822`*^9, 
   3.489688488004294*^9}, {3.489688862977874*^9, 3.489688879136442*^9}, {
   3.489688970948702*^9, 3.489689023197942*^9}, {3.489689060187303*^9, 
   3.4896890752544413`*^9}, {3.489689119359716*^9, 3.4896891589591618`*^9}, {
   3.489689207386096*^9, 3.489689213664064*^9}, {3.489689286611668*^9, 
   3.489689308122922*^9}, {3.4896893655905647`*^9, 3.4896893855406837`*^9}, 
   3.48968942480905*^9, 3.489689482106694*^9, 3.4896896490323753`*^9, {
   3.4896897379335012`*^9, 3.489689747703786*^9}, {3.489689788819273*^9, 
   3.489689821058399*^9}, {3.48968988336408*^9, 3.489689883605525*^9}, {
   3.489690076397067*^9, 3.489690210839611*^9}, {3.489690277724352*^9, 
   3.489690291883827*^9}, 3.4896903431423883`*^9, {3.48969044945995*^9, 
   3.489690571438904*^9}, {3.4896906065931664`*^9, 3.489690631571068*^9}, {
   3.489690747404862*^9, 3.489690790107321*^9}, {3.4896909256115627`*^9, 
   3.489690951926128*^9}, {3.489691049414043*^9, 3.489691052443906*^9}, {
   3.4896911101112328`*^9, 3.4896911231428328`*^9}, {3.48969132462109*^9, 
   3.4896913324832773`*^9}, {3.489692007006034*^9, 3.489692068588895*^9}, {
   3.489692167216591*^9, 3.489692168166891*^9}, {3.489692223026458*^9, 
   3.4896922276424913`*^9}, {3.489760795138687*^9, 3.489760831842876*^9}, {
   3.489769144267028*^9, 3.489769237404454*^9}, {3.48976928923042*^9, 
   3.489769307201858*^9}, {3.489769338381958*^9, 3.489769497794332*^9}, {
   3.489769548686695*^9, 3.4897695747858677`*^9}, {3.489769609601548*^9, 
   3.4897696425093613`*^9}, 3.48976985155941*^9, {3.489772181174781*^9, 
   3.489772318879674*^9}, {3.4897723500579357`*^9, 3.4897723628654623`*^9}, {
   3.48977337109542*^9, 3.489773376068858*^9}, {3.489773413624778*^9, 
   3.489773415489285*^9}, {3.489773460412945*^9, 3.489773503214279*^9}, {
   3.489773541151615*^9, 3.489773541476632*^9}, 3.4897735822560663`*^9, 
   3.489773612329966*^9, {3.489775499263426*^9, 3.4897755582788057`*^9}, {
   3.489776408437834*^9, 3.489776418604415*^9}, {3.4897764916270647`*^9, 
   3.489776511884091*^9}, {3.489776544268485*^9, 3.48977654738618*^9}, {
   3.489776596181827*^9, 3.489776678095703*^9}, {3.4897768504805317`*^9, 
   3.4897769114738293`*^9}, {3.489776947337866*^9, 3.489776950583334*^9}, 
   3.489777070990559*^9, {3.4897771192154284`*^9, 3.489777140689332*^9}, {
   3.489777184297913*^9, 3.4897772157379303`*^9}, {3.48977763025386*^9, 
   3.489777637501001*^9}, {3.489777813226389*^9, 3.489777821570866*^9}, 
   3.489777860782976*^9, {3.4897780791554613`*^9, 3.489778131502087*^9}, {
   3.489778279138522*^9, 3.489778379879449*^9}, {3.4897784551482677`*^9, 
   3.489778482004117*^9}, {3.4897785419826736`*^9, 3.489778560971339*^9}, {
   3.489778947045909*^9, 3.489778964371141*^9}, {3.4897790059721527`*^9, 
   3.489779036705377*^9}, {3.48977906880978*^9, 3.4897790743461227`*^9}, {
   3.4897791384238157`*^9, 3.4897791849797564`*^9}, {3.489779233619676*^9, 
   3.489779246246132*^9}, {3.489779294254332*^9, 3.489779326331284*^9}, {
   3.48977936329599*^9, 3.489779366197771*^9}, {3.489844988070965*^9, 
   3.489844993690896*^9}, {3.489845024564402*^9, 3.4898450662485857`*^9}, {
   3.489845100493372*^9, 3.489845117679378*^9}, 3.489845289678804*^9, {
   3.489845413260647*^9, 3.489845496568282*^9}, {3.4898455702767467`*^9, 
   3.489845712057829*^9}, {3.489845808612794*^9, 3.489845810453038*^9}, {
   3.489845938878704*^9, 3.489845939268955*^9}, {3.489846118111866*^9, 
   3.489846140846897*^9}, {3.489847496156507*^9, 3.48984760871054*^9}, 
   3.501958284016745*^9, {3.501958526709805*^9, 3.50195854091934*^9}, {
   3.5019607283802023`*^9, 3.501960737212964*^9}, {3.501962317558279*^9, 
   3.501962325615487*^9}, {3.501962434443462*^9, 3.5019624376842813`*^9}, {
   3.501963171692445*^9, 3.50196317418009*^9}, {3.5019632648650503`*^9, 
   3.501963273081708*^9}, {3.5019633369102716`*^9, 3.501963337724263*^9}, {
   3.501963392226383*^9, 3.5019633937065153`*^9}, {3.5019634745137033`*^9, 
   3.501963491673032*^9}, {3.5019649975764627`*^9, 3.501964998703754*^9}, {
   3.5019650423868227`*^9, 3.501965043562868*^9}, {3.501965404578446*^9, 
   3.501965414859439*^9}, {3.502126828571508*^9, 3.502126867221177*^9}, {
   3.502126937884976*^9, 3.5021269388602343`*^9}, {3.502126995421636*^9, 
   3.5021270001332693`*^9}, {3.5021270758864107`*^9, 3.502127079903685*^9}, {
   3.502127113401453*^9, 3.502127129386636*^9}, 3.502127428021051*^9, 
   3.502127594840849*^9, 3.502127868818656*^9, 3.502128054250247*^9, 
   3.5021281615895433`*^9, {3.5021347479947453`*^9, 3.5021348826822233`*^9}, 
   3.503839343410735*^9, 3.503840080764529*^9, {3.503840111306402*^9, 
   3.503840116913704*^9}, 3.5038401958021927`*^9, 3.503843832623869*^9, {
   3.503844068327897*^9, 3.503844099297432*^9}, 3.50384413222132*^9, {
   3.503844217380272*^9, 3.503844218305352*^9}, {3.503844249176461*^9, 
   3.503844249317526*^9}, 3.5038461117450247`*^9, {3.503861407575706*^9, 
   3.5038614902003307`*^9}, {3.503862909621112*^9, 3.503862910133655*^9}, {
   3.503862941670425*^9, 3.5038629562371902`*^9}, {3.503862993278199*^9, 
   3.503863008786639*^9}, 3.503863350072913*^9, {3.503866643103923*^9, 
   3.503866669896859*^9}, 3.503866924566518*^9, 3.503867231581192*^9, {
   3.503867469407187*^9, 3.503867518918744*^9}, {3.503867605312759*^9, 
   3.503867611104561*^9}, {3.503867852276105*^9, 3.5038678808147497`*^9}, {
   3.5039368733140793`*^9, 3.503936916498198*^9}, {3.503937099954747*^9, 
   3.5039371105073423`*^9}, {3.503938337523744*^9, 3.503938350211402*^9}, {
   3.5039388320788403`*^9, 3.503938839978258*^9}, {3.5039389401046333`*^9, 
   3.503938947129627*^9}, 3.5039390360707483`*^9, {3.503939660611332*^9, 
   3.503939684115354*^9}, {3.507496569193297*^9, 3.507496569482472*^9}, {
   3.507496635854504*^9, 3.507496659602614*^9}, {3.507554944569228*^9, 
   3.507554947550457*^9}, 3.507558612814307*^9, 3.5075586773833637`*^9, 
   3.507558743453455*^9, {3.507559479852827*^9, 3.507559502239141*^9}, {
   3.50755954911663*^9, 3.507559592894372*^9}, {3.5075596407397547`*^9, 
   3.507559652363315*^9}, {3.507559683339349*^9, 3.5075597738225203`*^9}, {
   3.507559846968032*^9, 3.507559888725359*^9}, {3.507560653114697*^9, 
   3.507560668123027*^9}, {3.507560760680757*^9, 3.5075609441056213`*^9}, {
   3.507560977230218*^9, 3.507560985963655*^9}, {3.507562138677918*^9, 
   3.507562159384815*^9}, {3.507562276317893*^9, 3.5075623095205708`*^9}, {
   3.507563878485125*^9, 3.507564016195416*^9}, {3.508699858930938*^9, 
   3.508699868382402*^9}, {3.508699955213829*^9, 3.5086999704384737`*^9}, {
   3.508700101116431*^9, 3.508700108896879*^9}, {3.5087004343800077`*^9, 
   3.508700546722014*^9}, {3.508700879732349*^9, 3.5087009076843147`*^9}, 
   3.508702256364684*^9, {3.508702381641637*^9, 3.50870238722458*^9}, {
   3.508702443406601*^9, 3.50870245516287*^9}, {3.508703955910684*^9, 
   3.508704052348154*^9}, {3.508704087526132*^9, 3.508704129474473*^9}, {
   3.5087043372805223`*^9, 3.5087043742119513`*^9}, {3.508704853200058*^9, 
   3.508704866804462*^9}, {3.508705985087722*^9, 3.508706028627426*^9}, {
   3.508706134685721*^9, 3.50870614179681*^9}, {3.508706588208743*^9, 
   3.50870659064858*^9}, {3.508706622789538*^9, 3.508706720030612*^9}, {
   3.5087069448147306`*^9, 3.508706945822617*^9}, {3.5087070491084642`*^9, 
   3.5087070564429407`*^9}, {3.508707245197797*^9, 3.508707247893037*^9}, {
   3.508707376106195*^9, 3.508707406372633*^9}, {3.508707693875534*^9, 
   3.508707695931219*^9}, {3.508708516639391*^9, 3.5087085168271837`*^9}, {
   3.508708632377036*^9, 3.5087086325271063`*^9}, {3.508708697256353*^9, 
   3.508708713429245*^9}, {3.50870886133075*^9, 3.508708979254261*^9}, {
   3.5087090587857227`*^9, 3.508709068877287*^9}, {3.508709482859694*^9, 
   3.508709494899979*^9}, {3.508709698862821*^9, 3.508709798925466*^9}, {
   3.5087098585374117`*^9, 3.508709867823061*^9}, {3.508780292634404*^9, 
   3.508780301298315*^9}, {3.508780331398665*^9, 3.5087803748543158`*^9}, 
   3.508780589513208*^9, {3.508780745557074*^9, 3.508780749872403*^9}, {
   3.508780927950068*^9, 3.508781048732464*^9}, {3.509379467849485*^9, 
   3.509379469229437*^9}, {3.509379508024192*^9, 3.509379508431058*^9}, 
   3.509382132980652*^9, 3.50938231316341*^9, {3.509382401974842*^9, 
   3.509382427172532*^9}, 3.509382514572994*^9, {3.509382879279065*^9, 
   3.5093828846035233`*^9}, {3.509383614443409*^9, 3.509383639659265*^9}, {
   3.509383713815859*^9, 3.509383714718157*^9}, {3.509383853929686*^9, 
   3.509383854391226*^9}, {3.509383928256222*^9, 3.509383928396199*^9}, {
   3.5093843013614492`*^9, 3.509384335619293*^9}, {3.509384401796879*^9, 
   3.509384410477343*^9}, {3.5093850079262733`*^9, 3.509385034833353*^9}, {
   3.509385224947701*^9, 3.509385245829485*^9}, 3.509385279487224*^9, {
   3.509386594949725*^9, 3.509386603951084*^9}, {3.509386681737159*^9, 
   3.5093867053979483`*^9}, 3.509386782056974*^9, {3.509386975455652*^9, 
   3.509386976125154*^9}, 3.5093872719040403`*^9, {3.509387601013925*^9, 
   3.509387606150174*^9}, {3.509388445915348*^9, 3.509388453295286*^9}, {
   3.50997095315105*^9, 3.509971037260701*^9}, {3.509971153193774*^9, 
   3.509971234366232*^9}, 3.509976299603079*^9, {3.509976471385041*^9, 
   3.509976473695671*^9}, {3.5099765293384857`*^9, 3.5099765827634497`*^9}, {
   3.509976692603725*^9, 3.509976693296274*^9}, {3.509976749209112*^9, 
   3.509976784357959*^9}, {3.509976851593864*^9, 3.509976900199162*^9}, {
   3.509976933323255*^9, 3.5099769363843603`*^9}, {3.5099769992734528`*^9, 
   3.509977003814331*^9}, 3.509977073297276*^9, {3.5099771067486763`*^9, 
   3.509977123895815*^9}, {3.509977240514831*^9, 3.509977251919836*^9}, 
   3.509977447162058*^9, 3.509977488618437*^9, {3.5099776558845577`*^9, 
   3.5099776896933823`*^9}, {3.5099777544974537`*^9, 
   3.5099777561182747`*^9}, {3.509978259229817*^9, 3.509978266428666*^9}, {
   3.509978299347151*^9, 3.509978320179289*^9}, {3.509978793765533*^9, 
   3.509978802933016*^9}, {3.509979467217547*^9, 3.509979467714015*^9}, 
   3.5099795642567997`*^9, {3.509979796762473*^9, 3.509979797224781*^9}, {
   3.509983224799204*^9, 3.50998329632295*^9}, {3.509983431470501*^9, 
   3.5099834769869204`*^9}, 3.510425235794286*^9, {3.51405631942522*^9, 
   3.514056378718849*^9}, {3.514056430182514*^9, 3.5140564393648443`*^9}, {
   3.514057254682169*^9, 3.514057259302203*^9}, {3.514118680197176*^9, 
   3.514118693571783*^9}, {3.514119870227723*^9, 3.514119889782948*^9}, {
   3.514119995345633*^9, 3.514119995508504*^9}, {3.514120029085477*^9, 
   3.514120035678319*^9}, 3.514120085667574*^9, {3.514120176461309*^9, 
   3.514120185839814*^9}, {3.5141203518260527`*^9, 3.514120369338736*^9}, {
   3.514120459067621*^9, 3.514120475926284*^9}, 3.514120522174691*^9, {
   3.514125462950062*^9, 3.5141254639062233`*^9}, {3.514126061821907*^9, 
   3.5141260711986637`*^9}, {3.514126128858227*^9, 3.514126131880227*^9}, {
   3.5141266219547873`*^9, 3.514126659445209*^9}, {3.514126696191516*^9, 
   3.514126696347574*^9}, {3.514126838671899*^9, 3.514126849866954*^9}, 
   3.514127182801227*^9, 3.5141275308781023`*^9, {3.51412765227596*^9, 
   3.514127654144388*^9}, {3.5141279677650633`*^9, 3.5141280065814667`*^9}, {
   3.514128119883279*^9, 3.514128123652833*^9}, {3.514128168207518*^9, 
   3.5141281686336946`*^9}, 3.514128216800499*^9, {3.514128267125478*^9, 
   3.514128282240217*^9}, {3.5141283435221148`*^9, 3.514128352118071*^9}, {
   3.514128383317546*^9, 3.5141283980121937`*^9}, {3.5141286757251472`*^9, 
   3.51412868308421*^9}, {3.5141290508266973`*^9, 3.514129055674335*^9}, {
   3.514140430915373*^9, 3.5141404602983294`*^9}, {3.51414061824153*^9, 
   3.514140638889636*^9}, {3.5141408040944757`*^9, 3.51414080934848*^9}, {
   3.514140941006754*^9, 3.5141409454855843`*^9}, {3.514140987584423*^9, 
   3.514141046197578*^9}, {3.5141411205247097`*^9, 3.514141120949341*^9}, {
   3.514141185950303*^9, 3.514141264407291*^9}, {3.514141352810306*^9, 
   3.514141368039774*^9}, {3.5141414269104*^9, 3.5141414383617353`*^9}, {
   3.514223576034596*^9, 3.5142235810097303`*^9}, 3.51422366666912*^9, {
   3.5142237137509203`*^9, 3.514223719133409*^9}, {3.51422380626898*^9, 
   3.514223842274105*^9}, {3.514223881063315*^9, 3.514223913277363*^9}, {
   3.5142239487813187`*^9, 3.514223949816421*^9}, {3.514224012531155*^9, 
   3.514224112167461*^9}, 3.514224214836722*^9, {3.514224267715096*^9, 
   3.5142242951773043`*^9}, 3.514224365925775*^9, {3.514224588847142*^9, 
   3.514224590521645*^9}, {3.514224755385257*^9, 3.514224785108975*^9}, {
   3.514224898500428*^9, 3.514224949219178*^9}, {3.514225000843706*^9, 
   3.514225023660193*^9}, {3.5142250790916233`*^9, 3.514225103530266*^9}, {
   3.514225207634986*^9, 3.51422520783749*^9}, {3.514225372600998*^9, 
   3.514225372783126*^9}, {3.514225407289379*^9, 3.514225425236177*^9}, {
   3.514225678389916*^9, 3.514225679795732*^9}, 3.514225796961608*^9, {
   3.5142258343120728`*^9, 3.514225836942769*^9}, {3.514225885137506*^9, 
   3.514225938443549*^9}, {3.5142259790718107`*^9, 3.5142259792056847`*^9}, 
   3.514226131439649*^9, {3.5142262462435417`*^9, 3.514226257136147*^9}, {
   3.5142263323372726`*^9, 3.514226332572465*^9}, {3.5142264165083103`*^9, 
   3.5142264687004023`*^9}, {3.514226512623054*^9, 3.5142265178235073`*^9}, {
   3.5142265958798943`*^9, 3.514226622975012*^9}, {3.514226786350704*^9, 
   3.514226791462018*^9}, 3.514226844688933*^9, {3.514226935206156*^9, 
   3.5142269869915533`*^9}, 3.5142270264452333`*^9, {3.514227111601541*^9, 
   3.514227112497533*^9}, 3.514227272030283*^9, {3.514229502746232*^9, 
   3.514229503254189*^9}, 3.51422955383619*^9, 3.514229604890872*^9, {
   3.514229655416898*^9, 3.5142296827168713`*^9}, 3.514229738096339*^9, {
   3.514554103238654*^9, 3.5145541256525908`*^9}, 3.5145542222365437`*^9, {
   3.514576517503965*^9, 3.514576599035659*^9}, {3.514576639833694*^9, 
   3.514576642073704*^9}, 3.5145767170176497`*^9, {3.514576765021791*^9, 
   3.514576790738669*^9}, {3.514577124335175*^9, 3.514577180132061*^9}, {
   3.51457739897641*^9, 3.514577399310006*^9}, {3.514577459496995*^9, 
   3.514577462929813*^9}, {3.514577614629012*^9, 3.5145776745281887`*^9}, {
   3.5145779270973883`*^9, 3.51457792815932*^9}, {3.51464322714603*^9, 
   3.514643227894169*^9}, {3.514649312188908*^9, 3.5146493132023487`*^9}, 
   3.514912404761876*^9, {3.514912617798497*^9, 3.5149126285583467`*^9}, {
   3.514913558637644*^9, 3.5149135679584627`*^9}, {3.514914071431223*^9, 
   3.514914073850236*^9}, 3.514915545748445*^9, {3.514915640746648*^9, 
   3.5149156499330587`*^9}, {3.5149156852734127`*^9, 3.514915685577553*^9}, {
   3.5149157222190237`*^9, 3.514915724595189*^9}, 3.5149157711092577`*^9, 
   3.514915922001651*^9, {3.514915963835309*^9, 3.514915979479003*^9}, {
   3.514916137813566*^9, 3.514916137930827*^9}, 3.514916380144087*^9, {
   3.514916512661214*^9, 3.514916514776125*^9}, {3.5149166863795567`*^9, 
   3.5149166868472357`*^9}, {3.514916951505574*^9, 3.514916959309078*^9}, 
   3.5149170028980923`*^9, 3.5149170658303757`*^9, 3.514917128137645*^9, {
   3.5149171914752274`*^9, 3.514917201699113*^9}, {3.514917242552162*^9, 
   3.514917268059754*^9}, {3.514917361869504*^9, 3.514917362275652*^9}, {
   3.5149186679687653`*^9, 3.5149186881518927`*^9}, 3.5151545820527067`*^9, {
   3.515159028552498*^9, 3.5151590923209047`*^9}, 3.515159628391066*^9, {
   3.515160242455731*^9, 3.515160253971694*^9}, {3.515160659493539*^9, 
   3.515160674622159*^9}, {3.5151612520636387`*^9, 3.5151613040805902`*^9}, {
   3.515161381142248*^9, 3.5151613820864143`*^9}, {3.515161492554674*^9, 
   3.515161497449122*^9}, {3.515161822404585*^9, 3.515161827190681*^9}, {
   3.51516188806754*^9, 3.5151618896265497`*^9}, {3.515161935317823*^9, 
   3.515161935717833*^9}, {3.5151620213474197`*^9, 3.515162034087471*^9}, {
   3.515162272000195*^9, 3.515162273649279*^9}, {3.515162405301343*^9, 
   3.515162422675145*^9}, {3.515162535342863*^9, 3.515162535594297*^9}, {
   3.515162775892065*^9, 3.515162783609007*^9}, {3.515163014169139*^9, 
   3.515163027607436*^9}, {3.515163203249864*^9, 3.515163220893758*^9}, {
   3.515163268047724*^9, 3.5151632851360683`*^9}, {3.5151635206077003`*^9, 
   3.515163520950317*^9}, {3.51516356980162*^9, 3.51516357639944*^9}, {
   3.515163682627695*^9, 3.515163712352977*^9}, {3.515163922338769*^9, 
   3.515163928499864*^9}, {3.515164065706127*^9, 3.5151640705088253`*^9}, {
   3.51516416721961*^9, 3.515164180471203*^9}, {3.515170139377421*^9, 
   3.5151701616083317`*^9}, {3.5152420355055237`*^9, 3.515242035936954*^9}, {
   3.515242483403199*^9, 3.515242553416829*^9}, 3.515242605379225*^9, {
   3.515243316296515*^9, 3.515243318924838*^9}, {3.51524360330612*^9, 
   3.5152436078107357`*^9}, {3.51524377002249*^9, 3.5152437845029917`*^9}, {
   3.51524415529495*^9, 3.515244162186018*^9}, {3.515244502880932*^9, 
   3.515244505252246*^9}, {3.515244598601433*^9, 3.5152446055338078`*^9}, {
   3.515244920042354*^9, 3.515244951670236*^9}, {3.5152454270613317`*^9, 
   3.515245431386589*^9}, {3.5152454619125023`*^9, 3.515245468881076*^9}, {
   3.51524555989867*^9, 3.515245569848157*^9}, {3.515247219742208*^9, 
   3.515247245482376*^9}, {3.515247504499361*^9, 3.515247530787446*^9}, {
   3.5152484016623983`*^9, 3.515248451644196*^9}, 3.5152485201416903`*^9, 
   3.515248561332534*^9, {3.5152486026195*^9, 3.515248632284268*^9}, {
   3.515248769019968*^9, 3.515248774207531*^9}, {3.51524881739783*^9, 
   3.51524882037897*^9}, {3.515248980663669*^9, 3.515248992218643*^9}, {
   3.5152490377684383`*^9, 3.515249072797798*^9}, {3.515249104688785*^9, 
   3.515249110066517*^9}, 3.515249189994855*^9, {3.5152493302463503`*^9, 
   3.515249368582011*^9}, {3.515249475551303*^9, 3.515249499667986*^9}, {
   3.5152495691288223`*^9, 3.515249586007729*^9}, {3.515249666870494*^9, 
   3.515249689588784*^9}, {3.515249764940607*^9, 3.515249778443882*^9}, {
   3.5152498921116667`*^9, 3.515249893619815*^9}, {3.515413714457637*^9, 
   3.51541372112335*^9}, {3.515425679259878*^9, 3.5154257127177773`*^9}, {
   3.5154257583796253`*^9, 3.515425793078779*^9}, {3.515426039898641*^9, 
   3.5154260407408953`*^9}, 3.515426081135681*^9, {3.515426178527413*^9, 
   3.515426242559475*^9}, {3.515426384336647*^9, 3.5154264119881563`*^9}, 
   3.515426458449814*^9, 3.515426508302738*^9, {3.515426708200694*^9, 
   3.51542678554918*^9}, {3.5154274296558247`*^9, 3.515427448743689*^9}, {
   3.515427600801139*^9, 3.515427666470533*^9}, {3.515428078819542*^9, 
   3.515428079778207*^9}, {3.515428173724288*^9, 3.5154281887128887`*^9}, {
   3.515428578848827*^9, 3.515428625509066*^9}, {3.515428802950049*^9, 
   3.515428894505425*^9}, 3.515429572893202*^9, 3.515429608567202*^9, {
   3.515434547675811*^9, 3.515434551301927*^9}, {3.51543464828622*^9, 
   3.5154346632939587`*^9}, {3.5154348550006533`*^9, 3.515434855160625*^9}, {
   3.515434998196768*^9, 3.515434998691215*^9}, 3.515435034327989*^9, {
   3.515435182296028*^9, 3.515435190549501*^9}, {3.515435275397772*^9, 
   3.515435315405445*^9}, {3.515435365672453*^9, 3.515435379749712*^9}, {
   3.515435452621122*^9, 3.5154354532254877`*^9}, 3.515511263723914*^9, {
   3.5164565168810053`*^9, 3.516456525289336*^9}, {3.516475466610112*^9, 
   3.5164754717618647`*^9}, {3.516475673198124*^9, 3.516475673477353*^9}, {
   3.517241379476282*^9, 3.517241380764599*^9}, {3.519669913794937*^9, 
   3.519669920921095*^9}, {3.5196699594915457`*^9, 3.519669960394898*^9}, {
   3.51967040445844*^9, 3.5196704054329557`*^9}, {3.5207982150343103`*^9, 
   3.52079823871038*^9}, 3.520968334948596*^9, 3.520968482914997*^9, 
   3.521405389052013*^9, {3.5214060847822323`*^9, 3.521406090865941*^9}, {
   3.521406123921157*^9, 3.521406125898291*^9}, 3.5260844213126163`*^9, 
   3.526084745456346*^9}],

Cell["", "PageBreak",
 PageBreakBelow->True,
 FontFamily->"Courier",
 FontWeight->"Bold"],

Cell["(* Read TCGA Patient Annotations *)", "Text",
 CellMargins->{{17.76, 10.}, {7., 7.}},
 PageBreakAbove->False,
 PageBreakWithin->False,
 PageBreakBelow->False,
 GroupPageBreakWithin->False,
 ShowCellLabel->True,
 CellLabelPositioning->Above,
 CellLabelAutoDelete->True,
 CellChangeTimes->{{3.505521470745304*^9, 3.505521494495384*^9}, {
  3.505521649807053*^9, 3.5055216755247917`*^9}, {3.505521861226646*^9, 
  3.505521942087043*^9}, {3.5055221889828176`*^9, 3.505522189651464*^9}, {
  3.50567895860503*^9, 3.505678959680483*^9}, {3.50592945065137*^9, 
  3.505929454252523*^9}, {3.505929746002836*^9, 3.505929773871417*^9}, {
  3.507495518158059*^9, 3.507495558822294*^9}, {3.521394946069702*^9, 
  3.521394953739575*^9}},
 FontColor->RGBColor[0, 0, 1]],

Cell[BoxData[{
 RowBox[{
  RowBox[{"stream", "=", 
   RowBox[{"path", "<>", "\"\<251_Patients.txt\>\""}]}], 
  ";"}], "\[IndentingNewLine]", 
 RowBox[{
  RowBox[{"arrayAnnotations", "=", 
   RowBox[{"Import", "[", 
    RowBox[{"stream", ",", "\"\<Table\>\""}], "]"}]}], 
  ";"}], "\[IndentingNewLine]", 
 RowBox[{
  RowBox[{"headers", "=", 
   RowBox[{"arrayAnnotations", "[", 
    RowBox[{"[", "1", "]"}], "]"}]}], ";"}], "\[IndentingNewLine]", 
 RowBox[{
  RowBox[{"arrayAnnotations", "=", 
   RowBox[{"Sort", "[", 
    RowBox[{"Drop", "[", 
     RowBox[{
      RowBox[{"Import", "[", 
       RowBox[{"stream", ",", "\"\<List\>\""}], "]"}], ",", "1"}], "]"}], 
    "]"}]}], ";"}], "\[IndentingNewLine]", 
 RowBox[{
  RowBox[{"arrayAnnotations", "=", 
   RowBox[{"Table", "[", 
    RowBox[{
     RowBox[{"StringSplit", "[", 
      RowBox[{
       RowBox[{"arrayAnnotations", "[", 
        RowBox[{"[", "a", "]"}], "]"}], ",", "\"\<\\t\>\""}], "]"}], ",", 
     RowBox[{"{", 
      RowBox[{"a", ",", "1", ",", 
       RowBox[{
        RowBox[{"Dimensions", "[", "arrayAnnotations", "]"}], "[", 
        RowBox[{"[", "1", "]"}], "]"}]}], "}"}]}], "]"}]}], ";"}], "\n", 
 RowBox[{
  RowBox[{
   RowBox[{"arrayAnnotations", "[", 
    RowBox[{"[", 
     RowBox[{"All", ",", 
      RowBox[{"12", ";;", "20"}]}], "]"}], "]"}], "=", 
   RowBox[{"ToExpression", "[", 
    RowBox[{"arrayAnnotations", "[", 
     RowBox[{"[", 
      RowBox[{"All", ",", 
       RowBox[{"12", ";;", "20"}]}], "]"}], "]"}], "]"}]}], 
  ";"}], "\[IndentingNewLine]", 
 RowBox[{
  RowBox[{
   RowBox[{"arrayAnnotations", "[", 
    RowBox[{"[", 
     RowBox[{"All", ",", 
      RowBox[{"2", ";;", "4"}]}], "]"}], "]"}], "=", 
   RowBox[{"ToExpression", "[", 
    RowBox[{"arrayAnnotations", "[", 
     RowBox[{"[", 
      RowBox[{"All", ",", 
       RowBox[{"2", ";;", "4"}]}], "]"}], "]"}], "]"}]}], 
  ";"}], "\[IndentingNewLine]", 
 RowBox[{
  RowBox[{
   RowBox[{"{", 
    RowBox[{"rows", ",", "columns"}], "}"}], "=", 
   RowBox[{"Dimensions", "[", "arrayAnnotations", "]"}]}], ";"}]}], "Input",
 CellMargins->{{17.76, 10.}, {7., 7.}},
 PageBreakAbove->False,
 PageBreakWithin->False,
 PageBreakBelow->False,
 GroupPageBreakWithin->False,
 CellChangeTimes->{{3.520005387175417*^9, 3.520005412192174*^9}, {
   3.520005451067265*^9, 3.520005468466119*^9}, {3.5200058141328573`*^9, 
   3.5200058275318737`*^9}, {3.520006563872552*^9, 3.5200065652051773`*^9}, {
   3.5207900159241667`*^9, 3.5207900270648203`*^9}, {3.5207986812133293`*^9, 
   3.520798694635796*^9}, {3.520968936874024*^9, 3.5209689372739973`*^9}, 
   3.52139124053286*^9, {3.521405388934979*^9, 3.521405389002274*^9}, {
   3.525874227618034*^9, 3.525874236803334*^9}}],

Cell["(* Create Second Probelet and Tumor Arraylet Display *)", "Text",
 CellMargins->{{17.76, 10.}, {7., 7.}},
 PageBreakAbove->False,
 PageBreakWithin->False,
 PageBreakBelow->False,
 GroupPageBreakWithin->False,
 ShowCellLabel->True,
 CellLabelPositioning->Above,
 CellLabelAutoDelete->True,
 CellChangeTimes->{{3.505521470745304*^9, 3.505521494495384*^9}, {
  3.505521649807053*^9, 3.5055216755247917`*^9}, {3.505521861226646*^9, 
  3.505521942087043*^9}, {3.5055221889828176`*^9, 3.505522189651464*^9}, {
  3.50567895860503*^9, 3.505678959680483*^9}, {3.5059298481434393`*^9, 
  3.505929868087295*^9}, {3.5059388385688763`*^9, 3.505938845810225*^9}, {
  3.507494925817198*^9, 3.507494942576766*^9}, {3.507495063719396*^9, 
  3.5074950738708076`*^9}, {3.507495150894308*^9, 3.507495154170652*^9}, {
  3.507496311763857*^9, 3.5074963121947203`*^9}, {3.50755520379837*^9, 
  3.5075552893059597`*^9}, {3.507558383636376*^9, 3.507558415885562*^9}, {
  3.520970193301491*^9, 3.520970193645047*^9}, {3.521395611621213*^9, 
  3.521395625130868*^9}, {3.5213962190639153`*^9, 3.521396231295559*^9}},
 FontColor->RGBColor[0, 0, 1]],

Cell[BoxData[{
 RowBox[{
  RowBox[{"pattern", "=", "2"}], ";"}], "\[IndentingNewLine]", 
 RowBox[{
  RowBox[{"colors", "=", 
   RowBox[{"Table", "[", 
    RowBox[{"Blue", ",", 
     RowBox[{"{", "arrays", "}"}]}], "]"}]}], ";"}], "\[IndentingNewLine]", 
 RowBox[{
  RowBox[{
   RowBox[{"colors", "[", 
    RowBox[{"[", 
     RowBox[{
      RowBox[{"Ordering", "[", 
       RowBox[{"probelets", "[", 
        RowBox[{"[", "pattern", "]"}], "]"}], "]"}], "[", 
      RowBox[{"[", 
       RowBox[{"2", ";;", "24"}], "]"}], "]"}], "]"}], "]"}], "=", "Red"}], 
  ";"}], "\n", 
 RowBox[{
  RowBox[{
   RowBox[{"colors", "[", 
    RowBox[{"[", 
     RowBox[{
      RowBox[{"Ordering", "[", 
       RowBox[{"probelets", "[", 
        RowBox[{"[", "pattern", "]"}], "]"}], "]"}], "[", 
      RowBox[{"[", "1", "]"}], "]"}], "]"}], "]"}], "=", 
   RowBox[{"RGBColor", "[", 
    RowBox[{"0.75", ",", "0.75", ",", "0.75"}], "]"}]}], 
  ";"}], "\[IndentingNewLine]", 
 RowBox[{
  RowBox[{"condition", "=", "\"\<Tumor\>\""}], ";"}]}], "Input",
 CellMargins->{{17.76, 10.}, {7., 7.}},
 PageBreakAbove->False,
 PageBreakWithin->False,
 PageBreakBelow->False,
 GroupPageBreakWithin->False,
 CellChangeTimes->{{3.489760125153365*^9, 3.489760135334263*^9}, {
   3.502135116851029*^9, 3.502135119234503*^9}, {3.5038393743516293`*^9, 
   3.503839379407312*^9}, {3.50383957142656*^9, 3.50383957758536*^9}, {
   3.503839647909342*^9, 3.503839651405068*^9}, {3.503839838904292*^9, 
   3.5038398416622267`*^9}, {3.503840005822613*^9, 3.5038400079588833`*^9}, 
   3.503843752980204*^9, 3.503843809326947*^9, {3.503843846616494*^9, 
   3.503843848159317*^9}, {3.503844142598095*^9, 3.503844154542424*^9}, {
   3.503844829888175*^9, 3.5038448443587027`*^9}, 3.503861502869869*^9, {
   3.5038636213001328`*^9, 3.50386366660291*^9}, {3.503864444162384*^9, 
   3.503864444298044*^9}, {3.503864529201243*^9, 3.503864529286565*^9}, 
   3.5038646295801573`*^9, {3.503864982293396*^9, 3.503865004541217*^9}, {
   3.5038650444166317`*^9, 3.503865128419942*^9}, {3.503865231849811*^9, 
   3.503865271666419*^9}, {3.503865306396317*^9, 3.503865367975298*^9}, {
   3.5038654179450827`*^9, 3.503865418743824*^9}, {3.503865749585498*^9, 
   3.503865749720714*^9}, {3.503866077281234*^9, 3.503866112042672*^9}, {
   3.5038662482127666`*^9, 3.503866251090075*^9}, {3.503866289557489*^9, 
   3.503866344030266*^9}, {3.503866394044561*^9, 3.5038664028076572`*^9}, 
   3.503936940203017*^9, {3.5039444894778337`*^9, 3.5039444896959057`*^9}, {
   3.50749655649937*^9, 3.507496561875297*^9}, 3.507499695386717*^9, {
   3.5075002866329412`*^9, 3.5075002944432917`*^9}, {3.508699619670292*^9, 
   3.5086996252371607`*^9}, {3.508699801768056*^9, 3.5086998172145367`*^9}, {
   3.508702322865217*^9, 3.508702324078743*^9}, 3.508704739476329*^9, {
   3.509971268663974*^9, 3.509971269726779*^9}, 3.509976604008903*^9, 
   3.509976803212509*^9, 3.5140547430908403`*^9, 3.5140548267813473`*^9, {
   3.514744431615981*^9, 3.51474445367054*^9}, 3.514744485128643*^9, 
   3.514744550629002*^9, {3.5147446574199667`*^9, 3.514744680428286*^9}, 
   3.514914114706863*^9, {3.515429434923744*^9, 3.5154294462246733`*^9}, 
   3.515429477146628*^9, 3.515429538003352*^9, {3.515429582462208*^9, 
   3.515429604982644*^9}, {3.516465433457952*^9, 3.516465437001671*^9}, {
   3.5172414121201887`*^9, 3.51724143080853*^9}, {3.517315021678179*^9, 
   3.517315032861109*^9}, {3.51731553523496*^9, 3.517315552614037*^9}, {
   3.5173156384240017`*^9, 3.5173156411514263`*^9}, {3.517315819988381*^9, 
   3.517315823980653*^9}, {3.517316496902042*^9, 3.517316504252491*^9}, 
   3.517316544095289*^9, {3.51731699326047*^9, 3.517316993420124*^9}, {
   3.517317247194097*^9, 3.517317267657379*^9}, {3.5173173227562847`*^9, 
   3.517317334429863*^9}, 3.517317585098669*^9, 3.517317811261841*^9, {
   3.517591448345805*^9, 3.51759145221701*^9}, {3.517668156131236*^9, 
   3.517668164811751*^9}, {3.5201028784722443`*^9, 3.520102882853767*^9}, 
   3.52078535249758*^9, {3.520856615332285*^9, 3.52085661759006*^9}, {
   3.521405389102284*^9, 3.521405389168611*^9}},
 TextAlignment->Left],

Cell[BoxData[
 RowBox[{
  RowBox[{"t2", "=", 
   RowBox[{
    RowBox[{"compositeFigure", "[", 
     RowBox[{
     "pattern", ",", "condition", ",", "colors", ",", " ", "rawTumorRaster", 
      ",", "lociList", ",", 
      RowBox[{"{", 
       RowBox[{
        RowBox[{"{", "25.5", "}"}], ",", 
        RowBox[{"{", 
         RowBox[{
          RowBox[{"-", "0.02"}], ",", "0.02"}], "}"}]}], "}"}], ",", 
      RowBox[{"{", 
       RowBox[{
        RowBox[{"-", "0.01"}], ",", "0.01"}], "}"}], ",", 
      RowBox[{"{", 
       RowBox[{
        RowBox[{"-", "0.02"}], ",", "0.02", ",", "0.1"}], "}"}], ",", 
      RowBox[{"{", "}"}]}], "]"}], "[", 
    RowBox[{"[", "1", "]"}], "]"}]}], ";"}]], "Input",
 CellMargins->{{17.76, 10.}, {7., 7.}},
 PageBreakAbove->False,
 PageBreakWithin->False,
 PageBreakBelow->False,
 GroupPageBreakWithin->False,
 CellChangeTimes->{{3.489760125153365*^9, 3.489760135334263*^9}, {
   3.502135116851029*^9, 3.502135119234503*^9}, {3.5038393743516293`*^9, 
   3.503839379407312*^9}, {3.50383957142656*^9, 3.50383957758536*^9}, {
   3.503839647909342*^9, 3.503839651405068*^9}, {3.503839838904292*^9, 
   3.5038398416622267`*^9}, {3.503840005822613*^9, 3.5038400079588833`*^9}, 
   3.503843752980204*^9, 3.503843809326947*^9, {3.503843846616494*^9, 
   3.503843848159317*^9}, {3.503844142598095*^9, 3.503844154542424*^9}, {
   3.503844829888175*^9, 3.5038448443587027`*^9}, 3.503861502869869*^9, {
   3.5038636213001328`*^9, 3.50386366660291*^9}, {3.503864444162384*^9, 
   3.503864444298044*^9}, {3.503864529201243*^9, 3.503864529286565*^9}, 
   3.5038646295801573`*^9, {3.503864982293396*^9, 3.503865004541217*^9}, {
   3.5038650444166317`*^9, 3.503865128419942*^9}, {3.503865231849811*^9, 
   3.503865271666419*^9}, {3.503865306396317*^9, 3.503865367975298*^9}, {
   3.5038654179450827`*^9, 3.503865418743824*^9}, {3.503865749585498*^9, 
   3.503865749720714*^9}, {3.503866077281234*^9, 3.503866112042672*^9}, {
   3.5038662482127666`*^9, 3.503866251090075*^9}, {3.503866289557489*^9, 
   3.503866344030266*^9}, {3.503866394044561*^9, 3.5038664028076572`*^9}, 
   3.503936940203017*^9, {3.5039444894778337`*^9, 3.5039444896959057`*^9}, {
   3.50749655649937*^9, 3.507496561875297*^9}, 3.507499695386717*^9, {
   3.5075002866329412`*^9, 3.5075002944432917`*^9}, {3.508699619670292*^9, 
   3.5086996252371607`*^9}, {3.508699801768056*^9, 3.5086998172145367`*^9}, {
   3.508702322865217*^9, 3.508702324078743*^9}, 3.508704739476329*^9, {
   3.509971268663974*^9, 3.509971269726779*^9}, 3.509976604008903*^9, 
   3.509976803212509*^9, 3.5140547430908403`*^9, 3.5140548267813473`*^9, {
   3.514744431615981*^9, 3.51474445367054*^9}, 3.514744485128643*^9, 
   3.514744550629002*^9, {3.5147446574199667`*^9, 3.514744680428286*^9}, 
   3.514914114706863*^9, {3.515429434923744*^9, 3.5154294462246733`*^9}, 
   3.515429477146628*^9, 3.515429538003352*^9, {3.515429582462208*^9, 
   3.515429604982644*^9}, {3.516465433457952*^9, 3.516465437001671*^9}, {
   3.5172414121201887`*^9, 3.51724143080853*^9}, {3.517315021678179*^9, 
   3.517315032861109*^9}, {3.51731553523496*^9, 3.517315552614037*^9}, {
   3.5173156384240017`*^9, 3.5173156411514263`*^9}, {3.517315819988381*^9, 
   3.517315823980653*^9}, {3.517316496902042*^9, 3.517316504252491*^9}, 
   3.517316544095289*^9, {3.51731699326047*^9, 3.517316993420124*^9}, {
   3.517317247194097*^9, 3.517317267657379*^9}, {3.5173173227562847`*^9, 
   3.517317334429863*^9}, 3.517317585098669*^9, 3.517317811261841*^9, {
   3.517591448345805*^9, 3.51759145221701*^9}, {3.517668156131236*^9, 
   3.517668164811751*^9}, {3.5201028784722443`*^9, 3.520102882853767*^9}, 
   3.52078535249758*^9, 3.520798227752865*^9, {3.5209681512120132`*^9, 
   3.5209681634126997`*^9}, 3.5209683718249617`*^9},
 TextAlignment->Left],

Cell["(* Create 246th Probelet and Normal Arraylet Display *)", "Text",
 CellMargins->{{17.76, 10.}, {7., 7.}},
 PageBreakAbove->False,
 PageBreakWithin->False,
 PageBreakBelow->False,
 GroupPageBreakWithin->False,
 ShowCellLabel->True,
 CellLabelPositioning->Above,
 CellLabelAutoDelete->True,
 CellChangeTimes->{{3.505521470745304*^9, 3.505521494495384*^9}, {
   3.505521649807053*^9, 3.5055216755247917`*^9}, {3.505521861226646*^9, 
   3.505521942087043*^9}, {3.5055221889828176`*^9, 3.505522189651464*^9}, {
   3.50567895860503*^9, 3.505678959680483*^9}, {3.5059298481434393`*^9, 
   3.505929868087295*^9}, {3.5059388385688763`*^9, 3.505938845810225*^9}, {
   3.507494925817198*^9, 3.507494942576766*^9}, {3.507495063719396*^9, 
   3.5074950738708076`*^9}, {3.507495150894308*^9, 3.507495154170652*^9}, {
   3.507496311763857*^9, 3.5074963121947203`*^9}, {3.50755520379837*^9, 
   3.5075552893059597`*^9}, {3.507558383636376*^9, 3.507558415885562*^9}, {
   3.509971288950564*^9, 3.509971312454708*^9}, 3.5099938729196672`*^9, {
   3.516475217978516*^9, 3.516475253186735*^9}, {3.5209702052303658`*^9, 
   3.52097020566185*^9}, {3.5213955978832827`*^9, 3.5213956032945232`*^9}, {
   3.521396654339183*^9, 3.5213966702499437`*^9}},
 FontColor->RGBColor[0, 0, 1]],

Cell[BoxData[{
 RowBox[{
  RowBox[{"genderColumn", "=", 
   RowBox[{"Flatten", "[", 
    RowBox[{"Position", "[", 
     RowBox[{"headers", ",", "\"\<copy-number.gender\>\""}], "]"}], "]"}]}], 
  ";"}], "\[IndentingNewLine]", 
 RowBox[{
  RowBox[{"colors", "=", 
   RowBox[{"ReplaceAll", "[", 
    RowBox[{
     RowBox[{"arrayAnnotations", "[", 
      RowBox[{"[", 
       RowBox[{"All", ",", 
        RowBox[{"genderColumn", "[", 
         RowBox[{"[", "1", "]"}], "]"}]}], "]"}], "]"}], ",", 
     RowBox[{"{", 
      RowBox[{
       RowBox[{"\"\<MALE\>\"", "\[Rule]", " ", "Blue"}], ",", 
       RowBox[{"\"\<FEMALE\>\"", "\[Rule]", " ", "Red"}]}], "}"}]}], "]"}]}], 
  ";"}], "\n", 
 RowBox[{
  RowBox[{"pattern", "=", "246"}], ";"}], "\[IndentingNewLine]", 
 RowBox[{
  RowBox[{"condition", "=", "\"\<Normal\>\""}], ";"}]}], "Input",
 CellMargins->{{17.76, 10.}, {7., 7.}},
 PageBreakAbove->False,
 PageBreakWithin->False,
 PageBreakBelow->False,
 GroupPageBreakWithin->False,
 CellChangeTimes->{
  3.520798809713208*^9, {3.520798922156999*^9, 3.520798943221574*^9}, 
   3.520970385231473*^9, {3.521405389218556*^9, 3.5214053892815733`*^9}}],

Cell[BoxData[
 RowBox[{
  RowBox[{"n246", "=", 
   RowBox[{
    RowBox[{"compositeFigure", "[", 
     RowBox[{"pattern", ",", "condition", ",", "colors", ",", " ", 
      RowBox[{"rasterContrast", "*", "rawNormalRaster"}], ",", 
      RowBox[{"{", "}"}], ",", 
      RowBox[{"{", 
       RowBox[{
        RowBox[{"{", "165.5", "}"}], ",", 
        RowBox[{"{", "0", "}"}]}], "}"}], ",", 
      RowBox[{"{", 
       RowBox[{
        RowBox[{"-", ".005"}], ",", ".015"}], "}"}], ",", 
      RowBox[{"{", 
       RowBox[{"0", ",", "0.05", ",", "0.1"}], "}"}], ",", 
      RowBox[{"{", "1", "}"}]}], "]"}], "[", 
    RowBox[{"[", "1", "]"}], "]"}]}], ";"}]], "Input",
 CellMargins->{{17.76, 10.}, {7., 7.}},
 PageBreakAbove->False,
 PageBreakWithin->False,
 PageBreakBelow->False,
 GroupPageBreakWithin->False,
 CellChangeTimes->{{3.4897727766850967`*^9, 3.489772800471088*^9}, 
   3.489772832840231*^9, {3.48977286916817*^9, 3.489772869975986*^9}, 
   3.507496320418111*^9, {3.509380980723586*^9, 3.509380981447248*^9}, {
   3.5093810294114037`*^9, 3.5093810301298523`*^9}, {3.5209702422177753`*^9, 
   3.520970256088397*^9}}],

Cell["", "PageBreak",
 PageBreakBelow->True,
 FontFamily->"Courier",
 FontWeight->"Bold"],

Cell["\<\
(* Create Second and 246th Probelets and Corresponding Arraylets Display *)\
\>", "Text",
 CellMargins->{{17.76, 10.}, {7., 7.}},
 PageBreakAbove->False,
 PageBreakWithin->False,
 PageBreakBelow->False,
 GroupPageBreakWithin->False,
 ShowCellLabel->True,
 CellLabelPositioning->Above,
 CellLabelAutoDelete->True,
 CellChangeTimes->{{3.505521470745304*^9, 3.505521494495384*^9}, {
  3.505521649807053*^9, 3.5055216755247917`*^9}, {3.505521861226646*^9, 
  3.505521942087043*^9}, {3.5055221889828176`*^9, 3.505522189651464*^9}, {
  3.50567895860503*^9, 3.505678959680483*^9}, {3.5059298481434393`*^9, 
  3.505929868087295*^9}, {3.5059388385688763`*^9, 3.505938845810225*^9}, {
  3.507494925817198*^9, 3.507494942576766*^9}, {3.507495063719396*^9, 
  3.5074950738708076`*^9}, {3.507495150894308*^9, 3.507495154170652*^9}, {
  3.507496311763857*^9, 3.5074963121947203`*^9}, {3.50755520379837*^9, 
  3.5075552893059597`*^9}, {3.507558383636376*^9, 3.507558415885562*^9}, {
  3.520970193301491*^9, 3.520970193645047*^9}, {3.521395611621213*^9, 
  3.521395625130868*^9}, {3.5213962190639153`*^9, 3.521396231295559*^9}, {
  3.521396817524707*^9, 3.521396829966022*^9}},
 FontColor->RGBColor[0, 0, 1]],

Cell[CellGroupData[{

Cell[BoxData[
 RowBox[{"fig2", "=", 
  RowBox[{"GraphicsGrid", "[", 
   RowBox[{
    RowBox[{"{", 
     RowBox[{
      RowBox[{"{", "t2", "}"}], ",", 
      RowBox[{"{", "n246", "}"}]}], "}"}], ",", 
    RowBox[{"Spacings", "\[Rule]", "10"}], ",", 
    RowBox[{"ImageSize", "\[Rule]", "1000"}]}], "]"}]}]], "Input",
 CellMargins->{{17.76, 10.}, {7., 7.}},
 PageBreakAbove->False,
 PageBreakWithin->False,
 PageBreakBelow->False,
 GroupPageBreakWithin->False,
 CellChangeTimes->{{3.519149875807374*^9, 3.519149933560233*^9}, {
   3.519150885948248*^9, 3.519150896707283*^9}, 3.519150970976565*^9, {
   3.5194117299297256`*^9, 3.51941176694048*^9}, 3.519411828606703*^9, 
   3.519411894641283*^9, 3.5194120775842648`*^9, {3.519670697777238*^9, 
   3.519670704257127*^9}, {3.519670771828784*^9, 3.519670806131394*^9}, {
   3.519670899210937*^9, 3.519670899425085*^9}, 3.519670966604876*^9, 
   3.5196712194588833`*^9, 3.519671288520236*^9, {3.519671339259983*^9, 
   3.519671341423789*^9}, 3.519671607164097*^9, 3.519671680760602*^9, 
   3.519671738730464*^9, {3.520167757278043*^9, 3.520167757423625*^9}, 
   3.520167826871829*^9, 3.520167920607998*^9, {3.520167990215242*^9, 
   3.5201679923643293`*^9}, {3.520168300507104*^9, 3.520168300689802*^9}, 
   3.520168378714038*^9, 3.520787912234922*^9, 3.520796777374688*^9, {
   3.520968382200158*^9, 3.520968404471689*^9}, 3.5209684766427298`*^9, 
   3.521426709280595*^9, {3.5334255988882504`*^9, 3.5334255998558903`*^9}}],

Cell[BoxData[
 GraphicsBox[{{}, {InsetBox[
     GraphicsBox[{
       RasterBox[{{{0.08948623616, 0, 0}, {0.03874537635000001, 0, 0}, {
          0, 0.03774084733, 0}, {0, 0.11592636232, 0}, {
          0.03007875506, 0, 0}, {0, 0.025199422690000018`, 0}, {
          0.07902291948999998, 0, 0}, {0.12893535622000002`, 0, 0}, {
          0.0652005726, 0, 0}, {0.015237698909999996`, 0, 0}, {
          0, 0.007864624220000014, 0}, {0.04943660626000001, 0, 0}, {
          0.06163212262999998, 0, 0}, {0.03203108990999999, 0, 0}, {
          0, 0.06402272948000001, 0}, {0, 0.013831279950000004`, 0}, {
          0.03357345419000002, 0, 0}, {0.0882562986, 0, 0}, {
          0.010449371669999995`, 0, 0}, {0.1499238082100001, 0, 0}, {
          0, 0.002410421810000001, 0}, {0.05017246628999999, 0, 0}, {
          0.11797052531999999`, 0, 0}, {0.08863055155999992, 0, 0}, {
          0.14612245282999997`, 0, 0}, {0, 0.014852700310000001`, 0}, {
          0.07386894395000002, 0, 0}, {0.09121355582999997, 0, 0}, {
          0, 0.024175800279999996`, 0}, {0, 0.06255921738999999, 0}, {
          0.045120452460000016`, 0, 0}, {0, 0.05056656008, 0}, {
          0.022527166520000006`, 0, 0}, {0.08882713088000005, 0, 0}, {
          0.07257609484999997, 0, 0}, {0, 0.06154276263000002, 0}, {
          0.014918167100000004`, 0, 0}, {0.000991603810000001, 0, 0}, {
          0.008176295969999999, 0, 0}, {0.11084083829000005`, 0, 0}, {
          0.051387298170000026`, 0, 0}, {0, 0.03231726603999998, 0}, {
          0, 0.15744540719999997`, 0}, {0, 0.0190139303, 0}, {
          0.06044359815999998, 0, 0}, {0.07521287645, 0, 0}, {
          0, 0.0304083657, 0}, {0.06012651622999998, 0, 0}, {
          0, 0.0803212176, 0}, {0, 0.06019668801999998, 0}, {
          0, 0.09430019964999997, 0}, {0, 0.08419767663000002, 0}, {
          0, 0.07555055724000001, 0}, {0.061341334810000016`, 0, 0}, {
          0.00757909865, 0, 0}, {0, 0.08314773536000004, 0}, {
          0, 0.0056566310700000046`, 0}, {0, 0.06804247769999999, 0}, {
          0, 0.002566464489999989, 0}, {0, 0.09324664628000003, 0}, {
          0, 0.08407766925999999, 0}, {0, 0.17865627027999995`, 0}, {
          0, 0.10208098436000002`, 0}, {0, 0.10282468908000003`, 0}, {
          0, 0.08919641959000003, 0}, {0, 0.05208753692000001, 0}, {
          0, 0.12485102998, 0}, {0, 0.14186204448000003`, 0}, {
          0, 0.17985385535999998`, 0}, {0, 0.062126989659999986`, 0}, {
          0, 0.023380083219999993`, 0}, {0, 0.06672613182, 0}, {
          0, 0.05852920018000002, 0}, {0, 0.07407080299999999, 0}, {
          0, 0.07138390366000003, 0}, {0, 0.31497522516999993`, 0}, {
          0, 0.8130617859700002, 0}, {0, 0.8230993460099999, 0}, {
          0, 0.2731086838900001, 0}, {0, 0.14028627373, 0}, {
          0, 0.11724812381999998`, 0}, {0, 0.0034687219000000004`, 0}, {
          0, 0.10227307208000001`, 0}, {0, 0.02998849104, 0}, {
          0, 0.18548158669999995`, 0}, {0, 0.025306562540000008`, 0}, {
          0.055091157700000004`, 0, 0}, {0, 0.08775515327, 0}, {
          0, 0.043279240389999994`, 0}, {0.003551745470000004, 0, 0}, {
          0, 0.009735504590000004, 0}, {0, 0.06079385545999999, 0}, {
          0, 0.038693021789999976`, 0}, {0, 0.06670456265999998, 0}, {
          0, 0.08262392349000003, 0}, {0, 0.08060439976999997, 0}, {
          0, 0.007917867929999996, 0}, {0.014190288319999996`, 0, 0}, {
          0.06411964861000001, 0, 0}, {0.07864510854999995, 0, 0}, {
          0, 0.10010166554, 0}, {0, 0.07694254646000001, 0}, {
          0.09516423948999998, 0, 0}, {0.04395226748999998, 0, 0}, {
          0.10418645975, 0, 0}, {0.06905266448000003, 0, 0}, {
          0.00141397771, 0, 0}, {0, 0.056981164120000004`, 0}, {
          0, 0.15084188237999996`, 0}, {0, 0.056035439279999995`, 0}, {
          0.021869010030000004`, 0, 0}, {0.10070509726000006`, 0, 0}, {
          0, 0.054658628060000006`, 0}, {0, 0.08218799907000003, 0}, {
          0, 0.03938581238, 0}, {0, 0.08921916252999998, 0}, {
          0, 0.02464159586, 0}, {0, 0.07742424339999998, 0}, {
          0, 0.08305712711999998, 0}, {0, 0.051483685890000006`, 0}, {
          0, 0.11185834211, 0}, {0, 0.021472505060000008`, 0}, {
          0.024232159810000008`, 0, 0}, {0, 0.07678971298000004, 0}, {
          0, 0.12073407787999997`, 0}, {0, 0.0228774406, 0}, {
          0, 0.0172821474, 0}, {0.00851762529, 0, 0}, {
          0, 0.048532001419999984`, 0}, {0.0025222462499999983`, 0, 0}, {
          0, 0.05576528086000001, 0}, {0, 0.03413516596, 0}, {
          0, 0.07963000443, 0}, {0, 0.14883210542999997`, 0}, {
          0, 0.12928915986000003`, 0}, {0, 0.13357582257, 0}, {
          0, 0.11153581076999998`, 0}, {0, 0.16685265412, 0}, {
          0, 0.09354707115000002, 0}, {0, 0.09588179307999996, 0}, {
          0.02219364982, 0, 0}, {0.014114359349999992`, 0, 0}, {
          0, 0.06804062007999997, 0}, {0.017141002309999993`, 0, 0}, {
          0, 0.013648589140000006`, 0}, {0.05265865898, 0, 0}, {
          0, 0.045525966669999994`, 0}, {0, 0.10516194600000002`, 0}, {
          0, 0.10376914322, 0}, {0, 0.04434445996, 0}, {
          0, 0.012790885900000002`, 0}, {0.022830500939999995`, 0, 0}, {
          0, 0.058638396030000026`, 0}, {0, 0.11432504594, 0}, {
          0, 0.15204824778, 0}, {0, 0.07471793899999997, 0}, {
          0, 0.025878080230000024`, 0}, {0, 0.028729919799999983`, 0}, {
          0.03213986902999998, 0, 0}, {0.034234330980000005`, 0, 0}, {
          0.03998699594000001, 0, 0}, {0, 0.050132236510000004`, 0}, {
          0, 0.015244350240000005`, 0}, {0, 0.0399165775, 0}, {
          0.023936203149999998`, 0, 0}, {0, 0.061098578960000004`, 0}, {
          0, 0.03185903789000001, 0}, {0.023264080120000002`, 0, 0}, {
          0.07187014773000003, 0, 0}, {0, 0.00842783518000001, 0}, {
          0, 0.033778036389999995`, 0}, {0.013194963109999996`, 0, 0}, {
          0, 0.027440230519999997`, 0}, {0, 0.025243307710000003`, 0}, {
          0.0074594052999999985`, 0, 0}, {0.006796247579999994, 0, 0}, {
          0, 0.043383001840000004`, 0}, {0.032533529740000004`, 0, 0}, {
          0, 0.021910467020000008`, 0}, {0, 0.18624084983, 0}, {
          0, 0.15740317331000003`, 0}, {0, 0.10608809221000001`, 0}, {
          0, 0.10061605268000004`, 0}, {0, 0.12200690847999994`, 0}, {
          0, 0.12265838662000002`, 0}, {0, 0.04573029443999999, 0}, {
          0.01875658288999999, 0, 0}, {0.033591449110000005`, 0, 0}, {
          0, 0.04229859476999999, 0}, {0, 0.08556394756999997, 0}, {
          0, 0.055338862180000004`, 0}, {0, 0.05213996860000002, 0}, {
          0, 0.09067629083, 0}, {0, 0.10160112802999999`, 0}, {
          0, 0.047195383220000026`, 0}, {0.02329653717000001, 0, 0}, {
          0.05679748708000001, 0, 0}, {0, 0.0010991509300000014`, 0}, {
          0.018561407700000004`, 0, 0}, {0.005975469509999986, 0, 0}, {
          0.00939652644, 0, 0}, {0, 0.08056353587000001, 0}, {
          0, 0.09182481571999998, 0}, {0.045002130189999975`, 0, 0}, {
          0.0018959774199999934`, 0, 0}, {0, 0.09645000922999994, 0}, {
          0.03395617793, 0, 0}, {0, 0.02612049082000001, 0}, {
          0.024120113219999982`, 0, 0}, {0, 0.08963462073000002, 0}, {
          0.004982204080000003, 0, 0}, {0, 0.0016511057900000057`, 0}, {
          0, 0.03228809696999999, 0}, {0, 0.053784472800000024`, 0}, {
          0, 0.07020178445000001, 0}, {0.03019952134, 0, 0}, {
          0, 0.06460039349000002, 0}, {0, 0.16223847868999997`, 0}, {
          0, 0.07049817357999999, 0}, {0.005767041399999986, 0, 0}, {
          0, 0.006023712209999994, 0}, {0, 0.014973462800000009`, 0}, {
          0, 0.17193344046000014`, 0}, {0, 0.16132231919000004`, 0}, {
          0.02693909184999999, 0, 0}, {0.051456933490000016`, 0, 0}, {
          0, 0.037089761969999996`, 0}, {0, 0.008770890120000003, 0}, {
          0.021883325120000005`, 0, 0}, {0, 0.12091697558999998`, 0}, {
          0, 0.059548700580000016`, 0}, {0.0007538295099999992, 0, 0}, {
          0.037581156500000004`, 0, 0}, {0, 0.030939196029999994`, 0}, {
          0, 0.04315993278000002, 0}, {0, 0.000982923349999998, 0}, {
          0.03282415832000001, 0, 0}, {0, 0.10000155667000002`, 0}, {
          0, 0.10891673378999997`, 0}, {0, 0.10133238327000005`, 0}, {
          0, 0.14097778923, 0}, {0, 0.13452216693, 0}, {
          0.011340514100000003`, 0, 0}, {0.06469983306999999, 0, 0}, {
          0.036433678059999995`, 0, 0}, {0, 0.05532412659000001, 0}, {
          0, 0.004034178940000009, 0}, {0.03428748845999998, 0, 0}, {
          0, 0.026916223549999996`, 0}, {0.020943318119999985`, 0, 0}, {
          0, 0.030429677940000007`, 0}, {0.015782255779999997`, 0, 0}, {
          0, 0.21596764679999986`, 0}, {0, 0.10370939762999994`, 0}, {
          0, 0.04993820146999999, 0}, {0, 0.054578101479999995`, 0}, {
          0, 0.012641033569999998`, 0}, {0, 0.06588548563, 0}, {
          0.001696588120000002, 0, 0}, {0, 0.02371291637, 0}, {
          0, 0.08778816680000003, 0}, {0, 0.12812617848, 0}, {
          0, 0.04091218586000001, 0}, {0, 0.04076429893999999, 0}, {
          0, 0.02843491385, 0}, {0, 0.060953237840000014`, 0}, {
          0, 0.09791679679, 0}, {0, 0.05157893494999999, 0}, {
          0.005660798360000002, 0, 0}, {0, 0.015062514549999994`, 0}, {
          0, 0.021559524699999996`, 0}, {0, 0.12622102145000003`, 0}, {
          0, 0.021824070569999986`, 0}, {0.039439313479999995`, 0, 0}, {
          0, 0.07443270084999998, 0}, {0, 0.08254370725999997, 0}, {
          0, 0.14837975161, 0}, {0, 0.14197155213999993`, 0}, {
          0, 0.16225655573999997`, 0}, {0, 0.16911968551999998`, 0}, {
          0, 0.12443347172000002`, 0}, {0, 0.09502204370999998, 0}, {
          0, 0.052996812149999996`, 0}, {0, 0.07281040052000003, 0}, {
          0, 0.01744079721999999, 0}, {0, 0.08761459932000003, 0}, {
          0, 0.11431419018, 0}, {0, 0.03942190697, 0}, {
          0, 0.05458044742000001, 0}, {0.016899976240000003`, 0, 0}, {
          0, 0.08625204592000003, 0}, {0, 0.19186943658000005`, 0}, {
          0, 0.11683517941999996`, 0}, {0, 0.07417577533999997, 0}, {
          0, 0.10127198894999996`, 0}, {0, 0.06972424259, 0}, {
          0, 0.08172978790999999, 0}, {0.031330881360000014`, 0, 0}, {
          0, 0.004362075680000002, 0}, {0.015164514259999992`, 0, 0}, {
          0, 0.04305340769000002, 0}, {0.02517361495, 0, 0}, {
          0, 0.024331148719999994`, 0}, {0, 0.07493642789, 0}, {
          0, 0.06152269845, 0}, {0, 0.13729565678000005`, 0}, {
          0, 0.17500324800999995`, 0}, {0, 0.11216929206000001`, 0}, {
          0, 0.04190401398000002, 0}, {0, 0.14735822288999992`, 0}, {
          0, 0.09701661517999999, 0}, {0, 0.11430692683000002`, 0}, {
          0, 0.07620121771, 0}, {0, 0.0018735645299999884`, 0}, {
          0, 0.11964346301, 0}, {0, 0.09767792035000002, 0}, {
          0, 0.043869448219999996`, 0}, {0.004373697959999998, 0, 0}, {
          0, 0.09358549233999996, 0}, {0, 0.03864146104, 0}, {
          0.03828100592000002, 0, 0}, {0.050377156389999976`, 0, 0}, {
          0.09100891888999996, 0, 0}, {0, 0.04512905030999999, 0}, {
          0, 0.07397488031999999, 0}, {0.01751406552, 0, 0}, {
          0.023140225410000003`, 0, 0}, {0, 0.03877962058, 0}, {
          0, 0.09888144164999998, 0}, {0, 0.12646909432999998`, 0}, {
          0, 0.14176362191000003`, 0}, {0, 0.08838204582000003, 0}, {
          0, 0.02636863929000001, 0}, {0.017107591930000006`, 0, 0}, {
          0, 0.06467139588, 0}, {0.052317844170000016`, 0, 0}, {
          0.04442637872000001, 0, 0}, {0, 0.08412526591000001, 0}, {
          0, 0.036483479039999996`, 0}, {0, 0.013462141640000001`, 0}, {
          0, 0.08588818693, 0}, {0, 0.08155056681, 0}, {
          0.008179389680000003, 0, 0}, {0, 0.056781531860000005`, 0}, {
          0, 0.012435465420000003`, 0}, {0.041269073470000014`, 0, 0}, {
          0.10683144247000001`, 0, 0}, {0.04650947927999999, 0, 0}, {
          0, 0.020486078109999997`, 0}, {0, 0.04378213775, 0}, {
          0, 0.05957750504000001, 0}, {0, 0.07445843236, 0}, {
          0, 0.11783565777000003`, 0}, {0, 0.09160409319999996, 0}, {
          0, 0.02447030454, 0}, {0, 0.24709125216, 0}, {
          0, 0.12404393994999997`, 0}, {0, 0.12003991646000005`, 0}, {
          0, 0.12646603818999996`, 0}, {0, 0.0008664531000000044, 0}, {
          0, 0.09630343858000004, 0}, {0, 0.10002483721000001`, 0}, {
          0, 0.08155213485000001, 0}, {0.10252467745000002`, 0, 0}, {
          0, 0.037276227219999986`, 0}, {0.0012662911599999973`, 0, 0}, {
          0, 0.01250469341999999, 0}, {0, 0.05516031322000001, 0}, {
          0, 0.012699045999999999`, 0}, {0, 0.07665672365000002, 0}, {
          0, 0.10581503248000007`, 0}, {0, 0.15978461404999997`, 0}, {
          0, 0.04544401642000001, 0}, {0, 0.10850489366999998`, 0}, {
          0, 0.04309905311000001, 0}, {0, 0.10981110278000004`, 0}, {
          0, 0.10604732148, 0}, {0, 0.04582486313000001, 0}, {
          0, 0.13702798893999996`, 0}, {0, 0.14458981513000002`, 0}, {
          0.07369593509999998, 0, 0}, {0.006393408470000005, 0, 0}, {
          0, 0.12885826932000002`, 0}, {0, 0.00213116726000001, 0}, {
          0, 0.06857709981999999, 0}, {0, 0.04480360015000003, 0}, {
          0, 0.029388483459999986`, 0}, {0.0020488261600000003`, 0, 0}, {
          0.08635116487, 0, 0}, {0, 0.04755305923, 0}, {
          0.022509581339999994`, 0, 0}, {0, 0.04638199328999999, 0}, {
          0, 0.003305500169999997, 0}, {0.11491640826999999`, 0, 0}, {
          0.10303245697999999`, 0, 0}, {0.08249715896, 0, 0}, {
          0.04379162748000001, 0, 0}, {0.05494031746000001, 0, 0}, {
          0.01811333072999999, 0, 0}, {0.030031213300000005`, 0, 0}, {
          0, 0.07203695465999997, 0}, {0, 0.08416890909, 0}, {
          0, 0.09238503635999998, 0}, {0.04027236618, 0, 0}, {
          0.10729336915999996`, 0, 0}, {0, 0.02170417993, 0}, {
          0, 0.12767051076000002`, 0}, {0, 0.025149697170000006`, 0}, {
          0, 0.12375747919, 0}, {0, 0.07747570406999998, 0}, {
          0, 0.13595082722999996`, 0}, {0.008157905489999999, 0, 0}, {
          0, 0.11455451433000002`, 0}, {0, 0.02341073953999999, 0}, {
          0, 0.09246076948000001, 0}, {0, 0.02788948231999999, 0}, {
          0, 0.06943099272, 0}, {0, 0.09068253892, 0}, {
          0, 0.09681311524000001, 0}, {0, 0.10454861052999999`, 0}, {
          0, 0.10952281400999997`, 0}, {0, 0.11398222590000001`, 0}, {
          0, 0.10595134949999999`, 0}, {0, 0.08616911624, 0}, {
          0, 0.10547933233999997`, 0}, {0, 0.11816247696000003`, 0}, {
          0, 0.05406146440999998, 0}, {0, 0.14214000279, 0}, {
          0, 0.13241495953, 0}, {0, 0.07849503004999998, 0}, {
          0, 0.08704610512999998, 0}, {0, 0.05138331504999998, 0}, {
          0, 0.08016820661, 0}, {0, 0.14888133735000003`, 0}, {
          0, 0.09302950569999999, 0}, {0, 0.11430124292000007`, 0}, {
          0, 0.06674556497000002, 0}, {0, 0.09234221873, 0}, {
          0, 0.08146187465999999, 0}, {0, 0.05177745278999999, 0}, {
          0, 0.11286917070000001`, 0}, {0, 0.13527659534000003`, 0}, {
          0, 0.16240337665000004`, 0}, {0, 0.0893734442, 0}, {
          0.013626722199999998`, 0, 0}, {0, 0.03880436455000002, 0}, {
          0, 0.05520550565999998, 0}, {0, 0.012695492200000005`, 0}, {
          0, 0.09606991940999997, 0}, {0.0295093006, 0, 0}, {
          0, 0.10395094247000002`, 0}, {0, 0.08358480670999999, 0}, {
          0.0052804913100000005`, 0, 0}, {0.08938315738000002, 0, 0}, {
          0, 0.09717591725000002, 0}, {0, 0.059163798639999994`, 0}, {
          0, 0.024101002900000005`, 0}, {0, 0.026031274600000005`, 0}, {
          0, 0.10348128505000004`, 0}, {0.03933341122, 0, 0}, {
          0, 0.01958953455, 0}, {0, 0.09384407349, 0}, {
          0, 0.08852102645000003, 0}, {0.016979581569999996`, 0, 0}, {
          0, 0.04748164848999999, 0}, {0, 0.11959007959999993`, 0}, {
          0, 0.12958549038999997`, 0}, {0, 0.07099338390000001, 0}, {
          0, 0.006981010220000001, 0}, {0, 0.002791188589999999, 0}, {
          0, 0.08988345471, 0}, {0, 0.06672311343, 0}, {
          0, 0.04108499216, 0}, {0, 0.08004563603, 0}, {
          0, 0.13037460280000002`, 0}, {0, 0.058388613700000015`, 0}, {
          0, 0.008251882819999994, 0}, {0, 0.06701252239000001, 0}, {
          0, 0.08420118229999998, 0}, {0, 0.11642477038000001`, 0}, {
          0, 0.11368703588999995`, 0}, {0, 0.10334344356000003`, 0}, {
          0.027427959979999993`, 0, 0}, {0, 0.04099618526, 0}, {
          0, 0.0003014310099999935, 0}, {0, 0.08874692022000001, 0}, {
          0, 0.13803254730000003`, 0}, {0, 0.10297493416999996`, 0}, {
          0, 0.06519462744, 0}, {0.007703450890000001, 0, 0}, {
          0, 0.04599689256999999, 0}, {0, 0.031620727599999995`, 0}, {
          0.07489896093000001, 0, 0}, {0.04660675702, 0, 0}, {
          0.06512211041999998, 0, 0}, {0.005654681249999996, 0, 0}, {
          0, 0.04621491792999999, 0}, {0, 0.06339101585, 0}, {
          0, 0.08350280553000002, 0}, {0, 0.06923003174000002, 0}, {
          0, 0.08619691707999999, 0}, {0, 0.050423628539999994`, 0}, {
          0.04996205934000002, 0, 0}, {0.03689718079999999, 0, 0}, {
          0.07178908866999999, 0, 0}, {0, 0.009297740019999999, 0}, {
          0, 0.02409125191999999, 0}, {0.0007515031700000066, 0, 0}, {
          0, 0.004113599700000003, 0}, {0, 0.01930462436000001, 0}, {
          0, 0.030922945660000006`, 0}, {0, 0.07663737565999999, 0}, {
          0.01222131575, 0, 0}, {0, 0.030918475279999996`, 0}, {
          0, 0.08796229323, 0}, {0, 0.10323671507999992`, 0}, {
          0, 0.09178772121000002, 0}, {0, 0.05334400919999999, 0}, {
          0, 0.13707429692, 0}, {0, 0.01397469954, 0}, {
          0, 0.11979913031, 0}, {0, 0.09720240261000003, 0}, {
          0, 0.10545756797000003`, 0}, {0, 0.07118766131, 0}, {
          0.03951779591999999, 0, 0}, {0, 0.04490061174999999, 0}, {
          0, 0.11389648008999999`, 0}, {0.25849976461999996`, 0, 0}, {
          0.37022354182000006`, 0, 0}, {0.51018224965, 0, 0}, {
          0.5181128081100002, 0, 0}, {0.6182750217, 0, 0}, {
          0.5862690423500001, 0, 0}, {0.48547384258000015`, 0, 0}, {
          0.42525228256000014`, 0, 0}, {0.37279518125999994`, 0, 0}, {
          0.37278644891, 0, 0}, {0.46738384132, 0, 0}, {
          0.59285705846, 0, 0}, {1.8394991689400004`, 0, 0}, {
          2.597324939129999, 0, 0}, {0.9363087316300002, 0, 0}, {
          0.5615261550999999, 0, 0}, {0.4873826777899999, 0, 0}, {
          0.4191243364200002, 0, 0}, {0.42576445090999987`, 0, 0}, {
          0.08549014652000002, 0, 0}, {0, 0.11742353080999997`, 0}, {
          0, 0.07945479884000001, 0}, {0, 0.13507039332000004`, 0}, {
          0.0016113960400000104`, 0, 0}, {0, 0.06347725953000004, 0}, {
          0, 0.07950235959999999, 0}, {0, 0.11333774335999998`, 0}, {
          0.012157723129999999`, 0, 0}, {0, 0.023918427850000007`, 0}, {
          0, 0.08481426453000002, 0}, {0, 0.13135548136, 0}, {
          0, 0.11532986826999998`, 0}, {0.007202434029999999, 0, 0}, {
          0.09175564920000005, 0, 0}, {0, 0.03548036686000001, 0}, {
          0, 0.08209993238999999, 0}, {0, 0.009177490350000005, 0}, {
          0.013331540029999998`, 0, 0}, {0, 0.07830181715000005, 0}, {
          0, 0.13275198379000006`, 0}, {0, 0.10613665327999997`, 0}, {
          0, 0.11558021626000003`, 0}, {0, 0.11538772583, 0}, {
          0, 0.062154040859999975`, 0}, {0, 0.13196130415999996`, 0}, {
          0, 0.07670867026, 0}, {0, 0.023377273690000006`, 0}, {
          0, 0.0691424931, 0}, {0, 0.10676787622999998`, 0}, {
          0, 0.0686455917, 0}, {0, 0.07623632919, 0}, {0, 0.15694864238, 0}, {
          0, 0.2478938455600002, 0}, {0, 0.03832588804, 0}, {
          0.005182226339999998, 0, 0}, {0, 0.06330921645, 0}, {
          0, 0.01026126364000001, 0}, {0, 0.09096648089, 0}, {
          0, 0.15485226599000002`, 0}, {0, 0.08519490994000004, 0}, {
          0, 0.09569656839000004, 0}, {0, 0.08756390975999999, 0}, {
          0, 0.03350394467000001, 0}, {0, 0.15559256760000006`, 0}, {
          0, 0.05599540167999998, 0}, {0.005444050699999998, 0, 0}, {
          0, 0.07383106676000001, 0}, {0, 0.11364171913, 0}, {
          0, 0.18759543125, 0}, {0, 0.04592967960000001, 0}, {
          0, 0.013944580920000007`, 0}, {0, 0.026073233279999993`, 0}, {
          0, 0.13082891650999998`, 0}, {0, 0.08660889446, 0}, {
          0, 0.03764913815000001, 0}, {0, 0.11108731859999998`, 0}, {
          0, 0.01956216755000001, 0}, {0, 0.09763459321000005, 0}, {
          0, 0.05036595066999999, 0}, {0.01958404165, 0, 0}, {
          0.002980955600000003, 0, 0}, {0, 0.059052924430000014`, 0}, {
          0, 0.09729952634999997, 0}, {0, 0.12396872355999998`, 0}, {
          0, 0.040356675410000015`, 0}, {0, 0.045460288460000026`, 0}, {
          0, 0.22322176978999994`, 0}, {0, 0.0758036274, 0}, {
          0.04573090162000001, 0, 0}, {0, 0.06659014069000002, 0}, {
          0, 0.11039447368, 0}, {0.01098814936, 0, 0}, {
          0, 0.04626742343999999, 0}, {0, 0.8168984065999995, 0}, {
          0, 0.15424968916999998`, 0}, {0, 0.07821859779, 0}, {
          0, 0.045976064890000015`, 0}, {0, 0.20053430483000004`, 0}, {
          0, 0.06678311409, 0}, {0, 0.03750463985, 0}, {
          0.005812174130000001, 0, 0}, {0.03332562230999998, 0, 0}, {
          0, 0.04856890683000001, 0}, {0, 0.06626498547999998, 0}, {
          0, 0.009113535689999997, 0}, {0, 0.09166561158999995, 0}, {
          0, 0.10908374023000005`, 0}, {0, 0.11411579862000001`, 0}, {
          0, 0.16241187283, 0}, {0, 0.09876049942, 0}, {
          0, 0.07442246536, 0}, {0, 0.06718955981, 0}, {
          0, 0.13983379173, 0}, {0, 0.04346076691999998, 0}, {
          0, 0.09965292378999999, 0}, {0, 0.08537779790999998, 0}, {
          0, 0.08944445878000001, 0}, {0, 0.024670581919999997`, 0}, {
          0, 0.0057301778899999985`, 0}, {0, 0.13693998520000006`, 0}, {
          0, 0.09211039233000004, 0}, {0, 0.06079723854999999, 0}, {
          0, 0.1010477373, 0}, {0, 0.20276394707999998`, 0}, {
          0, 0.06841283984999999, 0}, {0.11503107766, 0, 0}, {
          0, 0.008432386200000006, 0}, {0, 0.057952912530000004`, 0}, {
          0, 0.08278969126999998, 0}, {0, 0.03860471983, 0}, {
          0, 0.03556124962999999, 0}, {0, 0.08892911143999999, 0}, {
          0, 0.08049714869999997, 0}, {0, 0.10980057749000002`, 0}, {
          0, 0.010618820540000002`, 0}, {0, 0.09277149701999994, 0}, {
          0, 0.08776123077000002, 0}, {0, 0.06663896046, 0}, {
          0, 0.09372484778000001, 0}, {0.009342957000000002, 0, 0}, {
          0.028116181010000005`, 0, 0}, {0, 0.10104681659999998`, 0}, {
          0, 0.13380107318, 0}, {0, 0.06879719711999994, 0}, {
          0, 0.015216057960000005`, 0}, {0, 0.04792432621000001, 0}, {
          0, 0.025603794840000003`, 0}, {0, 0.0249877078, 0}, {
          0, 0.12056528575999997`, 0}, {0.059017643239999994`, 0, 0}, {
          0, 0.012223783460000002`, 0}, {0, 0.017203723949999996`, 0}, {
          0, 0.08253631721000002, 0}, {0, 0.021555799799999997`, 0}, {
          0, 0.02941926858000001, 0}, {0, 0.03206505921, 0}, {
          0.02982835327, 0, 0}, {0, 0.004939528940000001, 0}, {
          0.021145035469999997`, 0, 0}, {0, 0.03881543319999999, 0}, {
          0, 0.09907652417, 0}, {0, 0.09395636376999991, 0}, {
          0, 0.06098250164999999, 0}, {0, 0.08235226931, 0}, {
          0, 0.03509073697000001, 0}, {0, 0.10640333807999999`, 0}, {
          0, 0.08534396644999999, 0}, {0, 0.12431530070000002`, 0}, {
          0, 0.10270462457999997`, 0}, {0, 0.021342528429999997`, 0}, {
          0, 0.08160844519000002, 0}, {0, 0.13044819821000003`, 0}, {
          0, 0.10805253509999999`, 0}, {0, 0.19282998566000004`, 0}, {
          0, 0.12012262393000002`, 0}, {0, 0.09051981069, 0}, {
          0, 0.13607550781, 0}, {0, 0.09708509232999997, 0}, {
          0, 0.016548314739999993`, 0}, {0, 0.05135082826000001, 0}, {
          0, 0.04083918143, 0}, {0, 0.08466350625000003, 0}, {
          0, 0.5273981486199998, 0}, {0, 0.4701875807999999, 0}, {
          0, 0.08715806336, 0}, {0, 0.045528533440000005`, 0}, {
          0.014432071700000007`, 0, 0}, {0, 0.10881724957, 0}, {
          0, 0.05353332290999999, 0}, {0, 0.04301854059, 0}, {
          0, 0.0021916606500000007`, 0}, {0.015246686970000001`, 0, 0}, {
          0, 0.04894564277000003, 0}, {0.08529292466999999, 0, 0}, {
          0, 0.10588724504000008`, 0}, {0, 0.15508784800999997`, 0}, {
          0.04852597846999998, 0, 0}, {0.09417133266999995, 0, 0}, {
          0.028987857049999986`, 0, 0}, {0.042437081790000004`, 0, 0}, {
          0, 0.04028152566999999, 0}, {0, 0.0028853941399999993`, 0}, {
          0, 0.06783702433999998, 0}, {0, 0.09635073957999998, 0}, {
          0.017237792570000004`, 0, 0}, {0, 0.07067299376999997, 0}, {
          0, 0.09511771525, 0}, {0.02285170576, 0, 0}, {
          0, 0.008130889349999993, 0}, {0.026320287479999996`, 0, 0}, {
          0, 0.08919710149000007, 0}, {0, 0.005353138160000008, 0}, {
          0, 0.03263276767, 0}, {0.006340465869999998, 0, 0}, {
          0, 0.044993513299999996`, 0}, {0, 0.03539801045999999, 0}, {
          0, 0.03046256453, 0}, {0, 0.14472272517000004`, 0}, {
          0, 0.08429029739, 0}, {0, 0.08027673822, 0}, {
          0, 0.005024720449999997, 0}, {0, 0.06146932875000001, 0}, {
          0, 0.08902710575, 0}, {0, 0.020185976399999986`, 0}, {
          0.03710203250999999, 0, 0}, {0, 0.026921066480000002`, 0}, {
          0, 0.034574921290000005`, 0}, {0.11198228160000001`, 0, 0}, {
          0.06855257072000003, 0, 0}, {0, 0.01785876783999999, 0}, {
          0.028541002649999994`, 0, 0}, {0.013200715080000003`, 0, 0}, {
          0.40260924499999995`, 0, 0}, {0.38810439291000015`, 0, 0}, {
          0.5020015082600001, 0, 0}, {0.4363677045, 0, 0}, {
          0.45295126133000013`, 0, 0}, {0.3966288921500001, 0, 0}, {
          0.4850129276, 0, 0}, {0.40225545923999995`, 0, 0}, {
          0.54932980185, 0, 0}, {0.46615148561, 0, 0}, {
          0.4817189873999999, 0, 0}, {0.48053666519000005`, 0, 0}, {
          0.5076297346900001, 0, 0}, {0.5398210732799998, 0, 0}, {
          0.5770854443500002, 0, 0}, {0.44597616892000014`, 0, 0}, {
          0.5203916844200002, 0, 0}, {0.4407761251899999, 0, 0}, {
          0.48685208747000003`, 0, 0}, {0.43815864030999996`, 0, 0}, {
          0.5024788234399998, 0, 0}, {0.4926630053099999, 0, 0}, {
          0.41864077422, 0, 0}, {0.4350748154099999, 0, 0}, {
          0.46241316761000006`, 0, 0}, {0.5227361518400001, 0, 0}, {
          0.5317839248299998, 0, 0}, {0.44784719700000003`, 0, 0}, {
          0.5098071147000001, 0, 0}, {0.5008084147999999, 0, 0}, {
          0.47468912644000005`, 0, 0}, {0.5838882478199998, 0, 0}, {
          0.5751275202, 0, 0}, {0.47962425855000007`, 0, 0}, {
          0.4248249397100002, 0, 0}, {0.3876072467300002, 0, 0}, {
          0.47708736924000017`, 0, 0}, {0.5694850338299999, 0, 0}, {
          0.5661382715700001, 0, 0}, {0.5091421657499999, 0, 0}, {
          0.42324298064, 0, 0}, {0.41265250107999996`, 0, 0}, {
          0.37193744274, 0, 0}, {0.36129464254999993`, 0, 0}, {
          0.36992760124000007`, 0, 0}, {0.42073430429999986`, 0, 0}, {
          0.40411844485, 0, 0}, {0, 0.08381608766, 0}, {
          0, 0.12887093736000005`, 0}, {0, 0.09677875317000001, 0}, {
          0, 0.15115973624, 0}, {0, 0.10520222744, 0}, {
          0, 0.12430405718000001`, 0}, {0, 0.11896785058999994`, 0}, {
          0, 0.11750025774999993`, 0}, {0, 0.00867104549, 0}, {
          0, 0.10113360733, 0}, {0, 0.015162558679999999`, 0}, {
          0, 0.07126163821, 0}, {0, 0.3913313164500002, 0}, {
          0, 0.08991101972999999, 0}, {0, 0.10721541929999999`, 0}, {
          0, 0.08288528354000001, 0}, {0, 0.06052869528000002, 0}, {
          0, 0.07053505543999998, 0}, {0, 0.2629587373599999, 0}, {
          0, 0.26863602589000013`, 0}, {0, 0.03887537138, 0}, {
          0.02718936722000001, 0, 0}, {0, 0.10087676755000001`, 0}, {
          0, 0.10156560305999993`, 0}, {0, 0.10473155700999998`, 0}, {
          0, 0.10229199104000002`, 0}, {0, 0.06966758766, 0}, {
          0, 0.16009456889999998`, 0}, {0, 0.08878865301999994, 0}, {
          0, 0.004273981740000012, 0}, {0.01722227922999998, 0, 0}, {
          0.04255565529, 0, 0}, {0.008329322289999996, 0, 0}, {
          0.023848323960000008`, 0, 0}, {0, 0.05152151397, 0}, {
          0, 0.06652567598, 0}, {0, 0.10539486299999998`, 0}, {
          0, 0.08786497165, 0}, {0, 0.03854702919, 0}, {
          0, 0.07464329328000004, 0}, {0, 0.07494941178, 0}, {
          0, 0.08917172748000005, 0}, {0, 0.10144981525999994`, 0}, {
          0, 0.047395052950000016`, 0}, {0, 0.08365447781000004, 0}, {
          0, 0.11960219861000003`, 0}, {0, 0.11958917528000006`, 0}, {
          0, 0.07608092937999998, 0}, {0, 0.044392672079999994`, 0}, {
          0, 0.11467266614000005`, 0}, {0.017557941860000006`, 0, 0}, {
          0, 0.02883368998, 0}, {0, 0.0016268972400000014`, 0}, {
          0, 0.061375142349999974`, 0}, {0.03077017792000001, 0, 0}, {
          0, 0.08015252955000002, 0}, {0, 0.06591679187000003, 0}, {
          0, 0.015583173929999998`, 0}, {0, 0.06632367197000001, 0}, {
          0, 0.08995132506000003, 0}, {0.031427952039999985`, 0, 0}, {
          0.05089118875999999, 0, 0}, {0.05792783905999995, 0, 0}, {
          0.03189436937, 0, 0}, {0, 0.04797526765000001, 0}, {
          0.009393376249999997, 0, 0}, {0, 0.008446706930000002, 0}, {
          0.002759690840000004, 0, 0}, {0.031231163480000004`, 0, 0}, {
          0, 0.07237771704, 0}, {0, 0.04027474366, 0}, {
          0, 0.05414348501, 0}, {0, 0.10405521625999999`, 0}, {
          0, 0.12944812410999998`, 0}, {0, 0.07263435979000002, 0}, {
          0, 0.09586900078999998, 0}, {0, 0.09318853285000003, 0}, {
          0, 0.42241097890000007`, 0}, {0, 0.6983712994100002, 0}, {
          0, 0.71094913843, 0}, {0, 0.84995263872, 0}, {
          0, 0.7492994935600004, 0}, {0, 0.55927472766, 0}, {
          0, 0.6274108099100002, 0}, {0, 0.8846863938900001, 0}, {
          0, 0.9392328170300003, 0}, {0, 0.9102408180799999, 0}, {
          0, 0.8967528087600002, 0}, {0, 0.85798044451, 0}, {
          0, 0.9221843157300004, 0}, {0, 0.8492381531500002, 0}, {
          0, 0.8600815715799994, 0}, {0, 0.9334460950999995, 0}, {
          0, 0.8827838782600003, 0}, {0, 0.8440939580300002, 0}, {
          0, 0.77979649701, 0}, {0, 0.77981825512, 0}, {
          0, 0.8409984376199999, 0}, {0, 0.8252184878600001, 0}, {
          0, 0.8516887183899995, 0}, {0, 0.8376035548, 0}, {
          0, 0.8413649003100003, 0}, {0, 0.8998121505000003, 0}, {
          0, 0.8937757654699997, 0}, {0, 0.77825774373, 0}, {
          0, 0.9222697257200002, 0}, {0, 0.8518943060099998, 0}, {
          0, 0.7960188792299998, 0}, {0, 0.8931182025600001, 0}, {
          0, 0.84065136507, 0}, {0, 0.8197441355300001, 0}, {
          0, 0.8522947297999999, 0}, {0, 0.8979014317000003, 0}, {
          0, 0.7214838286199999, 0}, {0, 0.75051280589, 0}, {
          0, 0.84449310928, 0}, {0, 0.8558433776100002, 0}, {
          0, 0.8804641575799995, 0}, {0, 0.9148237788999996, 0}, {
          0, 0.8840539455599999, 0}, {0, 0.12592018779999994`, 0}, {
          0, 0.02576618862999999, 0}, {0.013479353730000017`, 0, 0}, {
          0.02191985581999999, 0, 0}, {0.05430060161, 0, 0}, {
          0.12759391669000006`, 0, 0}, {0.07675006676999999, 0, 0}, {
          0, 0.11731994805, 0}, {0.0072246416999999915`, 0, 0}, {
          0.10400608390999996`, 0, 0}, {0.16775046720000003`, 0, 0}, {
          0.19217899448000003`, 0, 0}, {0.07890871204999994, 0, 0}, {
          0, 0.01876105629, 0}, {0, 0.1211771785, 0}, {
          0, 0.11348318441000005`, 0}, {0, 0.09781908257000001, 0}, {
          0, 0.10316930508999997`, 0}, {0, 0.11376403718, 0}, {
          0, 0.47391092730999984`, 0}, {0, 0.09658148242999999, 0}, {
          0, 0.060474097969999994`, 0}, {0, 0.11779577212000003`, 0}, {
          0, 0.08838299828000001, 0}, {0, 0.023705235210000005`, 0}, {
          0, 0.19627590998, 0}, {0, 0.14934218251999998`, 0}, {
          0, 0.06436868616, 0}, {0, 0.07382785385000003, 0}, {
          0.11059496819000003`, 0, 0}, {0.08798968203000003, 0, 0}, {
          0.09949666693999998, 0, 0}, {0.13804811662000002`, 0, 0}, {
          0.11383421562999999`, 0, 0}, {0.07476980188999999, 0, 0}, {
          0, 0.0004652751000000016, 0}, {0.03164244386, 0, 0}, {
          0.0185440444, 0, 0}, {0, 0.04505501262000001, 0}, {
          0, 0.06276118354999999, 0}, {0, 0.07767757672000002, 0}, {
          0, 0.09935098457000002, 0}, {0, 0.10148998236999994`, 0}, {
          0, 0.14421167989000003`, 0}, {0, 0.15158167353, 0}, {
          0, 0.12159364864000001`, 0}, {0, 0.12191821354000001`, 0}, {
          0, 0.12043789623000001`, 0}, {0, 0.12966431638999998`, 0}, {
          0, 0.029890733069999998`, 0}, {0, 0.08988202435999998, 0}, {
          0, 0.09897822183999999, 0}, {0, 0.12725511346, 0}, {
          0, 0.06053521591, 0}, {0.054191830070000016`, 0, 0}, {
          0.08718147127, 0, 0}, {0.03681856646000001, 0, 0}, {
          0, 0.0015430896899999973`, 0}, {0, 0.09634955084000003, 0}, {
          0, 0.05549056024000001, 0}, {0, 0.0331465886, 0}, {
          0, 0.044164284389999996`, 0}, {0, 0.13537381996, 0}, {
          0.03982744682, 0, 0}, {0.05397980850999999, 0, 0}, {
          0.04090042449000001, 0, 0}, {0, 0.039044317509999996`, 0}, {
          0, 0.05133221976, 0}, {0, 0.013449013930000005`, 0}, {
          0, 0.10989860600999997`, 0}, {0, 0.06683260949999999, 0}, {
          0, 0.11872122333, 0}, {0, 0.08462601033, 0}, {
          0.008560096349999997, 0, 0}, {0.033810194570000014`, 0, 0}, {
          0, 0.027505761789999986`, 0}, {0.01163147782999999, 0, 0}, {
          0.011853625559999987`, 0, 0}, {0, 0.05920101613, 0}, {
          0, 0.1400322270800001, 0}, {0, 0.10812055497999992`, 0}, {
          0, 0.02527707988, 0}, {0, 0.08361830126999997, 0}, {
          0, 0.6613567644199999, 0}, {0, 0.92538792066, 0}, {
          0, 0.875232278, 0}, {0, 0.88544551924, 0}, {
          0, 0.9382766808699998, 0}, {0, 0.8187800055000001, 0}, {
          0, 0.7771913328699993, 0}, {0, 0.8153019110099998, 0}, {
          0, 0.89377670029, 0}, {0, 0.7640564955000002, 0}, {
          0, 0.83232434443, 0}, {0, 0.9042357504500003, 0}, {
          0, 0.87829286985, 0}, {0, 0.8321629057999997, 0}, {
          0, 0.81237169134, 0}, {0, 0.79527373093, 0}, {
          0, 0.6812651839200002, 0}, {0, 0.7863154014599999, 0}, {
          0, 0.8613839220900005, 0}, {0, 0.8607272254300002, 0}, {
          0, 0.8502385661799998, 0}, {0, 0.8249647830699999, 0}, {
          0, 0.76665188488, 0}, {0, 0.7129734814300004, 0}, {
          0, 0.8627255013700001, 0}, {0, 0.53317109625, 0}, {
          0, 0.043409303709999986`, 0}, {0, 0.070127338, 0}, {
          0.05020643386999999, 0, 0}, {0.08793324916999999, 0, 0}, {
          0, 0.04299583451000001, 0}, {0, 0.017466060140000007`, 0}, {
          0.054814273759999976`, 0, 0}, {0.05524729789000001, 0, 0}, {
          0, 0.02319615612, 0}, {0, 0.11760622607000006`, 0}, {
          0, 0.07710162072999999, 0}, {0, 0.10062505811, 0}, {
          0.00011527531000000036`, 0, 0}, {0, 0.021915282249999998`, 0}, {
          0, 0.07774731082000001, 0}, {0, 0.10687978654999997`, 0}, {
          0, 0.08958948194000001, 0}, {0, 0.05709367792, 0}, {
          0, 0.09994539861, 0}, {0, 0.18334287978000002`, 0}, {
          0, 0.05247583066999999, 0}, {0.06781856086999997, 0, 0}, {
          0, 0.042494001609999985`, 0}, {0, 0.11270387308999999`, 0}, {
          0, 0.02456630142999999, 0}, {0, 0.15957850467999996`, 0}, {
          0, 0.061248171329999976`, 0}, {0, 0.04128878123999999, 0}, {
          0, 0.12002910723000003`, 0}, {0, 0.12935168317999995`, 0}, {
          0.032874670549999985`, 0, 0}, {0, 0.05104134929000002, 0}, {
          0, 0.08634484149999999, 0}, {0, 0.12032145917999996`, 0}, {
          0, 0.03621005928, 0}, {0, 0.01765046203, 0}, {
          0, 0.07508333145999997, 0}, {0, 0.12515519530999997`, 0}, {
          0, 0.11939771128000003`, 0}, {0, 0.057793451319999994`, 0}, {
          0.03570709191999999, 0, 0}, {0, 0.05470774944, 0}, {
          0, 0.010902580679999989`, 0}, {0.015545964520000016`, 0, 0}, {
          0, 0.018424570110000003`, 0}, {0.016685686129999995`, 0, 0}, {
          0, 0.03899024779999998, 0}, {0.017071284130000003`, 0, 0}, {
          0, 0.06114388385, 0}, {0, 0.11000414331999994`, 0}, {
          0, 0.09392145425, 0}, {0, 0.08990693254000001, 0}, {
          0, 0.12337918722999999`, 0}, {0, 0.08366378084000001, 0}, {
          0, 0.11895494655999998`, 0}, {0, 0.14940990384000002`, 0}, {
          0, 0.09282079764999997, 0}, {0, 0.12012091777999996`, 0}, {
          0, 0.06172036173000001, 0}, {0, 0.016794093339999996`, 0}, {
          0, 0.02631282438, 0}, {0.023208402300000007`, 0, 0}, {
          0, 0.007682792460000003, 0}, {0, 0.008766613160000008, 0}, {
          0, 0.04884961740000002, 0}, {0, 0.07931214701, 0}, {
          0, 0.043196514960000015`, 0}, {0, 0.06963757619999997, 0}, {
          0, 0.14065223317000003`, 0}, {0, 0.10620197319, 0}, {
          0, 0.11243105488999998`, 0}, {0, 0.08472709977, 0}, {
          0, 0.11685733111999999`, 0}, {0.007199509819999993, 0, 0}, {
          0, 0.14603999056, 0}, {0, 0.037904466209999994`, 0}, {
          0.05082239213000002, 0, 0}, {0.043213086530000035`, 0, 0}, {
          0.49061362743000003`, 0, 0}, {0.4403175825100002, 0, 0}, {
          0.4138596331500001, 0, 0}, {0.4998089310799999, 0, 0}, {
          0.45534875069000025`, 0, 0}, {0.5368997474, 0, 0}, {
          0.38929133048999986`, 0, 0}, {0.40992090399999986`, 0, 0}, {
          0.4507411034599999, 0, 0}, {0.44409591004000004`, 0, 0}, {
          0.48577363695000003`, 0, 0}, {0.4628081494, 0, 0}, {
          0.4665492674599999, 0, 0}, {0.5094932377399999, 0, 0}, {
          0.45014860913000004`, 0, 0}, {0.36793606470000007`, 0, 0}, {
          0.5249018735400002, 0, 0}, {0.5597519289200001, 0, 0}, {
          0.5371166217100002, 0, 0}, {0.51549815556, 0, 0}, {
          0.52812585137, 0, 0}, {0.46362884654999986`, 0, 0}, {
          0.44788355527, 0, 0}, {0.4917392041, 0, 0}, {
          0.4668376053099999, 0, 0}, {0.42538390962999983`, 0, 0}, {
          0.51684926944, 0, 0}, {0.42855288527, 0, 0}, {
          0.47309523377999996`, 0, 0}, {0.5076736697900001, 0, 0}, {
          0.44271916681, 0, 0}, {0.4378077699100001, 0, 0}, {
          0.48518590278000007`, 0, 0}, {0.5098059563299999, 0, 0}, {
          0.44687511898999993`, 0, 0}, {0.47441409497, 0, 0}, {
          0.46500802912000005`, 0, 0}, {0.42282247325999994`, 0, 0}, {
          0.4232266777599997, 0, 0}, {0.4778648537899998, 0, 0}, {
          0.44251676703000004`, 0, 0}, {0.50519824085, 0, 0}, {
          0.4761901126000001, 0, 0}, {0.50875993385, 0, 0}, {
          0.49509402312000006`, 0, 0}, {0.44186696845999995`, 0, 0}, {
          0.45040060419, 0, 0}, {0.40051662033000013`, 0, 0}, {
          0.4073091059000001, 0, 0}, {0.50450770089, 0, 0}, {
          0.4552600786500001, 0, 0}, {0.48461535735999994`, 0, 0}, {
          0.48113132307000006`, 0, 0}, {0.4749023255199999, 0, 0}, {
          0.5057223389600001, 0, 0}, {0.5471417701800001, 0, 0}, {
          0.5130815926200001, 0, 0}, {0.4589086660500003, 0, 0}, {
          0.37919095237999995`, 0, 0}, {0.37296786883000005`, 0, 0}, {
          0.38964464816000005`, 0, 0}, {0.46344212268999985`, 0, 0}, {
          0.5287706208299998, 0, 0}, {0.4881452708099999, 0, 0}, {
          0.4813196634700001, 0, 0}, {0.5033099694700001, 0, 0}, {
          0.58766679233, 0, 0}, {0.5096868660500001, 0, 0}, {
          0.5404672384699999, 0, 0}, {0.63033702999, 0, 0}, {
          0.6173304020900001, 0, 0}, {0.6200815298100001, 0, 0}, {
          0.6004123689400002, 0, 0}, {0.45610047097999984`, 0, 0}, {
          0.48634327040000025`, 0, 0}, {0.4732295120999999, 0, 0}, {
          0.3644489911499999, 0, 0}, {0.45123059820999983`, 0, 0}, {
          0.52589915863, 0, 0}, {0.33047366407, 0, 0}, {
          0, 0.10785080282999995`, 0}, {0, 0.14728227040000008`, 0}, {
          0, 0.06230069121000001, 0}, {0, 0.11017928497999999`, 0}, {
          0.0823024219, 0, 0}, {0, 0.03664393470999998, 0}, {
          0, 0.04557887440000002, 0}, {0, 0.05073055818999997, 0}, {
          0.13587778674000003`, 0, 0}, {0.07689642492000001, 0, 0}, {
          0.04216284199000003, 0, 0}, {0.02501742404999999, 0, 0}, {
          0.028812106929999998`, 0, 0}, {0.00685227215, 0, 0}, {
          0, 0.07656341323999999, 0}, {0, 0.016937388209999998`, 0}, {
          0, 0.025751534750000006`, 0}, {0.011742518380000011`, 0, 0}, {
          0.011174508430000007`, 0, 0}, {0.055059241479999986`, 0, 0}, {
          0.016926718079999993`, 0, 0}, {0.03832901606, 0, 0}, {
          0, 0.036353892209999995`, 0}, {0.02379100927000001, 0, 0}, {
          0, 0.07577612859, 0}, {0.01976753967000001, 0, 0}, {
          0.0016701394400000001`, 0, 0}, {0.003194890770000006, 0, 0}, {
          0, 0.06003174389999998, 0}, {0, 0.10975165886999998`, 0}, {
          0, 0.10914369886, 0}, {0, 0.06059778442000001, 0}, {
          0, 0.07544888344000002, 0}, {0, 0.04702931965999999, 0}, {
          0, 0.14337033531, 0}, {0, 0.04370604670999999, 0}, {
          0, 0.04402208996000002, 0}, {0, 0.08323741142999999, 0}, {
          0, 0.022887193030000003`, 0}, {0, 0.002790864690000008, 0}, {
          0, 0.08510891041999999, 0}, {0, 0.04786403724000002, 0}, {
          0.11157315916000002`, 0, 0}, {0.06542273844999999, 0, 0}, {
          0.016491727499999994`, 0, 0}, {0.03469794719000001, 0, 0}, {
          0.09880063096000002, 0, 0}, {0.08141302184999998, 0, 0}, {
          0.06327858909, 0, 0}, {0, 0.08905322467000001, 0}, {
          0, 0.047426158590000024`, 0}, {0, 0.050521904089999986`, 0}, {
          0.021221750299999998`, 0, 0}, {0, 0.09829475630000002, 0}, {
          0, 0.027245956889999996`, 0}, {0, 0.11704902849999999`, 0}, {
          0.08142784332000001, 0, 0}, {0, 0.029250895769999997`, 0}, {
          0, 0.08339344372999997, 0}, {0.049592387910000015`, 0, 0}, {
          0, 0.019724063910000002`, 0}, {0.044200956179999994`, 0, 0}, {
          0, 0.0012964994599999992`, 0}, {0.06967657122000001, 0, 0}, {
          0, 0.03098111502, 0}, {0.030558767179999998`, 0, 0}, {
          0.07668018227999998, 0, 0}, {0.05028905676, 0, 0}, {
          0.11081059689000002`, 0, 0}, {0.09677709978000003, 0, 0}, {
          0, 0.014557832879999993`, 0}, {0, 0.07689509183, 0}, {
          0, 0.062436034670000015`, 0}, {0, 0.06174418137000001, 0}, {
          0, 0.013854166430000004`, 0}, {0.009692548519999995, 0, 0}, {
          0.039676550990000004`, 0, 0}, {0, 0.06794341712, 0}, {
          0, 0.013196210690000001`, 0}, {0, 0.031077665760000005`, 0}, {
          0.05202982899000002, 0, 0}, {0, 0.054755111189999976`, 0}, {
          0.007389048410000007, 0, 0}, {0, 0.07064147973000001, 0}, {
          0, 0.052647143199999996`, 0}, {0, 0.04498404859999998, 0}, {
          0, 0.08513827004999999, 0}, {0, 0.12343256678999999`, 0}, {
          0, 0.16007706440000002`, 0}, {0, 0.13678382467000003`, 0}, {
          0, 0.06657234656999997, 0}, {0.03213116755999999, 0, 0}, {
          0.06110583481999999, 0, 0}, {0, 0.039647558549999996`, 0}, {
          0.04099890712, 0, 0}, {0, 0.12248199196999998`, 0}, {
          0, 0.10929552144000003`, 0}, {0, 0.08130503150000001, 0}, {
          0, 0.07569136877, 0}, {0, 0.10398414112999997`, 0}, {
          0.017044523830000005`, 0, 0}, {0.07287419177000001, 0, 0}, {
          0, 0.03823944021, 0}, {0, 0.11593103157999997`, 0}, {
          0, 0.08991467975999998, 0}, {0, 0.02736637419999999, 0}, {
          0, 0.13043674229000002`, 0}, {0.014414046320000014`, 0, 0}, {
          0, 0.017355020420000002`, 0}, {0, 0.08584015237999999, 0}, {
          0, 0.05854830068000001, 0}, {0, 0.08888195138000002, 0}, {
          0, 0.10909597618, 0}, {0, 0.11253805377000001`, 0}, {
          0, 0.05632655002999999, 0}, {0, 0.12722871495999996`, 0}, {
          0, 0.09646082569999997, 0}, {0, 0.01934006055, 0}, {
          0.03834367587999999, 0, 0}, {0, 0.017526034809999994`, 0}, {
          0, 0.03292949087, 0}, {0, 0.09027114619999999, 0}, {
          0, 0.05853016857, 0}, {0, 0.09376520117000009, 0}, {
          0, 0.0022577957900000003`, 0}, {0, 0.04552132379, 0}, {
          0.07348605891000001, 0, 0}, {0.13670906308000005`, 0, 0}, {
          0.0076556038599999935`, 0, 0}, {0, 0.05568812302000001, 0}, {
          0, 0.11756049676999993`, 0}, {0, 0.08779844690999998, 0}, {
          0.041776977359999974`, 0, 0}, {0, 0.07802946147, 0}, {
          0, 0.004018402930000002, 0}, {0, 0.05584098581000003, 0}, {
          0.06872560825999997, 0, 0}, {0.12038806157999994`, 0, 0}, {
          0.055119071689999986`, 0, 0}, {0.13218890029, 0, 0}, {
          0.09894238718999998, 0, 0}, {0.10774328021000003`, 0, 0}, {
          0.10171339021000005`, 0, 0}, {0.1418668061, 0, 0}, {
          0.05385344321, 0, 0}, {0, 0.017820063410000007`, 0}, {
          0, 0.04940210079999998, 0}, {0, 0.004577733789999997, 0}, {
          0.0026978325799999993`, 0, 0}, {0.06603333656999999, 0, 0}, {
          0, 0.04319165358000001, 0}, {0.018831517440000008`, 0, 0}, {
          0, 0.04467413598, 0}, {0.05071294238999997, 0, 0}, {
          0, 0.12000144462, 0}, {0, 0.0968766178699999, 0}, {
          0, 0.09142282486000003, 0}, {0, 0.07926830574999999, 0}, {
          0, 0.07916200877999999, 0}, {0, 0.02294698774999999, 0}, {
          0, 0.1370159351599999, 0}, {0, 0.13334349982999996`, 0}, {
          0, 0.10307199112999997`, 0}, {0, 0.15586841749999997`, 0}, {
          0, 0.10024322365000003`, 0}, {0, 0.09826247024999998, 0}, {
          0, 0.10245197678999997`, 0}, {0, 0.11098661079000001`, 0}, {
          0, 0.06840344585000001, 0}, {0, 0.07930814582999995, 0}, {
          0, 0.026902696840000004`, 0}, {0, 0.12207063901, 0}, {
          0, 0.10172799623, 0}, {0, 0.09103192469, 0}, {
          0.02875838193999999, 0, 0}, {0, 0.05679343952, 0}, {
          0, 0.07394452563999998, 0}, {0.023294717129999996`, 0, 0}, {
          0, 0.07811254104, 0}, {0, 0.035455455219999994`, 0}, {
          0, 0.08918629641000003, 0}, {0.0064307859299999985`, 0, 0}, {
          0.026592269420000002`, 0, 0}, {0.09578368660000006, 0, 0}, {
          0, 0.05618650657999999, 0}, {0, 0.04755632791000001, 0}, {
          0.0010531754899999993`, 0, 0}, {0, 0.08075104335999995, 0}, {
          0, 0.060186934399999996`, 0}, {0, 0.01803696664, 0}, {
          0, 0.0847785427, 0}, {0, 0.13015896727999995`, 0}, {
          0, 0.052009470259999996`, 0}, {0, 0.11071846044999997`, 0}, {
          0, 0.14917163336000006`, 0}, {0, 0.15315507581999996`, 0}, {
          0, 0.15953819217, 0}, {0.045101330749999995`, 0, 0}, {
          0.0006242980599999948, 0, 0}, {0, 0.06411124164999998, 0}, {
          0, 0.052814108609999987`, 0}, {0, 0.03873968028000001, 0}, {
          0, 0.043313629419999986`, 0}, {0.12397866372, 0, 0}, {
          0.08251662402999999, 0, 0}, {0, 0.0020714053499999983`, 0}, {
          0, 0.07277336301000002, 0}, {0, 0.11568616417000001`, 0}, {
          0.028993065050000006`, 0, 0}, {0.03676707512, 0, 0}, {
          0, 0.09080009718999998, 0}, {0, 0.06437309842000002, 0}, {
          0, 0.10076442131999999`, 0}, {0, 0.13969976317000002`, 0}, {
          0, 0.027912588680000003`, 0}, {0, 0.08611930425999997, 0}, {
          0, 0.11885229549999998`, 0}, {0, 0.12406847086999999`, 0}, {
          0, 0.06874803836999999, 0}, {0, 0.02009573001, 0}, {
          0, 0.03119563596999999, 0}, {0, 0.057784943990000004`, 0}, {
          0, 0.07654800844, 0}, {0, 0.012916637120000001`, 0}, {
          0.09737995596999997, 0, 0}, {0, 0.13443374161, 0}, {
          0, 0.04766917884000001, 0}, {0, 0.10378672429999998`, 0}, {
          0, 0.02665242355, 0}, {0, 0.06504947328000002, 0}, {
          0, 0.08977765203000004, 0}, {0, 0.08646215729000005, 0}, {
          0, 0.037985382150000004`, 0}, {0.10846614244999998`, 0, 0}, {
          0.06943267112999998, 0, 0}, {0.10779916428000001`, 0, 0}, {
          0.12499164259, 0, 0}, {0, 0.01173323104, 0}, {
          0, 0.05086492533000001, 0}, {0.040413526959999994`, 0, 0}, {
          0.03495805467999998, 0, 0}, {0, 0.030744955040000008`, 0}, {
          0.10593457064999999`, 0, 0}, {0.07331346292, 0, 0}, {
          0.08671675593000001, 0, 0}, {0, 0.07638256053, 0}, {
          0, 0.11160800228000003`, 0}, {0, 0.06147200586000004, 0}, {
          0.04024416571999999, 0, 0}, {0, 0.04557963441000001, 0}, {
          0, 0.05017792636999998, 0}, {0, 0.0552181123, 0}, {
          0.025807134469999996`, 0, 0}, {0, 0.07835365701, 0}, {
          0, 0.08859375784, 0}, {0, 0.10567492218999995`, 0}, {
          0, 0.08896941071000003, 0}, {0, 0.013630865939999997`, 0}, {
          0, 0.1227911127, 0}, {0, 0.10561008721000002`, 0}, {
          0, 0.10171398104, 0}, {0, 0.11993725877000001`, 0}, {
          0, 0.07038495999000002, 0}, {0, 0.17672844332, 0}, {
          0, 0.13002610666000003`, 0}, {0, 0.09926339902999999, 0}, {
          0, 0.09398284211999998, 0}, {0.03123644960999999, 0, 0}, {
          0, 0.09709759443000002, 0}, {0.04300511835000001, 0, 0}, {
          0, 0.0005970296000000025, 0}, {0, 0.02305395644, 0}, {
          0, 0.02312297165, 0}, {0, 0.04098176333000001, 0}, {
          0.010825218850000002`, 0, 0}, {0, 0.09479646959999999, 0}, {
          0.016846566499999993`, 0, 0}, {0, 0.04995900677, 0}, {
          0, 0.023077802749999998`, 0}, {0, 0.05729123051999999, 0}, {
          0.050692652940000006`, 0, 0}, {0.07045335981000002, 0, 0}, {
          0.10621667708000004`, 0, 0}, {0.13831779504999997`, 0, 0}, {
          0.049279360490000014`, 0, 0}, {0, 0.02867202006000001, 0}, {
          0.049255838209999986`, 0, 0}, {0.04323830175999999, 0, 0}, {
          0.057829004589999976`, 0, 0}, {0.05216520675000002, 0, 0}, {
          0.14825921920999996`, 0, 0}, {0.16086586962000002`, 0, 0}, {
          0.10973251149000002`, 0, 0}, {0.10535167648999998`, 0, 0}, {
          0.011681007259999992`, 0, 0}, {0.01246856168000001, 0, 0}, {
          0, 0.018138051519999993`, 0}, {0, 0.07756682262000003, 0}, {
          0, 0.05330274231000001, 0}, {0, 0.026396052369999996`, 0}, {
          0, 0.0006490244699999975, 0}, {0, 0.04603878249, 0}, {
          0.051239430860000025`, 0, 0}, {0.045519619350000005`, 0, 0}, {
          0, 0.04252043748, 0}, {0, 0.01518028254, 0}, {
          0.010642390279999999`, 0, 0}, {0, 0.02670234073, 0}, {
          0, 0.031041128540000008`, 0}, {0, 0.04349571743, 0}, {
          0, 0.04724197899, 0}, {0, 0.00040207204000000717`, 0}, {
          0, 0.030190397740000006`, 0}, {0.009476747410000003, 0, 0}, {
          0, 0.06282480968999997, 0}, {0, 0.10098189424, 0}, {
          0, 0.08406024356000001, 0}, {0, 0.02397029977000001, 0}, {
          0, 0.10016327375000005`, 0}, {0, 0.062210930030000035`, 0}, {
          0.018633613109999995`, 0, 0}, {0, 0.006532227669999997, 0}, {
          0, 0.04078966335, 0}, {0, 0.06793816764999999, 0}, {
          0.055134535089999985`, 0, 0}, {0.028042771320000014`, 0, 0}, {
          0, 0.041698287540000004`, 0}, {0.017272857559999997`, 0, 0}, {
          0, 0.012633747190000003`, 0}, {0.02612699861000004, 0, 0}, {
          0, 0.11628252134999999`, 0}, {0, 0.007926297110000003, 0}, {
          0, 0.12244939956999998`, 0}, {0, 0.10830167524, 0}, {
          0, 0.09621340887999992, 0}, {0, 0.060251571700000006`, 0}, {
          0, 0.14942456558000003`, 0}, {0, 0.14285240257999995`, 0}, {
          0, 0.11018079005999999`, 0}, {0, 0.12806852631999996`, 0}, {
          0, 0.11389689188, 0}, {0, 0.035726405989999994`, 0}, {
          0, 0.10773732680999998`, 0}, {0, 0.026980683800000006`, 0}, {
          0, 0.03459466655, 0}, {0.07862910355, 0, 0}, {
          0, 0.046594174320000015`, 0}, {0, 0.08610140601999998, 0}, {
          0, 0.06789931065999999, 0}, {0, 0.11705673556999999`, 0}, {
          0, 0.13709298233000006`, 0}, {0, 0.10246357404999999`, 0}, {
          0, 0.11328118033999997`, 0}, {0, 0.11896932465000003`, 0}, {
          0, 0.08437081619, 0}, {0.05416667108999997, 0, 0}, {
          0, 0.05889209485, 0}, {0, 0.09466429335000003, 0}, {
          0.03207032340999999, 0, 0}, {0.0017076972599999849`, 0, 0}, {
          0.04340516333, 0, 0}, {0, 0.021898197789999997`, 0}, {
          0, 0.10949527521, 0}, {0, 0.04588248782000001, 0}, {
          0, 0.16043589754999996`, 0}, {0, 0.07863241382999997, 0}, {
          0, 0.08543641353000002, 0}, {0, 0.10650051410999994`, 0}, {
          0, 0.09090391113000001, 0}, {0, 0.09028728578000003, 0}, {
          0, 0.05263662216999999, 0}, {0, 0.32133510464000004`, 0}, {
          0, 0.02765424232999997, 0}, {0, 0.016956247469999998`, 0}, {
          0.02151948814999999, 0, 0}, {0.12258289998, 0, 0}, {
          0.014741822560000001`, 0, 0}, {0, 0.0003475747100000003, 0}, {
          0, 0.07406537501999998, 0}, {0, 0.14472438889999997`, 0}, {
          0, 0.09462188574000001, 0}, {0, 0.05683042297999998, 0}, {
          0.03677120234999998, 0, 0}, {0, 0.046534834580000004`, 0}, {
          0, 0.11995123078, 0}, {0.13130326455, 0, 0}, {
          0.006613503919999994, 0, 0}, {0, 0.08777687076000001, 0}, {
          0, 0.07013446121999997, 0}, {0, 0.041771338510000006`, 0}, {
          0, 0.14522112342000001`, 0}, {0, 0.14086019988000004`, 0}, {
          0.0061826278699999996`, 0, 0}, {0, 0.11869018567999999`, 0}, {
          0, 0.0382721036, 0}, {0.09829112745999997, 0, 0}, {
          0.00021414749000000233`, 0, 0}, {0, 0.03726535585000001, 0}, {
          0, 0.013937707999999995`, 0}, {0, 0.08710061178999999, 0}, {
          0.020856302909999992`, 0, 0}, {0, 0.05061556030000001, 0}, {
          0, 0.04969410894000001, 0}, {0, 0.02155709816, 0}, {
          0, 0.11709455605, 0}, {0, 0.033840726829999994`, 0}, {
          0, 0.034580442149999994`, 0}, {0.014035081670000005`, 0, 0}, {
          0.06112140227000002, 0, 0}, {0.018365454280000006`, 0, 0}, {
          0, 0.037252788190000004`, 0}, {0, 0.010020987179999998`, 0}, {
          0, 0.024702865520000002`, 0}, {0.0027167837499999996`, 0, 0}, {
          0, 0.047815569570000015`, 0}, {0.015796235880000002`, 0, 0}, {
          0, 0.06351308150999997, 0}, {0.022086101170000004`, 0, 0}, {
          0.11672701770999999`, 0, 0}, {0.05033772611999999, 0, 0}, {
          0.00883504384000002, 0, 0}, {0.02758170095, 0, 0}, {
          0.10049522410000003`, 0, 0}, {0, 0.08825010272000004, 0}, {
          0, 0.12368750627999994`, 0}, {0, 0.09544562335000001, 0}, {
          0, 0.10625818831999995`, 0}, {0, 0.10470563253000002`, 0}, {
          0, 0.07116025483999999, 0}, {0, 0.03246130379, 0}, {
          0.028177192650000005`, 0, 0}, {0.04880724025000002, 0, 0}, {
          0.031269939680000025`, 0, 0}, {0.03881663634999998, 0, 0}, {
          0.022211322199999994`, 0, 0}, {0, 0.11050124660999996`, 0}, {
          0, 0.01788883026, 0}, {0, 0.07186501701, 0}, {
          0, 0.14583585082, 0}, {0, 0.06617270821, 0}, {
          0, 0.06179071186, 0}, {0, 0.04388226727999999, 0}, {
          0.05785486364, 0, 0}, {0.08459482029000005, 0, 0}, {
          0, 0.040669899739999994`, 0}, {0.5209838970399998, 0, 0}, {
          0.35100124727999993`, 0, 0}, {0, 0.25532102265, 0}, {
          0, 0.034829089949999996`, 0}, {0, 0.07463283483, 0}, {
          0, 0.10079327314000003`, 0}, {0, 0.12739692056000002`, 0}, {
          0, 0.030135606820000004`, 0}, {0, 0.013834121570000007`, 0}, {
          0, 0.07179678223000001, 0}, {0, 0.11690055267000002`, 0}, {
          0.007935911329999991, 0, 0}, {0, 0.04301753657999999, 0}, {
          0, 0.11102194758999996`, 0}, {0, 0.06141851833, 0}, {
          0, 0.04788994966999999, 0}, {0.05155505416999997, 0, 0}, {
          0.09642815276, 0, 0}, {0.06112906887000004, 0, 0}, {
          0.020299355410000004`, 0, 0}, {0.024786727090000002`, 0, 0}, {
          0.10693095946, 0, 0}, {0.054454728660000035`, 0, 0}, {
          0, 0.031120229369999995`, 0}, {0, 0.16446510197000003`, 0}, {
          0, 0.10080815774000003`, 0}, {0, 0.07283624312, 0}, {
          0.08739582884000002, 0, 0}, {0, 0.06491998487, 0}, {
          0.019189402229999996`, 0, 0}, {0, 0.14642585618, 0}, {
          0, 0.021650407080000003`, 0}, {0.008365622469999997, 0, 0}, {
          0, 0.09760015051999998, 0}, {0, 0.024193458759999998`, 0}, {
          0.04597386808000001, 0, 0}, {0, 0.07707445095999998, 0}, {
          0, 0.10934699866000004`, 0}, {0, 0.08865802973000003, 0}, {
          0.042750814079999984`, 0, 0}, {0.062484953979999994`, 0, 0}, {
          0.08576759811999997, 0, 0}, {0.06795193228999999, 0, 0}, {
          0.030008883469999997`, 0, 0}, {0, 0.04881257687, 0}, {
          0, 0.020637098120000003`, 0}, {0, 0.05221764409000002, 0}, {
          0, 0.0199529917, 0}, {0, 0.03489058442000001, 0}, {
          0.011430807879999973`, 0, 0}, {0, 0.024376073949999987`, 0}, {
          0.06884665817, 0, 0}, {0.11114548620000006`, 0, 0}, {
          0, 0.011583429849999998`, 0}, {0, 0.009711239289999998, 0}, {
          0.008210256769999995, 0, 0}, {0, 0.031519342090000006`, 0}, {
          0.020387006850000024`, 0, 0}, {0, 0.07418847556000001, 0}, {
          0.025523296700000007`, 0, 0}, {0, 0.027245009270000002`, 0}, {
          0.005778082229999997, 0, 0}, {0, 0.008497264949999993, 0}, {
          0, 0.06663632964000002, 0}, {0.011307856849999999`, 0, 0}, {
          0.03573933765000001, 0, 0}, {0.08040021882999998, 0, 0}, {
          0.006865967300000008, 0, 0}, {0, 0.06064654909999999, 0}, {
          0, 0.051449856799999985`, 0}, {0, 0.10297968300000003`, 0}, {
          0, 0.17157666106, 0}, {0, 0.052886745370000016`, 0}, {
          0, 0.03302488059000001, 0}, {0, 0.09413424344000004, 0}, {
          0, 0.11715767367999996`, 0}, {0, 0.03011734875000002, 0}, {
          0.04229692683, 0, 0}, {0.05897761964000001, 0, 0}, {
          0.09025013682000001, 0, 0}, {0.08157500015999998, 0, 0}, {
          0.09076439027000001, 0, 0}, {0.019970957160000028`, 0, 0}, {
          0, 0.051288009660000036`, 0}, {0, 0.039164722, 0}, {
          0, 0.02631777490000001, 0}, {0.07626199758999998, 0, 0}, {
          0.08245551048000004, 0, 0}, {0, 0.0003024183000000025, 0}, {
          0.06315223508, 0, 0}, {0.035064245589999994`, 0, 0}, {
          0.09111523638999999, 0, 0}, {0.06364371978000001, 0, 0}, {
          0.007166412, 0, 0}, {0.01221425989000001, 0, 0}, {
          0.05834923318999999, 0, 0}, {0, 0.006908559329999998, 0}, {
          0.02570717390000001, 0, 0}, {0, 0.024487794739999992`, 0}, {
          0.04427261412, 0, 0}, {0.12227553772000002`, 0, 0}, {
          0.12731644940999992`, 0, 0}, {0.05538495393999998, 0, 0}, {
          0, 0.02372151485, 0}, {0.01395548578, 0, 0}, {
          0, 0.010940664039999999`, 0}, {0, 0.03528759455, 0}, {
          0, 0.05954129536000001, 0}, {0, 0.01965056751, 0}, {
          0, 0.07679489355, 0}, {0, 0.06834130890999998, 0}, {
          0.04248860810999999, 0, 0}, {0.04133627313999999, 0, 0}, {
          0.049513054070000014`, 0, 0}, {0, 0.11548573928999994`, 0}, {
          0, 0.11168921982, 0}, {0, 0.08402847012999995, 0}, {
          0.053477228409999994`, 0, 0}, {0.08608645913000001, 0, 0}, {
          0.08193685117, 0, 0}, {0.12305832354, 0, 0}, {
          0.03084286187000002, 0, 0}, {0, 0.02347901469000001, 0}, {
          0, 0.03667256799, 0}, {0, 0.0016706648599999938`, 0}, {
          0.07908118953999996, 0, 0}, {0, 0.03224034381, 0}, {
          0, 0.03906115949000002, 0}, {0, 0.052341120420000005`, 0}, {
          0, 0.08693232401999998, 0}, {0.01733543622000001, 0, 0}, {
          0, 0.09974834944999998, 0}, {0, 0.010111300050000004`, 0}, {
          0.06883031047999999, 0, 0}, {0, 0.03993660894000001, 0}, {
          0, 0.00979651475, 0}, {0.016936893970000002`, 0, 0}, {
          0.027586661390000003`, 0, 0}, {0.013911016019999977`, 0, 0}, {
          0.15442721636000006`, 0, 0}, {0.06580551639, 0, 0}, {
          0.02229913946, 0, 0}, {0.07590097758, 0, 0}, {
          0.09098094837, 0, 0}, {0.022134698180000002`, 0, 0}, {
          0.05311724087, 0, 0}, {0.09307032198000002, 0, 0}, {
          0.05734281408999999, 0, 0}, {0.05309598720999998, 0, 0}, {
          0, 0.023015181240000012`, 0}, {0, 0.07518678220000002, 0}, {
          0, 0.030909290110000005`, 0}, {0.002352298460000001, 0, 0}, {
          0.052502354019999996`, 0, 0}, {0.07242695343000001, 0, 0}, {
          0.2762435266900001, 0, 0}, {0.5133949639199998, 0, 0}, {
          0.4394593826800001, 0, 0}, {0.5082575642600001, 0, 0}, {
          0.5538379565299999, 0, 0}, {0.5124848396500001, 0, 0}, {
          0.5258078405900001, 0, 0}, {0.5871482243399998, 0, 0}, {
          0.46581283693, 0, 0}, {0.3485107233199999, 0, 0}, {
          0.39201604841000015`, 0, 0}, {0.5072119288700001, 0, 0}, {
          0.5138184083700003, 0, 0}, {0.5704916866599999, 0, 0}, {
          0.5481434207700001, 0, 0}, {0.52676823662, 0, 0}, {
          0.4940713176799999, 0, 0}, {0.6226150169900003, 0, 0}, {
          0.6122957741500001, 0, 0}, {0.6263551550599997, 0, 0}, {
          0.5896935691799999, 0, 0}, {0.41263883549000013`, 0, 0}, {
          0.5462257577600002, 0, 0}, {0.53634251944, 0, 0}, {
          0.5557359130900001, 0, 0}, {0.5211523545700003, 0, 0}, {
          0.4831983873000003, 0, 0}, {0.3963168154500002, 0, 0}, {
          0.42987392969999993`, 0, 0}, {0.5300821923599999, 0, 0}, {
          0.47898869913000014`, 0, 0}, {0.5534679969199999, 0, 0}, {
          0.59639561884, 0, 0}, {0.5145773045400002, 0, 0}, {
          0.5833409633500001, 0, 0}, {0.5104234787599998, 0, 0}, {
          0.5427166929, 0, 0}, {0.5167756415999996, 0, 0}, {
          0.60410845348, 0, 0}, {0.5493714069800001, 0, 0}, {
          0.45605919561999997`, 0, 0}, {0.43551210155999986`, 0, 0}, {
          0.5495179027799999, 0, 0}, {0.5026776914499999, 0, 0}, {
          0.5714841891999999, 0, 0}, {0.5937572840300002, 0, 0}, {
          0.6047551553000001, 0, 0}, {0.54545007664, 0, 0}, {
          0.4719081635699998, 0, 0}, {0.4959364013400001, 0, 0}, {
          0.5420387961799998, 0, 0}, {0.4021526043, 0, 0}, {
          0, 0.004925158319999999, 0}, {0, 0.07081538174999998, 0}, {
          0.05592986114999999, 0, 0}, {0, 0.04163555447999998, 0}, {
          0, 0.12384837785, 0}, {0, 0.06334555013000001, 0}, {
          0, 0.09184838704999997, 0}, {0.015164351540000003`, 0, 0}, {
          0, 0.09930021735000003, 0}, {0.049531765740000025`, 0, 0}, {
          0, 0.0025951401000000054`, 0}, {0, 0.03779899444999999, 0}, {
          0.04215392397000001, 0, 0}, {0.027244223410000004`, 0, 0}, {
          0.03317745519000001, 0, 0}, {0, 0.08041376496, 0}, {
          0.013163348060000003`, 0, 0}, {0, 0.10052266578, 0}, {
          0, 0.11280723232000002`, 0}, {0.00917097927, 0, 0}, {
          0, 0.09803586052999996, 0}, {0, 0.10571787419999999`, 0}, {
          0, 0.06891185017, 0}, {0, 0.05710127946, 0}, {
          0, 0.06978734154999999, 0}, {0, 0.16239421894000003`, 0}, {
          0, 0.11987265834000006`, 0}, {0, 0.13952410852999994`, 0}, {
          0, 0.12225080607, 0}, {0, 0.014835012669999998`, 0}, {
          0, 0.047189660229999986`, 0}, {0, 0.057442210359999975`, 0}, {
          0, 0.028929533239999996`, 0}, {0, 0.03811799738, 0}, {
          0, 0.09230790469999998, 0}, {0, 0.07362970029, 0}, {
          0, 0.08631138925999997, 0}, {0, 0.08380548322999998, 0}, {
          0.019535869410000004`, 0, 0}, {0.03264095617999999, 0, 0}, {
          0, 0.03474054657000001, 0}, {0, 0.06752373208000002, 0}, {
          0, 0.01622028433000001, 0}, {0, 0.06357261155999999, 0}, {
          0, 0.12167723604000001`, 0}, {0, 0.08949048746999994, 0}, {
          0, 0.08850356831999999, 0}, {0, 0.07161584854000001, 0}, {
          0, 0.11908887810000002`, 0}, {0, 0.12636491153, 0}, {
          0, 0.16611931372, 0}, {0, 0.01719924865999999, 0}, {
          0, 0.15305887339000002`, 0}, {0, 0.11629175105000002`, 0}, {
          0.18190751898000002`, 0, 0}, {0.24155845825000002`, 0, 0}, {
          0.25643880488000004`, 0, 0}, {0.23175696626, 0, 0}, {
          0.24777620180999996`, 0, 0}, {0.2135994214, 0, 0}, {
          0.21524041964000007`, 0, 0}, {0.2372309232300001, 0, 0}, {
          0.2157051045100001, 0, 0}, {0.24631857955000006`, 0, 0}, {
          0.29433948473999977`, 0, 0}, {0.26799291017000004`, 0, 0}, {
          0.24901781261999997`, 0, 0}, {0.25860969495999997`, 0, 0}, {
          0.22302879191, 0, 0}, {0.19657438367999996`, 0, 0}, {
          0.21474433312, 0, 0}, {0.2873093421299999, 0, 0}, {
          0.2782942450099999, 0, 0}, {0.2257282521000001, 0, 0}, {
          0.15452852925, 0, 0}, {0.06267941838999996, 0, 0}, {
          0.09368201094, 0, 0}, {0.04972206353, 0, 0}, {
          0.007866417829999998, 0, 0}, {0.13413529849000003`, 0, 0}, {
          0.11965287414999998`, 0, 0}, {0.11264665992000003`, 0, 0}, {
          0.22995785050999992`, 0, 0}, {0.20633828977000002`, 0, 0}, {
          0.20553465688, 0, 0}, {0.21285138577999987`, 0, 0}, {
          0.16431357380000008`, 0, 0}, {0.12631890650000002`, 0, 0}, {
          0.10895729168000004`, 0, 0}, {0.19380398475000005`, 0, 0}, {
          0.12532070919000002`, 0, 0}, {0.23861707434999999`, 0, 0}, {
          0.23546858567000004`, 0, 0}, {0.25604220863000005`, 0, 0}, {
          0.25251365569999995`, 0, 0}, {0.28670956964999994`, 0, 0}, {
          0.25188687732, 0, 0}, {0.27564748105, 0, 0}, {
          0.10550686782000002`, 0, 0}, {0.14626723329, 0, 0}, {
          0.14614455501000004`, 0, 0}, {0.1599895944000001, 0, 0}, {
          0.15812194090999998`, 0, 0}, {0.14515881116, 0, 0}, {
          0.11698830876000006`, 0, 0}, {0.12210896213999999`, 0, 0}, {
          0.010837168759999995`, 0, 0}, {0, 0.009362905889999999, 0}, {
          0, 0.042833797069999985`, 0}, {0.0004434069200000029, 0, 0}, {
          0.06621858137000002, 0, 0}, {0.02495435488, 0, 0}, {
          0.02378829142, 0, 0}, {0, 0.11282428824000004`, 0}, {
          0, 0.10611002992999997`, 0}, {0, 0.09779314657000002, 0}, {
          0, 0.09884514909999993, 0}, {0, 0.07459332401000002, 0}, {
          0, 0.07237912381000002, 0}, {0, 0.14725878960999997`, 0}, {
          0, 0.15402183684999998`, 0}, {0, 0.05096024832000001, 0}, {
          0, 0.05132660572000002, 0}, {0, 0.06838425868000003, 0}, {
          0, 0.09618151132999996, 0}, {0, 0.13554136243999998`, 0}, {
          0, 0.12736571417999998`, 0}, {0.006411294819999996, 0, 0}, {
          0.051409152080000006`, 0, 0}, {0.06067563720000001, 0, 0}, {
          0.08886297893999996, 0, 0}, {0.057695229009999995`, 0, 0}, {
          0.09090136668000001, 0, 0}, {0.06947525004, 0, 0}, {
          0.027461483850000006`, 0, 0}, {0.0008573450600000024, 0, 0}, {
          0, 0.07858068623000003, 0}, {0, 0.04038160445999999, 0}, {
          0, 0.06677772979, 0}, {0.06744658709000001, 0, 0}, {
          0, 0.030928953500000002`, 0}, {0.05192415083999999, 0, 0}, {
          0, 0.0476234535, 0}, {0.05675235949, 0, 0}, {
          0.08238180046000002, 0, 0}, {0.11173349041000001`, 0, 0}, {
          0.04912691368999999, 0, 0}, {0, 0.00964130239999999, 0}, {
          0, 0.07144027825000002, 0}, {0.04255292957999999, 0, 0}, {
          0, 0.11711115315000006`, 0}, {0, 0.13574418052999998`, 0}, {
          0, 0.13894835262000005`, 0}, {0, 0.13876347887000004`, 0}, {
          0, 0.05096220884, 0}, {0, 0.022170439059999988`, 0}, {
          0.11471834141999995`, 0, 0}, {0.31539080504, 0, 0}, {
          0.3526474164199999, 0, 0}, {0.39525087901, 0, 0}, {
          0.38013058807999994`, 0, 0}, {0.35088694072000004`, 0, 0}, {
          0.3569299635699999, 0, 0}, {0.34742642463999984`, 0, 0}, {
          0.4083503599500001, 0, 0}, {0.4112913662000001, 0, 0}, {
          0.33103217771, 0, 0}, {0.41265322286999984`, 0, 0}, {
          0.3439245664100001, 0, 0}, {0.39414789626, 0, 0}, {
          0.5214203121900003, 0, 0}, {0.44153127874, 0, 0}, {
          0.5202526227500002, 0, 0}, {0.4421099859199997, 0, 0}, {
          0.3545906268700001, 0, 0}, {0.5413707977399997, 0, 0}, {
          0.47999821662999964`, 0, 0}, {0.38378545708999967`, 0, 0}, {
          0.3851112410800001, 0, 0}, {0.45917318679999986`, 0, 0}, {
          0.41032189106000005`, 0, 0}, {0.37763119344999985`, 0, 0}, {
          0.35014509934000004`, 0, 0}, {0.4531126712700001, 0, 0}, {
          0.4357559114399999, 0, 0}, {0.3789557702200002, 0, 0}, {
          0.3433500747099999, 0, 0}, {0.325053884, 0, 0}, {
          0.5243194584599999, 0, 0}, {0.49875438683, 0, 0}, {
          0.5240270692100001, 0, 0}, {0.5065928293299999, 0, 0}, {
          0.5232303665100002, 0, 0}, {0.37153841411000016`, 0, 0}, {
          0.53217848963, 0, 0}, {0.5097884075500001, 0, 0}, {
          0.5385915741200001, 0, 0}, {0.51399229785, 0, 0}, {
          0.41459995936999994`, 0, 0}, {0.54772324376, 0, 0}, {
          0.5560054488800001, 0, 0}, {0.5251900704499999, 0, 0}, {
          0.5542008959499999, 0, 0}, {0.6017695906599999, 0, 0}, {
          0.47822336398, 0, 0}, {0.4410831346699999, 0, 0}, {
          0.5048602545900001, 0, 0}, {0.54750654476, 0, 0}, {
          0.5022102285800001, 0, 0}, {0.60548351118, 0, 0}, {
          0.5611268125900001, 0, 0}, {0.4977264359299998, 0, 0}, {
          0.54619879474, 0, 0}, {0.5741340524500002, 0, 0}, {
          0.5413190122200001, 0, 0}, {0.5146803626700001, 0, 0}, {
          0.4728947915700001, 0, 0}, {0.4990928347699999, 0, 0}, {
          0.46521195138999993`, 0, 0}, {0.43764413881, 0, 0}, {
          0.35012465563, 0, 0}, {0.38508272265000015`, 0, 0}, {
          0.4624152809, 0, 0}, {0.76312000577, 0, 0}, {
          0.9330716582900002, 0, 0}, {0.90238332559, 0, 0}, {
          0.8604072671499999, 0, 0}, {0.9258730449899997, 0, 0}, {
          0.90698088414, 0, 0}, {0.9560114411700004, 0, 0}, {
          0.9853496170000006, 0, 0}, {0.8945533588000006, 0, 0}, {
          0.9555332531799995, 0, 0}, {0.8980155550399992, 0, 0}, {
          0.9041136934799993, 0, 0}, {0.8670016619400002, 0, 0}, {
          0.86402757498, 0, 0}, {0.8774888304200001, 0, 0}, {
          0.9116553361999999, 0, 0}, {0.91612099485, 0, 0}, {
          0.9107874517799995, 0, 0}, {0.95401624216, 0, 0}, {
          0.89684388962, 0, 0}, {0.8802828773699993, 0, 0}, {
          0.9242901796399998, 0, 0}, {0.9488432889200001, 0, 0}, {
          0.8964318776500001, 0, 0}, {0.9096411266699999, 0, 0}, {
          0.9146680896399998, 0, 0}, {0.90288718942, 0, 0}, {
          0.9759304791800002, 0, 0}, {0.9552089274400004, 0, 0}, {
          0.9114761345700004, 0, 0}, {0.9238328915600004, 0, 0}, {
          0.86986489739, 0, 0}, {0.7518713392699999, 0, 0}, {
          0.8929787521699997, 0, 0}, {0.9366628598399999, 0, 0}, {
          0.9154032123999998, 0, 0}, {0.8886886575000004, 0, 0}, {
          0.8614377427800005, 0, 0}, {0.87481071945, 0, 0}, {
          0.8617277377900002, 0, 0}, {0.9175181254900004, 0, 0}, {
          0.8721651320499997, 0, 0}, {0.9257266084799997, 0, 0}, {
          0.9754735264900002, 0, 0}, {0.9246099661499997, 0, 0}, {
          0.9059838934799999, 0, 0}, {0.94173727607, 0, 0}, {
          0.9270280817199995, 0, 0}, {0.9357757913299999, 0, 0}, {
          0.9507964026499998, 0, 0}, {0.9613180789199997, 0, 0}, {
          0.8705385903399998, 0, 0}, {0.9098588183400002, 0, 0}, {
          0.8563975416800004, 0, 0}, {0.8755947633499999, 0, 0}, {
          0.8755297819499998, 0, 0}, {0.8560605063699996, 0, 0}, {
          0.8007279077899999, 0, 0}}, {{0, 0.08398750132999998, 0}, {
          0, 0.04537064374999999, 0}, {0, 0.17263498781, 0}, {
          0, 0.05149912204000004, 0}, {0, 0.052390832740000004`, 0}, {
          0, 0.05319228568000001, 0}, {0.05104783832000001, 0, 0}, {
          0.07761936912000002, 0, 0}, {0.032444850469999995`, 0, 0}, {
          0.039811186990000004`, 0, 0}, {0.033008615129999995`, 0, 0}, {
          0.03852645799999999, 0, 0}, {0.08785124425000002, 0, 0}, {
          0.00952770501, 0, 0}, {0, 0.01943477144, 0}, {
          0, 0.017448299969999984`, 0}, {0.02799164941, 0, 0}, {
          0.06605622078000001, 0, 0}, {0, 0.02261817020000001, 0}, {
          0.11008839525000003`, 0, 0}, {0.021066761550000007`, 0, 0}, {
          0.08788999735999999, 0, 0}, {0.09630375262999996, 0, 0}, {
          0.08552058802, 0, 0}, {0.13077257422999997`, 0, 0}, {
          0, 0.06214330565000003, 0}, {0.016857174609999987`, 0, 0}, {
          0.09861839828999995, 0, 0}, {0, 0.04936521585, 0}, {
          0, 0.0050370057499999985`, 0}, {0.04933553338000001, 0, 0}, {
          0, 0.017673957560000002`, 0}, {0.06750900164000001, 0, 0}, {
          0.08913208272999996, 0, 0}, {0.04961177161000001, 0, 0}, {
          0, 0.06330007206999999, 0}, {0.05220079486, 0, 0}, {
          0, 0.010084952239999998`, 0}, {0.02478972188, 0, 0}, {
          0.08933353111999998, 0, 0}, {0.04707768824, 0, 0}, {
          0.013638914769999995`, 0, 0}, {0, 0.05259478946, 0}, {
          0, 0.031656508939999994`, 0}, {0.09343445159999997, 0, 0}, {
          0.10205437008999999`, 0, 0}, {0, 0.002572060569999986, 0}, {
          0, 0.01155734943, 0}, {0, 0.03225499321999999, 0}, {
          0, 0.004487269140000001, 0}, {0, 0.02800566836999999, 0}, {
          0, 0.014359853489999986`, 0}, {0, 0.0244001094, 0}, {
          0.032655815440000006`, 0, 0}, {0.0006943895299999939, 0, 0}, {
          0, 0.0029029388600000008`, 0}, {0, 0.015559579800000015`, 0}, {
          0, 0.001966314319999998, 0}, {0, 0.00511494844, 0}, {
          0, 0.0016121650899999986`, 0}, {0.001644015410000003, 0, 0}, {
          0, 0.048426345549999986`, 0}, {0, 0.03432926115, 0}, {
          0.004227327369999998, 0, 0}, {0, 0.05212041571000001, 0}, {
          0, 0.027368329819999995`, 0}, {0, 0.053633796800000015`, 0}, {
          0, 0.06740367233000001, 0}, {0, 0.03684322000999998, 0}, {
          0, 0.04567466312000001, 0}, {0, 0.026299402749999992`, 0}, {
          0.0036241520900000047`, 0, 0}, {0, 0.017613784389999988`, 0}, {
          0, 0.0017358459700000132`, 0}, {0.000943390279999983, 0, 0}, {
          0.046287644960000006`, 0, 0}, {0, 0.007825060739999995, 0}, {
          0, 0.026509777639999996`, 0}, {0, 0.02594856629999999, 0}, {
          0, 0.07375367423999998, 0}, {0, 0.04307480597000001, 0}, {
          0, 0.01562442343, 0}, {0, 0.0412869692, 0}, {
          0, 0.041940567819999997`, 0}, {0, 0.02908328948, 0}, {
          0.04882629645, 0, 0}, {0.018027590259999993`, 0, 0}, {
          0, 0.05220854756999997, 0}, {0, 0.009397215700000006, 0}, {
          0.013423115209999998`, 0, 0}, {0.013206530559999987`, 0, 0}, {
          0, 0.015175807320000002`, 0}, {0, 0.028962607709999998`, 0}, {
          0, 0.04321696314999999, 0}, {0, 0.030246369829999998`, 0}, {
          0, 0.015478307550000014`, 0}, {0, 0.0012103499900000007`, 0}, {
          0.05693907422, 0, 0}, {0.08518118229999999, 0, 0}, {
          0.07890199277999999, 0, 0}, {0.0018912492500000016`, 0, 0}, {
          0, 0.043333166179999986`, 0}, {0.01847373186, 0, 0}, {
          0, 0.0054291826000000066`, 0}, {0.07030383363999998, 0, 0}, {
          0.07571419574999999, 0, 0}, {0.022850611209999996`, 0, 0}, {
          0.007688304919999997, 0, 0}, {0, 0.007742658839999996, 0}, {
          0, 0.05997698506000001, 0}, {0.035151700749999994`, 0, 0}, {
          0.046348173459999996`, 0, 0}, {0, 0.005691177939999998, 0}, {
          0, 0.0205158146, 0}, {0, 0.029403638989999998`, 0}, {
          0.012686304830000003`, 0, 0}, {0, 0.04863179794, 0}, {
          0.01260382246, 0, 0}, {0, 0.019343288219999994`, 0}, {
          0, 0.022638484089999987`, 0}, {0, 0.049878086080000016`, 0}, {
          0.01579918461, 0, 0}, {0.00414681484, 0, 0}, {
          0, 0.05630459571000002, 0}, {0, 0.011467297310000008`, 0}, {
          0.011767030979999997`, 0, 0}, {0.03242630196999999, 0, 0}, {
          0.018561920259999996`, 0, 0}, {0, 0.024895540030000003`, 0}, {
          0.01340982067000001, 0, 0}, {0.005710971519999991, 0, 0}, {
          0.030023575960000003`, 0, 0}, {0, 0.030503638070000033`, 0}, {
          0, 0.03547317112, 0}, {0, 0.06605906968999997, 0}, {
          0, 0.02796561463000001, 0}, {0, 0.0566061236, 0}, {
          0, 0.08039564843000001, 0}, {0, 0.043238529709999994`, 0}, {
          0.0031778082700000152`, 0, 0}, {0.05032895389000001, 0, 0}, {
          0.00023920477000000128`, 0, 0}, {0, 0.014464295620000006`, 0}, {
          0.028939278610000025`, 0, 0}, {0.007415375460000005, 0, 0}, {
          0.018070466100000005`, 0, 0}, {0, 0.027968563009999996`, 0}, {
          0.010645527069999999`, 0, 0}, {0, 0.05723403547000003, 0}, {
          0, 0.007936332280000003, 0}, {0.012306863449999999`, 0, 0}, {
          0.02409230107, 0, 0}, {0, 0.036341991619999986`, 0}, {
          0, 0.05262326888999999, 0}, {0, 0.0373853931, 0}, {
          0, 0.05951813076999997, 0}, {0.012515315799999996`, 0, 0}, {
          0, 0.048090419419999995`, 0}, {0.06007688482000001, 0, 0}, {
          0.06744074975999999, 0, 0}, {0.016276117729999994`, 0, 0}, {
          0.015177437119999993`, 0, 0}, {0, 0.04293511834000002, 0}, {
          0, 0.01978438377999999, 0}, {0, 0.004495283650000008, 0}, {
          0, 0.012610184629999998`, 0}, {0.011100078789999997`, 0, 0}, {
          0.021375941629999992`, 0, 0}, {0.06032391853999999, 0, 0}, {
          0.02046411547, 0, 0}, {0, 0.0022104452999999976`, 0}, {
          0.0005544536299999969, 0, 0}, {0, 0.0026147863999999906`, 0}, {
          0.028864231289999983`, 0, 0}, {0.013054597579999995`, 0, 0}, {
          0.004724300090000003, 0, 0}, {0, 0.0037924700999999927`, 0}, {
          0, 0.003470578490000013, 0}, {0, 0.04022849946999999, 0}, {
          0, 0.15641263049999996`, 0}, {0, 0.17529302293000001`, 0}, {
          0, 0.09787546301999996, 0}, {0, 0.11190887875999994`, 0}, {
          0, 0.059317736300000014`, 0}, {0, 0.06254723812999996, 0}, {
          0, 0.057775404970000006`, 0}, {0, 0.005230234490000003, 0}, {
          0, 0.01190340999, 0}, {0, 0.03261866916999998, 0}, {
          0, 0.03316792978000001, 0}, {0, 0.076843564, 0}, {
          0, 0.04270323914999999, 0}, {0, 0.029066017020000005`, 0}, {
          0, 0.05226810244999999, 0}, {0, 0.05055877812999996, 0}, {
          0.03984353174999999, 0, 0}, {0.06558230374999999, 0, 0}, {
          0, 0.002640266959999993, 0}, {0.007398176900000005, 0, 0}, {
          0.0047267250699999964`, 0, 0}, {0, 0.004326723759999995, 0}, {
          0, 0.048685387489999996`, 0}, {0.0011473874599999929`, 0, 0}, {
          0.04288824695, 0, 0}, {0, 0.01381789244, 0}, {
          0, 0.004674843790000002, 0}, {0.02725504083, 0, 0}, {
          0, 0.037608881980000015`, 0}, {0.05309056020999997, 0, 0}, {
          0, 0.004853530670000003, 0}, {0.02879087118, 0, 0}, {
          0, 0.028136400349999997`, 0}, {0.03658217568, 0, 0}, {
          0, 0.034087219300000006`, 0}, {0, 0.017492545099999986`, 0}, {
          0.02308711176, 0, 0}, {0, 0.0030931995399999974`, 0}, {
          0, 0.023099793669999986`, 0}, {0, 0.05092130908999997, 0}, {
          0.005976465129999998, 0, 0}, {0.008031253910000001, 0, 0}, {
          0.00039737068000001265`, 0, 0}, {0, 0.02749592711, 0}, {
          0, 0.09198894142999998, 0}, {0.039961479839999994`, 0, 0}, {
          0.05016861099999998, 0, 0}, {0, 0.0008809006599999966, 0}, {
          0.03067850225, 0, 0}, {0.008901575999999998, 0, 0}, {
          0, 0.04320934127, 0}, {0, 0.015989923950000002`, 0}, {
          0.00041844389999999787`, 0, 0}, {0.028787410039999996`, 0, 0}, {
          0, 0.07233798681000003, 0}, {0, 0.05509354264999999, 0}, {
          0.004848944620000014, 0, 0}, {0, 0.03205358888000002, 0}, {
          0, 0.04992762292, 0}, {0, 0.045272328900000006`, 0}, {
          0, 0.06515460184999998, 0}, {0, 0.06287360043000001, 0}, {
          0, 0.04181662739000003, 0}, {0, 0.01113815192000002, 0}, {
          0.02161103558000001, 0, 0}, {0.009421936760000003, 0, 0}, {
          0, 0.057996135680000005`, 0}, {0, 0.06132546858000002, 0}, {
          0.013007992919999996`, 0, 0}, {0, 0.04187379134999999, 0}, {
          0.035610297439999994`, 0, 0}, {0.013412839290000004`, 0, 0}, {
          0.00725052302, 0, 0}, {0, 0.05883193203999999, 0}, {
          0, 0.006599549769999986, 0}, {0, 0.035280142009999994`, 0}, {
          0, 0.06543563199000002, 0}, {0, 0.06942142125999999, 0}, {
          0, 0.08961693401000004, 0}, {0, 0.029816806619999997`, 0}, {
          0, 0.06710045054, 0}, {0, 0.09229184784999997, 0}, {
          0, 0.06069281799000001, 0}, {0, 0.11815090133999999`, 0}, {
          0, 0.07048838942999999, 0}, {0, 0.07939202518999997, 0}, {
          0, 0.06123303570000001, 0}, {0, 0.09977679082999998, 0}, {
          0, 0.061683659140000006`, 0}, {0, 0.046824641480000026`, 0}, {
          0, 0.09483192173000003, 0}, {0, 0.11693793836000003`, 0}, {
          0, 0.09810921907000004, 0}, {0, 0.04886912989999998, 0}, {
          0, 0.004580060019999995, 0}, {0, 0.05444365228999999, 0}, {
          0, 0.07168509257999998, 0}, {0, 0.09295940975000004, 0}, {
          0, 0.09559504860000001, 0}, {0, 0.11052252909999996`, 0}, {
          0, 0.14079754301, 0}, {0, 0.14405558116000003`, 0}, {
          0, 0.08962894055, 0}, {0, 0.11578753445000009`, 0}, {
          0, 0.07062470620000001, 0}, {0, 0.0781105727, 0}, {
          0, 0.06392913856999999, 0}, {0, 0.09266217813000002, 0}, {
          0, 0.07686520208000003, 0}, {0, 0.1077127131, 0}, {
          0, 0.0259005336, 0}, {0, 0.09810870417000003, 0}, {
          0, 0.13977532210000004`, 0}, {0, 0.11731209156000003`, 0}, {
          0, 0.10809747207000003`, 0}, {0, 0.11951033130999993`, 0}, {
          0, 0.08068359759000003, 0}, {0, 0.10219327069, 0}, {
          0, 0.027451182019999992`, 0}, {0, 0.04556116425000001, 0}, {
          0, 0.030164467599999988`, 0}, {0, 0.05742529695999999, 0}, {
          0, 0.06635269371, 0}, {0, 0.11469054193, 0}, {
          0, 0.12734315563999996`, 0}, {0, 0.09177383861999999, 0}, {
          0, 0.09549544666000001, 0}, {0, 0.09069687589000006, 0}, {
          0, 0.13150707639, 0}, {0, 0.09034376888000002, 0}, {
          0, 0.08009710451000003, 0}, {0, 0.09069198681999996, 0}, {
          0, 0.10379171372999998`, 0}, {0, 0.06763611363000001, 0}, {
          0, 0.08455495437999995, 0}, {0, 0.12704448673000002`, 0}, {
          0, 0.07435301859999996, 0}, {0, 0.07098913387, 0}, {
          0, 0.028715427439999993`, 0}, {0, 0.07284866055000001, 0}, {
          0, 0.09650058721999998, 0}, {0, 0.025537149160000005`, 0}, {
          0.002987524910000009, 0, 0}, {0.01708658951, 0, 0}, {
          0, 0.08819490934000006, 0}, {0, 0.11702842721000004`, 0}, {
          0, 0.09430233246, 0}, {0, 0.01460477168, 0}, {
          0, 0.09125338939000002, 0}, {0, 0.11187510938999994`, 0}, {
          0, 0.08206406517000003, 0}, {0, 0.10542035236000002`, 0}, {
          0, 0.04822339952000001, 0}, {0, 0.04394538354000001, 0}, {
          0, 0.07441917843, 0}, {0, 0.10193023728, 0}, {
          0, 0.033989882439999994`, 0}, {0, 0.10217374389000002`, 0}, {
          0, 0.09125258171999999, 0}, {0, 0.08211965227999997, 0}, {
          0, 0.04665602492999999, 0}, {0, 0.07699981533999994, 0}, {
          0, 0.11153811490999999`, 0}, {0, 0.024247633419999994`, 0}, {
          0, 0.08723846984999996, 0}, {0, 0.00705951486, 0}, {
          0, 0.05342912751999997, 0}, {0, 0.04528943459999999, 0}, {
          0, 0.07299994033999997, 0}, {0, 0.09364081830999994, 0}, {
          0, 0.12965513625000002`, 0}, {0, 0.11407648104000001`, 0}, {
          0, 0.12882913447, 0}, {0, 0.20585012652000004`, 0}, {
          0, 0.19285377628000017`, 0}, {0, 0.16914193530000005`, 0}, {
          0, 0.15887168784000005`, 0}, {0, 0.06056616931999999, 0}, {
          0, 0.03564505738999999, 0}, {0, 0.050732851639999986`, 0}, {
          0, 0.018460871479999995`, 0}, {0, 0.055312237090000015`, 0}, {
          0, 0.029230781080000007`, 0}, {0, 0.05268088804000001, 0}, {
          0.020461493900000002`, 0, 0}, {0, 0.06355092890999998, 0}, {
          0.024232099360000006`, 0, 0}, {0, 0.028671805229999993`, 0}, {
          0, 0.050249815639999994`, 0}, {0, 0.019494279500000017`, 0}, {
          0, 0.06072440903000003, 0}, {0, 0.06161503734999996, 0}, {
          0, 0.08762190610000004, 0}, {0, 0.01263400908, 0}, {
          0, 0.03605286257000001, 0}, {0.0063515406700000035`, 0, 0}, {
          0, 0.03524606830999998, 0}, {0, 0.039010858450000005`, 0}, {
          0, 0.05148894377, 0}, {0, 0.042488146440000006`, 0}, {
          0, 0.026791409940000004`, 0}, {0.041118669479999995`, 0, 0}, {
          0.017165518330000004`, 0, 0}, {0, 0.03325078818999998, 0}, {
          0, 0.027827375989999986`, 0}, {0, 0.09161229799000002, 0}, {
          0, 0.07939456203000007, 0}, {0, 0.022445849729999995`, 0}, {
          0, 0.01003642954, 0}, {0, 0.05769742088, 0}, {
          0, 0.019208887280000003`, 0}, {0, 0.03065575606000002, 0}, {
          0, 0.03705099968000001, 0}, {0.02003941968, 0, 0}, {
          0.07309037837999996, 0, 0}, {0.005568277999999994, 0, 0}, {
          0.046444737570000026`, 0, 0}, {0, 0.04738185332999999, 0}, {
          0.02299527383, 0, 0}, {0, 0.06350854732999998, 0}, {
          0, 0.0006777738300000053, 0}, {0, 0.05730541553999999, 0}, {
          0, 0.05173355144000002, 0}, {0, 0.07541721126, 0}, {
          0.03899945905999999, 0, 0}, {0.05837310154, 0, 0}, {
          0, 0.041864563840000014`, 0}, {0, 0.04569090701999997, 0}, {
          0, 0.039399383470000035`, 0}, {0, 0.04035811954000001, 0}, {
          0.0007990005099999963, 0, 0}, {0, 0.05689615753999999, 0}, {
          0, 0.01887751291, 0}, {0, 0.06685615964, 0}, {
          0, 0.0023947328700000153`, 0}, {0, 0.06247006201000001, 0}, {
          0, 0.05038695806999998, 0}, {0, 0.0282336817, 0}, {
          0, 0.07212933009999999, 0}, {0, 0.06380721479000001, 0}, {
          0, 0.019236918880000013`, 0}, {0, 0.05724042753999999, 0}, {
          0, 0.06302543506000002, 0}, {0, 0.007171527970000013, 0}, {
          0, 0.04929744239000002, 0}, {0, 0.017399388279999987`, 0}, {
          0, 0.057952453790000004`, 0}, {0, 0.020170917509999997`, 0}, {
          0, 0.042942148949999995`, 0}, {0, 0.06315862052000001, 0}, {
          0, 0.02857104497, 0}, {0, 0.009738288889999992, 0}, {
          0, 0.061302355409999995`, 0}, {0, 0.021741216730000006`, 0}, {
          0, 0.049544694860000016`, 0}, {0, 0.030324317069999985`, 0}, {
          0, 0.021903128999999993`, 0}, {0.032117930780000005`, 0, 0}, {
          0, 0.06476689350999998, 0}, {0, 0.02947921805, 0}, {
          0.00852183441999999, 0, 0}, {0, 0.016698275979999996`, 0}, {
          0, 0.062405095169999994`, 0}, {0, 0.058570583880000006`, 0}, {
          0, 0.06421247577999999, 0}, {0.012724514610000001`, 0, 0}, {
          0.03184912643000001, 0, 0}, {0.04052171003, 0, 0}, {
          0, 0.021857801329999992`, 0}, {0, 0.05877169389, 0}, {
          0.04095467154999999, 0, 0}, {0, 0.047963891929999974`, 0}, {
          0, 0.06319490458000004, 0}, {0, 0.016785897550000005`, 0}, {
          0.05036578035, 0, 0}, {0, 0.039962074820000006`, 0}, {
          0, 0.035176528670000005`, 0}, {0, 0.021489968349999996`, 0}, {
          0, 0.04397607508, 0}, {0.02029521357, 0, 0}, {
          0.05994458442, 0, 0}, {0.04862883469, 0, 0}, {
          0, 0.09308952247999999, 0}, {0, 0.08981248741, 0}, {
          0.04675827765999999, 0, 0}, {0, 0.04121984148000001, 0}, {
          0, 0.03079677305, 0}, {0, 0.04302166583999998, 0}, {
          0, 0.022391878759999997`, 0}, {0.005491936069999997, 0, 0}, {
          0.012990529270000004`, 0, 0}, {0.004126722510000005, 0, 0}, {
          0.011704604890000001`, 0, 0}, {0.013999537619999992`, 0, 0}, {
          0, 0.07716002609999997, 0}, {0, 0.08408252839000002, 0}, {
          0, 0.052151105499999996`, 0}, {0, 0.01357995254000001, 0}, {
          0, 0.04772631252999998, 0}, {0, 0.04287650618999999, 0}, {
          0, 0.025691030850000036`, 0}, {0, 0.057774534839999996`, 0}, {
          0, 0.024380111090000003`, 0}, {0.06684910447999999, 0, 0}, {
          0, 0.026768392219999985`, 0}, {0, 0.018551552409999995`, 0}, {
          0, 0.04276090662999998, 0}, {0, 0.03136446319000001, 0}, {
          0.020104923680000004`, 0, 0}, {0.02686329095, 0, 0}, {
          0.02281918281, 0, 0}, {0.06084136304999999, 0, 0}, {
          0.00458596317999999, 0, 0}, {0.06919087538999999, 0, 0}, {
          0.02852083614000001, 0, 0}, {0.012240369389999988`, 0, 0}, {
          0, 0.35909330919999993`, 0}, {0, 0.36814505494000005`, 0}, {
          0, 0.3480211198800001, 0}, {0, 0.4264226715, 0}, {
          0, 0.4056123976700001, 0}, {0, 0.4127643514100003, 0}, {
          0, 0.41855662835999996`, 0}, {0, 0.36450261855, 0}, {
          0, 0.28195962657999996`, 0}, {0, 0.31664637029000003`, 0}, {
          0, 0.33052285511, 0}, {0, 0.49816924764999976`, 0}, {
          0, 0.49893613394999975`, 0}, {0, 0.45623040109999996`, 0}, {
          0, 0.47423804035999967`, 0}, {0, 0.53541864165, 0}, {
          0, 0.5378169844600003, 0}, {0, 0.48029508434, 0}, {
          0, 0.5487870840799998, 0}, {0, 0.4786581076299998, 0}, {
          0, 0.5588592250699999, 0}, {0, 0.5674681226600002, 0}, {
          0, 0.5072656214500002, 0}, {0, 0.53590097416, 0}, {
          0, 0.5063777432299998, 0}, {0, 0.52074290093, 0}, {
          0, 0.5183394770700002, 0}, {0, 0.55184702317, 0}, {
          0, 0.5231706046300002, 0}, {0, 0.50330641861, 0}, {
          0, 0.5194762698999998, 0}, {0, 0.5116375960899999, 0}, {
          0, 0.5449573727300002, 0}, {0, 0.5606125204900001, 0}, {
          0, 0.49669201119000017`, 0}, {0, 0.4519509685799998, 0}, {
          0, 0.38995777591999997`, 0}, {0, 0.4210632285600001, 0}, {
          0, 0.49573272003000013`, 0}, {0, 0.49688515695, 0}, {
          0, 0.5742402022599999, 0}, {0, 0.15352811909, 0}, {
          0, 0.04757683932999999, 0}, {0, 0.0032085063500000024`, 0}, {
          0, 0.036967523829999974`, 0}, {0.006553863739999996, 0, 0}, {
          0.016163086190000005`, 0, 0}, {0.08687763866999998, 0, 0}, {
          0, 0.022840956059999994`, 0}, {0.008496943939999994, 0, 0}, {
          0, 0.04660554294000001, 0}, {0, 0.08140716479999999, 0}, {
          0, 0.06710070588000001, 0}, {0, 0.026155389540000008`, 0}, {
          0, 0.05238982843000001, 0}, {0, 0.018647914550000023`, 0}, {
          0, 0.040106619739999995`, 0}, {0.008179043850000001, 0, 0}, {
          0, 0.06125606145999998, 0}, {0.014119065610000004`, 0, 0}, {
          0, 0.007196596429999985, 0}, {0, 0.06791194096999999, 0}, {
          0, 0.043008563570000005`, 0}, {0, 0.04397494332999997, 0}, {
          0.035034095939999996`, 0, 0}, {0.07228019421, 0, 0}, {
          0.06109054584000001, 0, 0}, {0, 0.009915397540000013, 0}, {
          0.09368992118999996, 0, 0}, {0.09607493575, 0, 0}, {
          0.025559277650000007`, 0, 0}, {0, 0.06068946497999997, 0}, {
          0.00987016593, 0, 0}, {0.011817507679999995`, 0, 0}, {
          0, 0.05738278522999999, 0}, {0, 0.010075959059999997`, 0}, {
          0, 0.047337265950000006`, 0}, {0, 0.046225504160000014`, 0}, {
          0, 0.017441263730000007`, 0}, {0, 0.05326497614999999, 0}, {
          0, 0.055601298109999996`, 0}, {0, 0.04794417228, 0}, {
          0, 0.07395696161999996, 0}, {0, 0.05322107538, 0}, {
          0, 0.07335205132, 0}, {0, 0.06303574775000001, 0}, {
          0.005403157219999997, 0, 0}, {0, 0.04189424707000002, 0}, {
          0, 0.046506026049999996`, 0}, {0, 0.05395249454000001, 0}, {
          0, 0.00972937494, 0}, {0, 0.021680735500000017`, 0}, {
          0, 0.03961476154000001, 0}, {0, 0.05325765459000001, 0}, {
          0.005707924280000003, 0, 0}, {0, 0.007614743819999985, 0}, {
          0, 0.06367897293999998, 0}, {0, 0.02911375607000001, 0}, {
          0, 0.033594338370000025`, 0}, {0, 0.06966937810999999, 0}, {
          0, 0.03916527131, 0}, {0.0002280724700000031, 0, 0}, {
          0, 0.01791712068, 0}, {0, 0.02034884989000001, 0}, {
          0, 0.06276124674, 0}, {0, 0.044419389309999995`, 0}, {
          0, 0.05711781685, 0}, {0, 0.07645667628999998, 0}, {
          0, 0.015977098790000005`, 0}, {0, 0.05557922349000001, 0}, {
          0.005864273999999999, 0, 0}, {0.03163602041, 0, 0}, {
          0.010744079509999997`, 0, 0}, {0, 0.042528488189999984`, 0}, {
          0, 0.03316992670999998, 0}, {0, 0.09023989113999997, 0}, {
          0, 0.006625636109999999, 0}, {0, 0.006682319629999988, 0}, {
          0, 0.2275714925100002, 0}, {0, 0.5348952431099999, 0}, {
          0, 0.4559985345100001, 0}, {0, 0.5506787144899998, 0}, {
          0, 0.53640524893, 0}, {0, 0.49203202212999997`, 0}, {
          0, 0.4720073563199999, 0}, {0, 0.5502368200400003, 0}, {
          0, 0.51329054678, 0}, {0, 0.5549545499399998, 0}, {
          0, 0.5317018375, 0}, {0, 0.55227774567, 0}, {
          0, 0.5643278762499999, 0}, {0, 0.5350190217099999, 0}, {
          0, 0.50050646441, 0}, {0, 0.4885615519199999, 0}, {
          0, 0.5397223210500001, 0}, {0, 0.5415580832799999, 0}, {
          0, 0.5123223076000002, 0}, {0, 0.5670784853599999, 0}, {
          0, 0.6043910059500002, 0}, {0, 0.5794126461399999, 0}, {
          0, 0.6139368910100003, 0}, {0, 0.5733643195899998, 0}, {
          0, 0.29406562227999994`, 0}, {0, 0.08000714756, 0}, {
          0, 0.03846795156999998, 0}, {0, 0.055890789790000034`, 0}, {
          0, 0.03453589869, 0}, {0, 0.024668088959999997`, 0}, {
          0, 0.0005949324899999914, 0}, {0.01706455996999999, 0, 0}, {
          0.014861177449999999`, 0, 0}, {0, 0.060450869869999986`, 0}, {
          0.017986103169999983`, 0, 0}, {0, 0.06453947901999998, 0}, {
          0, 0.018553646710000003`, 0}, {0, 0.05801997984, 0}, {
          0, 0.04400408373, 0}, {0.04235271656999998, 0, 0}, {
          0, 0.010905099599999999`, 0}, {0, 0.002569951300000002, 0}, {
          0, 0.02493095898999997, 0}, {0.04998262568000001, 0, 0}, {
          0, 0.012842598840000004`, 0}, {0, 0.018475270229999997`, 0}, {
          0, 0.010009000499999999`, 0}, {0, 0.023007578479999995`, 0}, {
          0, 0.010031623940000005`, 0}, {0, 0.03113726876999999, 0}, {
          0.0011714192199999986`, 0, 0}, {0, 0.05525388454, 0}, {
          0.00363837358, 0, 0}, {0.010280924610000004`, 0, 0}, {
          0.01038910918, 0, 0}, {0, 0.0323058284, 0}, {
          0, 0.013061775840000005`, 0}, {0, 0.015208808779999998`, 0}, {
          0.0022091625099999925`, 0, 0}, {0.02070490983, 0, 0}, {
          0.00518946213000001, 0, 0}, {0.009475634710000007, 0, 0}, {
          0, 0.04021151556, 0}, {0.06867011051999997, 0, 0}, {
          0, 0.002999981899999995, 0}, {0, 0.015585023519999996`, 0}, {
          0, 0.01425110427999999, 0}, {0.03257259002, 0, 0}, {
          0.007840104549999997, 0, 0}, {0.008779999650000002, 0, 0}, {
          0.04296923897999999, 0, 0}, {0.050405834340000004`, 0, 0}, {
          0.056200639309999995`, 0, 0}, {0, 0.020057429070000007`, 0}, {
          0, 0.02528484601000001, 0}, {0, 0.05986731574999998, 0}, {
          0, 0.013067945699999998`, 0}, {0, 0.017750046779999987`, 0}, {
          0, 0.017072951729999987`, 0}, {0, 0.014962106750000004`, 0}, {
          0, 0.005473325469999996, 0}, {0, 0.06122042408, 0}, {
          0, 0.055074917590000015`, 0}, {0, 0.01818752442, 0}, {
          0, 0.01884606622, 0}, {0, 0.04378733271999996, 0}, {
          0, 0.04886921251000003, 0}, {0, 0.07091006188, 0}, {
          0, 0.11687532045000007`, 0}, {0, 0.08184616886000001, 0}, {
          0, 0.045952870419999944`, 0}, {0, 0.024821205730000004`, 0}, {
          0, 0.051584201990000016`, 0}, {0, 0.06582735574, 0}, {
          0, 0.04329820942, 0}, {0, 0.023675570429999994`, 0}, {
          0, 0.05951540596000001, 0}, {0, 0.07156661818999997, 0}, {
          0, 0.013079992400000016`, 0}, {0, 0.017774944640000002`, 0}, {
          0.03560541391000001, 0, 0}, {0, 0.046290627220000005`, 0}, {
          0, 0.01714662393000002, 0}, {0.019943980689999995`, 0, 0}, {
          0, 0.02107356755999998, 0}, {0, 0.006450911730000006, 0}, {
          0, 0.028724924170000013`, 0}, {0.04303022014, 0, 0}, {
          0, 0.04032417372999999, 0}, {0, 0.06919871787, 0}, {
          0.10465491372999997`, 0, 0}, {0.07288114353, 0, 0}, {
          0.01713131079999999, 0, 0}, {0.02951183856, 0, 0}, {
          0, 0.0012863843099999955`, 0}, {0.04803920854000001, 0, 0}, {
          0, 0.016632364480000005`, 0}, {0.01969853837999999, 0, 0}, {
          0, 0.00028001532999999857`, 0}, {0, 0.04931379850000002, 0}, {
          0, 0.05598713419000002, 0}, {0.027417161420000006`, 0, 0}, {
          0, 0.03962401663999998, 0}, {0.01288099143999998, 0, 0}, {
          0.02346853291, 0, 0}, {0, 0.020044242889999994`, 0}, {
          0.04094959729, 0, 0}, {0, 0.01614195601, 0}, {
          0, 0.020483101910000003`, 0}, {0, 0.07630100818000003, 0}, {
          0, 0.021810394269999995`, 0}, {0, 0.06674204136000002, 0}, {
          0, 0.04219952040999998, 0}, {0, 0.007425999099999998, 0}, {
          0, 0.023078430750000004`, 0}, {0, 0.005407297870000005, 0}, {
          0, 0.05778439230999998, 0}, {0, 0.01781169940000002, 0}, {
          0.01836908035999999, 0, 0}, {0, 0.02295523877000001, 0}, {
          0, 0.020505664010000015`, 0}, {0.018527707140000006`, 0, 0}, {
          0.001694822390000001, 0, 0}, {0, 0.024291364299999993`, 0}, {
          0, 0.014070601110000008`, 0}, {0.03505229435999999, 0, 0}, {
          0, 0.08265760153999999, 0}, {0, 0.06342161143, 0}, {
          0, 0.04046258585000001, 0}, {0, 0.03303409829999999, 0}, {
          0, 0.00851113178000001, 0}, {0, 0.04980694015000002, 0}, {
          0, 0.02709574838000001, 0}, {0, 0.045676246350000005`, 0}, {
          0, 0.00712265470999999, 0}, {0, 0.038687674320000004`, 0}, {
          0.013149555720000008`, 0, 0}, {0, 0.004116707729999999, 0}, {
          0.0013958425600000004`, 0, 0}, {0.032662911819999994`, 0, 0}, {
          0.07085557353, 0, 0}, {0.024313218220000005`, 0, 0}, {
          0.03404637322000002, 0, 0}, {0, 0.022257326070000003`, 0}, {
          0.03149707301, 0, 0}, {0, 0.015149901930000001`, 0}, {
          0.001779072049999995, 0, 0}, {0.01486994670000001, 0, 0}, {
          0, 0.01812481946, 0}, {0.014267240149999994`, 0, 0}, {
          0.053955209360000006`, 0, 0}, {0.04720931512000001, 0, 0}, {
          0.00417354116, 0, 0}, {0, 0.02209507828, 0}, {
          0, 0.013856992069999996`, 0}, {0.015584065519999999`, 0, 0}, {
          0.010146433319999999`, 0, 0}, {0.06507005383999998, 0, 0}, {
          0.04958140150000001, 0, 0}, {0.011820919010000002`, 0, 0}, {
          0, 0.028489428989999985`, 0}, {0, 0.06404758228000001, 0}, {
          0, 0.015801074680000003`, 0}, {0.08169110382999996, 0, 0}, {
          0.02349589021000001, 0, 0}, {0, 0.03109662363, 0}, {
          0.018576973670000017`, 0, 0}, {0, 0.053324907699999986`, 0}, {
          0, 0.06250396328, 0}, {0, 0.021031367509999996`, 0}, {
          0, 0.06266248243, 0}, {0, 0.03993038687999998, 0}, {
          0, 0.05243715730000001, 0}, {0, 0.024612152989999997`, 0}, {
          0, 0.018859421279999997`, 0}, {0, 0.031434865709999996`, 0}, {
          0, 0.010629542599999995`, 0}, {0, 0.06649649270999998, 0}, {
          0, 0.058344608170000006`, 0}, {0, 0.04462813063000001, 0}, {
          0, 0.051548541629999986`, 0}, {0, 0.03690415902999999, 0}, {
          0, 0.03612245184999999, 0}, {0.0020327860499999993`, 0, 0}, {
          0.022430708630000004`, 0, 0}, {0, 0.019816397479999987`, 0}, {
          0, 0.010806500760000006`, 0}, {0, 0.10543623548000002`, 0}, {
          0, 0.049394217960000014`, 0}, {0, 0.025037430989999998`, 0}, {
          0, 0.00871608244999999, 0}, {0, 0.005267358820000002, 0}, {
          0.05499960831999999, 0, 0}, {0.014433247600000006`, 0, 0}, {
          0.038829324760000006`, 0, 0}, {0, 0.10483285837999999`, 0}, {
          0, 0.08068388292000002, 0}, {0, 0.04458335564999999, 0}, {
          0, 0.05837544812, 0}, {0, 0.057312261020000005`, 0}, {
          0, 0.049926954759999996`, 0}, {0, 0.033973616779999986`, 0}, {
          0.018088620840000003`, 0, 0}, {0.06808881240999998, 0, 0}, {
          0.09462407365999999, 0, 0}, {0.007809310699999996, 0, 0}, {
          0.049292278040000005`, 0, 0}, {0, 0.009607157210000002, 0}, {
          0.002358028049999999, 0, 0}, {0, 0.038256510109999996`, 0}, {
          0, 0.010786875979999997`, 0}, {0, 0.004718266990000005, 0}, {
          0, 0.005880696399999996, 0}, {0, 0.004139173579999994, 0}, {
          0, 0.05449402234999998, 0}, {0, 0.040761479289999986`, 0}, {
          0, 0.042786682450000016`, 0}, {0, 0.04813616812000001, 0}, {
          0, 0.03984830954, 0}, {0, 0.03845475232, 0}, {
          0, 0.03795761474000003, 0}, {0, 0.04136048308, 0}, {
          0, 0.04854410408999998, 0}, {0.052604908710000016`, 0, 0}, {
          0, 0.029001501859999994`, 0}, {0, 0.02083073894000001, 0}, {
          0, 0.012985646199999977`, 0}, {0.03955584226, 0, 0}, {
          0, 0.033020404560000015`, 0}, {0, 0.021019159579999988`, 0}, {
          0, 0.03846134717, 0}, {0, 0.04601135768, 0}, {
          0, 0.033622613589999996`, 0}, {0.0007917153499999896, 0, 0}, {
          0.009508620959999997, 0, 0}, {0.03233528223000003, 0, 0}, {
          0.022270207619999996`, 0, 0}, {0, 0.014274742429999997`, 0}, {
          0.03841813361000001, 0, 0}, {0, 0.007074602269999988, 0}, {
          0, 0.015330970559999995`, 0}, {0, 0.003854023890000001, 0}, {
          0, 0.03819907671000001, 0}, {0, 0.022044875370000012`, 0}, {
          0.01930026405, 0, 0}, {0, 0.028072774560000003`, 0}, {
          0, 0.08527211152999997, 0}, {0, 0.09211472338, 0}, {
          0, 0.13558457994, 0}, {0, 0.10078954143000002`, 0}, {
          0, 0.16088421139, 0}, {0, 0.10736725130000005`, 0}, {
          0, 0.06267942671000001, 0}, {0.0012472148200000002`, 0, 0}, {
          0.04299283856999998, 0, 0}, {0.07834610802, 0, 0}, {
          0.08812891476999996, 0, 0}, {0.0216477343, 0, 0}, {
          0, 0.010510506910000003`, 0}, {0, 0.023255620290000008`, 0}, {
          0, 0.060000066140000016`, 0}, {0, 0.023206667559999995`, 0}, {
          0, 0.022757730289999993`, 0}, {0, 0.03826952512999997, 0}, {
          0, 0.02878202594, 0}, {0, 0.034988714840000004`, 0}, {
          0, 0.028138616940000017`, 0}, {0, 0.06958183746999999, 0}, {
          0.022531041390000003`, 0, 0}, {0, 0.02066679519, 0}, {
          0, 0.003470131770000002, 0}, {0.008799785590000012, 0, 0}, {
          0, 0.02100933600000001, 0}, {0, 0.024890801250000004`, 0}, {
          0.011982766530000008`, 0, 0}, {0, 0.04983928886000001, 0}, {
          0, 0.03167149082999998, 0}, {0, 0.009987716029999998, 0}, {
          0, 0.044007630399999983`, 0}, {0, 0.029128178039999997`, 0}, {
          0, 0.05703564300000002, 0}, {0, 0.0052369167399999965`, 0}, {
          0.024937355020000006`, 0, 0}, {0, 0.05150070215, 0}, {
          0, 0.019346905449999997`, 0}, {0, 0.06155584566000003, 0}, {
          0.028236380630000012`, 0, 0}, {0, 0.027413878249999996`, 0}, {
          0, 0.051521990520000005`, 0}, {0, 0.044410327140000004`, 0}, {
          0, 0.10124854230999998`, 0}, {0, 0.07371599100000001, 0}, {
          0, 0.08199010479999998, 0}, {0, 0.07022986305000001, 0}, {
          0, 0.01764566696, 0}, {0.04235820729999999, 0, 0}, {
          0.014602126980000003`, 0, 0}, {0, 0.0016751614500000026`, 0}, {
          0.12161554611999997`, 0, 0}, {0.11028210831999999`, 0, 0}, {
          0, 0.03146876351000001, 0}, {0.08367499508000004, 0, 0}, {
          0.1180272014, 0, 0}, {0.07909641501999996, 0, 0}, {
          0.09578522101000003, 0, 0}, {0.023459411400000005`, 0, 0}, {
          0.031665935109999994`, 0, 0}, {0, 0.025691239030000007`, 0}, {
          0, 0.02360733089999999, 0}, {0.01205779294, 0, 0}, {
          0.00846539789000001, 0, 0}, {0, 0.06779183218, 0}, {
          0, 0.038107788969999994`, 0}, {0, 0.04492988024, 0}, {
          0, 0.04533408576000002, 0}, {0, 0.022833873039999994`, 0}, {
          0, 0.04937797165000001, 0}, {0.006797904289999997, 0, 0}, {
          0, 0.09668716307, 0}, {0, 0.04939861898999997, 0}, {
          0, 0.04932360346000001, 0}, {0, 0.024826546469999995`, 0}, {
          0.058357849069999974`, 0, 0}, {0.07169198038000002, 0, 0}, {
          0.07659459602999999, 0, 0}, {0.05027761163000001, 0, 0}, {
          0.0893013502599999, 0, 0}, {0.06619267440000004, 0, 0}, {
          0.03870980906999998, 0, 0}, {0.05359108225, 0, 0}, {
          0.07617965076000001, 0, 0}, {0, 0.0018911178000000017`, 0}, {
          0, 0.019507692240000013`, 0}, {0, 0.017695876269999994`, 0}, {
          0, 0.028562161830000002`, 0}, {0, 0.05038864503000001, 0}, {
          0, 0.008464520919999994, 0}, {0, 0.029262359370000032`, 0}, {
          0, 0.012098562019999995`, 0}, {0, 0.009494023279999994, 0}, {
          0.00889450347000001, 0, 0}, {0, 0.04135351526000001, 0}, {
          0, 0.008472400790000001, 0}, {0.0030881072900000015`, 0, 0}, {
          0, 0.00505629702, 0}, {0, 0.02350320317, 0}, {
          0, 0.015435582340000005`, 0}, {0.00812854245, 0, 0}, {
          0.030247420360000003`, 0, 0}, {0.050600392220000005`, 0, 0}, {
          0.044921533769999994`, 0, 0}, {0, 0.013923164459999996`, 0}, {
          0, 0.002752026810000014, 0}, {0, 0.006944940620000013, 0}, {
          0.028606682589999998`, 0, 0}, {0, 0.00609934572, 0}, {
          0.021044135780000015`, 0, 0}, {0.011457149600000003`, 0, 0}, {
          0.09312589048999996, 0, 0}, {0.014452981000000005`, 0, 0}, {
          0, 0.038158764889999995`, 0}, {0.0012308721899999995`, 0, 0}, {
          0, 0.026716750529999982`, 0}, {0, 0.013953786900000001`, 0}, {
          0, 0.06624678767, 0}, {0, 0.0026714469899999983`, 0}, {
          0.08443488754, 0, 0}, {0.009441901769999992, 0, 0}, {
          0, 0.01873885499, 0}, {0, 0.06288798557000003, 0}, {
          0.018312497150000002`, 0, 0}, {0, 0.025461340469999993`, 0}, {
          0, 0.062485079209999995`, 0}, {0, 0.05669683897000003, 0}, {
          0, 0.06270478066999999, 0}, {0, 0.07214076020000003, 0}, {
          0, 0.17694197404999992`, 0}, {0, 0.12003426276, 0}, {
          0, 0.04693725396000001, 0}, {0, 0.08396568165, 0}, {
          0, 0.07508259961, 0}, {0, 0.0006964160999999955, 0}, {
          0, 0.03910956866999999, 0}, {0.005488114750000002, 0, 0}, {
          0, 0.050556457129999996`, 0}, {0, 0.06537164882999998, 0}, {
          0.008730936820000012, 0, 0}, {0, 0.044987548819999994`, 0}, {
          0.0033484885300000054`, 0, 0}, {0.024383835470000014`, 0, 0}, {
          0, 0.0022042427900000002`, 0}, {0, 0.03348569217999999, 0}, {
          0.012912800610000004`, 0, 0}, {0, 0.016966501170000002`, 0}, {
          0, 0.06041449868999999, 0}, {0, 0.005532424419999991, 0}, {
          0.02171393396, 0, 0}, {0, 0.026288298619999997`, 0}, {
          0.05099580848999998, 0, 0}, {0.0767634271, 0, 0}, {
          0.008471042939999996, 0, 0}, {0, 0.003553354769999993, 0}, {
          0, 0.01123263016999998, 0}, {0.01558670552, 0, 0}, {
          0.048902867109999984`, 0, 0}, {0.048893839950000004`, 0, 0}, {
          0, 0.03434591779, 0}, {0, 0.013968886050000018`, 0}, {
          0.03832570103000002, 0, 0}, {0, 0.009573929149999992, 0}, {
          0, 0.06906252697999998, 0}, {0, 0.06746339382000002, 0}, {
          0, 0.07849311740999998, 0}, {0, 0.05506821373000002, 0}, {
          0.022892798969999996`, 0, 0}, {0, 0.01369942466000001, 0}, {
          0, 0.00757933297, 0}, {0, 0.03126484696000001, 0}, {
          0, 0.06873389492, 0}, {0, 0.06422790088999994, 0}, {
          0, 0.026065723830000005`, 0}, {0, 0.07243265078000001, 0}, {
          0, 0.059274548169999976`, 0}, {0.06091263919999999, 0, 0}, {
          0, 0.03758828765, 0}, {0, 0.08195319746000002, 0}, {
          0.008124433049999998, 0, 0}, {0, 0.07800894634999994, 0}, {
          0, 0.08303416857000002, 0}, {0.02063235134, 0, 0}, {
          0, 0.050638412229999964`, 0}, {0, 0.06870752576000001, 0}, {
          0.028273073020000008`, 0, 0}, {0, 0.007269656779999995, 0}, {
          0.08120129554999998, 0, 0}, {0.30414987263, 0, 0}, {
          0.3335437076900001, 0, 0}, {0.3650446364199999, 0, 0}, {
          0.35291879312999996`, 0, 0}, {0.3382189804799999, 0, 0}, {
          0.31849798014000014`, 0, 0}, {0.35730517982000004`, 0, 0}, {
          0.38584852526999996`, 0, 0}, {0.2973237570500001, 0, 0}, {
          0.3312552485100001, 0, 0}, {0.36066921224000004`, 0, 0}, {
          0.38830883177, 0, 0}, {0.39005885337, 0, 0}, {
          0.3596358581700001, 0, 0}, {0.39352721899999976`, 0, 0}, {
          0.36744392522000013`, 0, 0}, {0.32300107135000006`, 0, 0}, {
          0.3700583823400001, 0, 0}, {0.33849036501999996`, 0, 0}, {
          0.2996516662300001, 0, 0}, {0.30114749026000004`, 0, 0}, {
          0.28867076932, 0, 0}, {0.2656290360799999, 0, 0}, {
          0.3128755610100001, 0, 0}, {0.38152089677, 0, 0}, {
          0.35730783291000007`, 0, 0}, {0.3784187390900003, 0, 0}, {
          0.37701637047, 0, 0}, {0.3969939429600002, 0, 0}, {
          0.3786982508100001, 0, 0}, {0.41105201953999987`, 0, 0}, {
          0.3786900670800001, 0, 0}, {0.37840754444999997`, 0, 0}, {
          0.33621629051999996`, 0, 0}, {0.29284395958000004`, 0, 0}, {
          0.2695246278299999, 0, 0}, {0.27688435269, 0, 0}, {
          0.3275165482199999, 0, 0}, {0.32097958213999994`, 0, 0}, {
          0.3166122653200001, 0, 0}, {0.36687127399, 0, 0}, {
          0.14697977635999998`, 0, 0}, {0.17760009578000002`, 0, 0}, {
          0.23301097533999993`, 0, 0}, {0.21388183609000008`, 0, 0}, {
          0.02465386543, 0, 0}, {0.013913185250000001`, 0, 0}, {
          0.040794343860000006`, 0, 0}, {0, 0.002936053030000008, 0}, {
          0.012397651649999987`, 0, 0}, {0.08723874039, 0, 0}, {
          0.024836419950000015`, 0, 0}, {0.015964332119999994`, 0, 0}, {
          0.020027047819999998`, 0, 0}, {0.020895751620000003`, 0, 0}, {
          0.022090688749999993`, 0, 0}, {0.02753259629, 0, 0}, {
          0.011155345890000008`, 0, 0}, {0.045255198829999996`, 0, 0}, {
          0, 0.011739518879999992`, 0}, {0, 0.03250411555, 0}, {
          0.013056009440000002`, 0, 0}, {0.09385875396, 0, 0}, {
          0.008240156110000006, 0, 0}, {0.03428616783, 0, 0}, {
          0.06464039402000002, 0, 0}, {0, 0.026201896259999996`, 0}, {
          0, 0.015260760730000012`, 0}, {0.005412068710000002, 0, 0}, {
          0.006581483740000001, 0, 0}, {0.004406039089999997, 0, 0}, {
          0.03848344846, 0, 0}, {0, 0.037202758360000004`, 0}, {
          0, 0.05386944256000002, 0}, {0, 0.012094070210000007`, 0}, {
          0, 0.02566957910000002, 0}, {0, 0.019272071970000006`, 0}, {
          0, 0.036962162009999994`, 0}, {0.031007247979999996`, 0, 0}, {
          0, 0.012577577259999993`, 0}, {0, 0.0006654157500000016, 0}, {
          0, 0.013588136630000002`, 0}, {0, 0.018284313229999988`, 0}, {
          0, 0.00315143038, 0}, {0, 0.013331045759999991`, 0}, {
          0, 0.027723692669999987`, 0}, {0, 0.00803084698, 0}, {
          0.008409764990000007, 0, 0}, {0.03178999342, 0, 0}, {
          0, 0.03408888471000002, 0}, {0, 0.06291761335000005, 0}, {
          0, 0.025060337610000004`, 0}, {0, 0.020857219799999993`, 0}, {
          0, 0.009945246440000005, 0}, {0.04427245847999999, 0, 0}, {
          0.015030654160000004`, 0, 0}, {0.010017039000000005`, 0, 0}, {
          0.008656562490000004, 0, 0}, {0, 0.014838171299999982`, 0}, {
          0.030342095490000002`, 0, 0}, {0.09430926977000004, 0, 0}, {
          0.04804795166999999, 0, 0}, {0, 0.03250884558999999, 0}, {
          0, 0.05607198901, 0}, {0, 0.03853990676999999, 0}, {
          0, 0.032959829959999985`, 0}, {0, 0.025777946589999993`, 0}, {
          0.014208736989999991`, 0, 0}, {0.017788568029999997`, 0, 0}, {
          0.020562339310000004`, 0, 0}, {0.024853937080000003`, 0, 0}, {
          0.05237298418, 0, 0}, {0.005826334840000003, 0, 0}, {
          0.027066139289999996`, 0, 0}, {0.037285452479999995`, 0, 0}, {
          0.050017615059999986`, 0, 0}, {0.06613747821000002, 0, 0}, {
          0.03415983581999999, 0, 0}, {0, 0.012392796410000004`, 0}, {
          0, 0.043172385689999995`, 0}, {0, 0.12360169792999999`, 0}, {
          0, 0.10775485808999992`, 0}, {0, 0.1031671852, 0}, {
          0, 0.08270091825999998, 0}, {0.043068934399999995`, 0, 0}, {
          0.23211284182999997`, 0, 0}, {0.29102411282999996`, 0, 0}, {
          0.22136566394999999`, 0, 0}, {0.2939526800300001, 0, 0}, {
          0.37394840415000014`, 0, 0}, {0.32603201567999995`, 0, 0}, {
          0.36574491599, 0, 0}, {0.3409106934799999, 0, 0}, {
          0.4416752955000001, 0, 0}, {0.40652842413999984`, 0, 0}, {
          0.4276654779299998, 0, 0}, {0.42168402496000007`, 0, 0}, {
          0.35034420069999994`, 0, 0}, {0.3778930644699998, 0, 0}, {
          0.3682774057400001, 0, 0}, {0.35562948548999995`, 0, 0}, {
          0.37820823167, 0, 0}, {0.4060868518799999, 0, 0}, {
          0.34072772686000014`, 0, 0}, {0.33532023766, 0, 0}, {
          0.41486326879000013`, 0, 0}, {0.3553526140899999, 0, 0}, {
          0.31172987496, 0, 0}, {0.38672540659, 0, 0}, {
          0.36156590201000005`, 0, 0}, {0.3965772822599999, 0, 0}, {
          0.29396724864, 0, 0}, {0, 0.0006960486799999986, 0}, {
          0, 0.030376407660000007`, 0}, {0, 0.11293397016000004`, 0}, {
          0, 0.10272442612000003`, 0}, {0, 0.039869607049999985`, 0}, {
          0.004595983359999993, 0, 0}, {0, 0.04947351388999999, 0}, {
          0.08131405997000002, 0, 0}, {0.05700023676999996, 0, 0}, {
          0, 0.02665182676, 0}, {0, 0.042123795300000016`, 0}, {
          0, 0.01661775375, 0}, {0.03994482817000001, 0, 0}, {
          0.008927511919999994, 0, 0}, {0.00935554557, 0, 0}, {
          0.09494422172000001, 0, 0}, {0, 0.0064019700999999925`, 0}, {
          0, 0.011385943429999998`, 0}, {0, 0.03997493870000001, 0}, {
          0.11234164461999999`, 0, 0}, {0.08537093872999996, 0, 0}, {
          0, 0.0026776002000000014`, 0}, {0, 0.013059543150000005`, 0}, {
          0, 0.05730095812999998, 0}, {0, 0.0858792618, 0}, {
          0, 0.026970478740000005`, 0}, {0, 0.03578669696999999, 0}, {
          0.0011299223999999969`, 0, 0}, {0, 0.09259193692, 0}, {
          0.05036170383, 0, 0}, {0, 0.0206125356, 0}, {
          0, 0.05950481242000004, 0}, {0.06475608329, 0, 0}, {
          0.030203848049999992`, 0, 0}, {0.034010676620000006`, 0, 0}, {
          0.012357830099999996`, 0, 0}, {0.04969260983, 0, 0}, {
          0.01512577108, 0, 0}, {0.031222209940000013`, 0, 0}, {
          0.06069173351999999, 0, 0}, {0, 0.02183290484000001, 0}, {
          0.07117900021, 0, 0}, {0.09576762974000001, 0, 0}, {
          0, 0.03128676670000001, 0}, {0, 0.03911611885999999, 0}, {
          0.04344197480000001, 0, 0}, {0.019593873009999995`, 0, 0}, {
          0, 0.035500215129999985`, 0}, {0, 0.026449704990000017`, 0}, {
          0, 0.013057128909999993`, 0}, {0, 0.02753104995, 0}, {
          0, 0.031676463679999996`, 0}, {0, 0.024430751809999995`, 0}, {
          0.00040956377000000044`, 0, 0}, {0, 0.0019526028100000016`, 0}, {
          0.006822484879999995, 0, 0}, {0, 0.030693097550000006`, 0}, {
          0, 0.041766351439999995`, 0}, {0, 0.07083736122, 0}, {
          0, 0.07345220117, 0}, {0, 0.07558915103, 0}, {
          0, 0.13096318646, 0}, {0, 0.09975411466999999, 0}, {
          0, 0.14007743993000002`, 0}, {0, 0.31969865671000003`, 0}, {
          0, 0.45931290440000005`, 0}, {0, 0.5060975946, 0}, {
          0, 0.4169332543699998, 0}, {0, 0.47659505227, 0}, {
          0, 0.47091827313000023`, 0}, {0, 0.4582420946900003, 0}, {
          0, 0.5235681694700001, 0}, {0, 0.49318037099, 0}, {
          0, 0.4320461683300001, 0}, {0, 0.4004056600599999, 0}, {
          0, 0.5000842933000001, 0}, {0, 0.52185201115, 0}, {
          0, 0.50827011584, 0}, {0, 0.5038689990900002, 0}, {
          0, 0.4961106952, 0}, {0, 0.054951245010000004`, 0}, {
          0.034230560140000005`, 0, 0}, {0, 0.021874856840000012`, 0}, {
          0, 0.039710238970000006`, 0}, {0, 0.05320136852, 0}, {
          0, 0.06162005693, 0}, {0, 0.03740540351, 0}, {
          0, 0.05454305148000001, 0}, {0, 0.045753429110000014`, 0}, {
          0, 0.03704564009999999, 0}, {0, 0.04256136892999996, 0}, {
          0.05407605316999999, 0, 0}, {0, 0.031005650140000007`, 0}, {
          0, 0.04370373290000001, 0}, {0, 0.043112376880000004`, 0}, {
          0, 0.032044620329999995`, 0}, {0, 0.021239795930000006`, 0}, {
          0, 0.022451651460000006`, 0}, {0, 0.07673185013999999, 0}, {
          0.01896308372999999, 0, 0}, {0.10442071715000005`, 0, 0}, {
          0.03714593019, 0, 0}, {0.048757894989999995`, 0, 0}, {
          0, 0.02940922401, 0}, {0, 0.03493963601000001, 0}, {
          0.042316366060000006`, 0, 0}, {0, 0.031369978429999994`, 0}, {
          0.04952247121, 0, 0}, {0, 0.026644471590000007`, 0}, {
          0, 0.004549962590000004, 0}, {0.05591639914000001, 0, 0}, {
          0.08007881937999999, 0, 0}, {0.02018056116, 0, 0}, {
          0.01703134607, 0, 0}, {0.041556567479999994`, 0, 0}, {
          0.011177251329999995`, 0, 0}, {0.03671356922999999, 0, 0}, {
          0.009608915750000007, 0, 0}, {0, 0.01043464578, 0}, {
          0, 0.05901866768999999, 0}, {0.013130381120000003`, 0, 0}, {
          0.008367015059999997, 0, 0}, {0.08315861150000002, 0, 0}, {
          0, 0.02841281006000001, 0}, {0.012184195690000002`, 0, 0}, {
          0, 0.012022855770000021`, 0}, {0.08166049825, 0, 0}, {
          0, 0.04649553485, 0}, {0, 0.029420193610000006`, 0}, {
          0.04672593785, 0, 0}, {0.01497794714999999, 0, 0}, {
          0.011287448310000003`, 0, 0}, {0, 0.012146683100000008`, 0}, {
          0.007670367069999997, 0, 0}, {0, 0.03486806262, 0}, {
          0, 0.03465780551999998, 0}, {0, 0.07630584725999999, 0}, {
          0, 0.013950943820000006`, 0}, {0, 0.041007952290000003`, 0}, {
          0, 0.01554818435000001, 0}, {0, 0.01955098688, 0}, {
          0, 0.009910154589999986, 0}, {0.028759712800000014`, 0, 0}, {
          0.00046798508000000377`, 0, 0}, {0, 0.03288251081, 0}, {
          0, 0.007264466920000006, 0}, {0, 0.021460155979999996`, 0}, {
          0.02432430113, 0, 0}, {0.015541625040000001`, 0, 0}, {
          0.025984317479999994`, 0, 0}, {0.07623254983000001, 0, 0}, {
          0, 0.022008471180000003`, 0}, {0, 0.0004432036499999975, 0}, {
          0, 0.0023102810400000063`, 0}, {0.015780972710000004`, 0, 0}, {
          0.04634736702, 0, 0}, {0.059270054329999995`, 0, 0}, {
          0, 0.01576837509, 0}, {0, 0.006376022249999995, 0}, {
          0.09707941544000001, 0, 0}, {0.03774920837000002, 0, 0}, {
          0, 0.03899708249, 0}, {0.01705890563000001, 0, 0}, {
          0, 0.056681529450000004`, 0}, {0, 0.05741652708000001, 0}, {
          0, 0.01990414327999998, 0}, {0, 0.04255411353000001, 0}, {
          0, 0.07964729957000004, 0}, {0, 0.06392243361, 0}, {
          0, 0.09348873052000001, 0}, {0.005382005060000001, 0, 0}, {
          0.0257087966, 0, 0}, {0, 0.041138907799999985`, 0}, {
          0, 0.023570833040000006`, 0}, {0.00041951590999999997`, 0, 0}, {
          0, 0.01833589279, 0}, {0.009664694669999994, 0, 0}, {
          0.09999384207999999, 0, 0}, {0.04037036112000001, 0, 0}, {
          0, 0.019736601459999992`, 0}, {0.02125458372, 0, 0}, {
          0.03142855401, 0, 0}, {0.059334242040000006`, 0, 0}, {
          0, 0.038358975319999995`, 0}, {0, 0.013610264789999982`, 0}, {
          0.0011744183400000075`, 0, 0}, {0, 0.018841332569999994`, 0}, {
          0.003516657649999996, 0, 0}, {0, 0.029758481730000005`, 0}, {
          0, 0.03347805410000002, 0}, {0, 0.022914967730000003`, 0}, {
          0, 0.02533355147, 0}, {0.016868208759999993`, 0, 0}, {
          0.029351311, 0, 0}, {0, 0.01117751343, 0}, {0, 0.00761122281, 0}, {
          0.03499810247, 0, 0}, {0.07594210876000006, 0, 0}, {
          0, 0.02148644669000001, 0}, {0, 0.014486568890000006`, 0}, {
          0, 0.4742664431500001, 0}, {0, 0.43586947704, 0}, {
          0, 0.4998389340499999, 0}, {0, 0.21615205117, 0}, {
          0, 0.50606467381, 0}, {0, 0.4977002548400003, 0}, {
          0, 0.27045157674000003`, 0}, {0.058087349549999966`, 0, 0}, {
          0.10627582996, 0, 0}, {0.06716119694999997, 0, 0}, {
          0, 0.05452016544000001, 0}, {0, 0.03239446496000001, 0}, {
          0.02949207503, 0, 0}, {0, 0.011765663459999989`, 0}, {
          0.035463030150000005`, 0, 0}, {0.06554147721, 0, 0}, {
          0.06601149302, 0, 0}, {0, 0.033982353970000004`, 0}, {
          0, 0.04412228652, 0}, {0, 0.05885478240999999, 0}, {
          0, 0.0171842174, 0}, {0.05014451232, 0, 0}, {
          0, 0.0006929341500000052, 0}, {0, 0.04940014997999997, 0}, {
          0.023928701799999993`, 0, 0}, {0.05060307156, 0, 0}, {
          0, 0.026438612170000007`, 0}, {0, 0.04622914384999999, 0}, {
          0, 0.04065351160000001, 0}, {0, 0.04849299797999999, 0}, {
          0.02531875479, 0, 0}, {0, 0.06560205058999999, 0}, {
          0, 0.036846932630000016`, 0}, {0, 0.05955332297999999, 0}, {
          0, 0.018663927240000003`, 0}, {0, 0.03924490001000002, 0}, {
          0, 0.10747277624999999`, 0}, {0, 0.04698586921999999, 0}, {
          0, 0.0665465721, 0}, {0, 0.05366877344000001, 0}, {
          0.051361223209999966`, 0, 0}, {0.03539527830999999, 0, 0}, {
          0.07907882059000002, 0, 0}, {0.014348317970000017`, 0, 0}, {
          0.015454406880000004`, 0, 0}, {0, 0.0037939437999999926`, 0}, {
          0.012715975640000005`, 0, 0}, {0.03598883429, 0, 0}, {
          0, 0.032331619929999986`, 0}, {0, 0.010678493110000006`, 0}, {
          0.02044869127000001, 0, 0}, {0.013219047719999998`, 0, 0}, {
          0, 0.05111341543000002, 0}, {0.03992613146000001, 0, 0}, {
          0.050834837529999975`, 0, 0}, {0.05142371858, 0, 0}, {
          0.08988911109000006, 0, 0}, {0.0186769439, 0, 0}, {
          0, 0.00951809813, 0}, {0.041421913410000004`, 0, 0}, {
          0.02011659358, 0, 0}, {0.0659677952, 0, 0}, {0.07350645406, 0, 0}, {
          0.08797850897, 0, 0}, {0.08538767072999999, 0, 0}, {
          0.07560011276999999, 0, 0}, {0.08173638298999997, 0, 0}, {
          0, 0.00564195059, 0}, {0, 0.008120740659999997, 0}, {
          0, 0.014114936300000006`, 0}, {0, 0.021050566720000007`, 0}, {
          0, 0.09157827265999999, 0}, {0, 0.11343089022999996`, 0}, {
          0, 0.07338977374000005, 0}, {0, 0.024462516410000003`, 0}, {
          0.003036588530000001, 0, 0}, {0.03378712864, 0, 0}, {
          0, 0.006808787899999991, 0}, {0, 0.06814291964, 0}, {
          0.006108754599999995, 0, 0}, {0, 0.03837771981999999, 0}, {
          0.026451167999999994`, 0, 0}, {0.01802333327, 0, 0}, {
          0, 0.027364568739999994`, 0}, {0, 0.017322889959999994`, 0}, {
          0, 0.027339977899999993`, 0}, {0, 0.0076457261799999995`, 0}, {
          0, 0.031226899089999996`, 0}, {0, 0.054016130030000005`, 0}, {
          0, 0.03642317595999999, 0}, {0, 0.0037613327600000057`, 0}, {
          0, 0.020639994300000006`, 0}, {0, 0.030388458540000007`, 0}, {
          0.0193378799, 0, 0}, {0.014269179469999997`, 0, 0}, {
          0, 0.03324070161999999, 0}, {0, 0.011464614100000001`, 0}, {
          0.018504609699999997`, 0, 0}, {0.038321313300000014`, 0, 0}, {
          0, 0.007336082100000002, 0}, {0.03391158476, 0, 0}, {
          0, 0.004219907809999997, 0}, {0.0030254279099999957`, 0, 0}, {
          0, 0.026072471870000006`, 0}, {0.008926928699999998, 0, 0}, {
          0, 0.05490232951999999, 0}, {0, 0.05024395854999999, 0}, {
          0, 0.05509827234000001, 0}, {0, 0.02857040152, 0}, {
          0, 0.06339011835, 0}, {0, 0.07587661823000001, 0}, {
          0, 0.04151249989999999, 0}, {0, 0.06059004824999998, 0}, {
          0, 0.08246470980999997, 0}, {0, 0.03923634492, 0}, {
          0, 0.028388721460000002`, 0}, {0, 0.06940343913, 0}, {
          0, 0.03827750946999999, 0}, {0, 0.027763196910000003`, 0}, {
          0, 0.02088815815, 0}, {0, 0.062491602560000026`, 0}, {
          0, 0.015504969159999982`, 0}, {0, 0.04752403252000001, 0}, {
          0, 0.06909214653000001, 0}, {0, 0.034497816230000006`, 0}, {
          0.006305812820000003, 0, 0}, {0, 0.03990300341, 0}, {
          0.0018732614300000037`, 0, 0}, {0.02195381146999999, 0, 0}, {
          0, 0.011444781109999998`, 0}, {0, 0.0025864526500000017`, 0}, {
          0.05778815112000001, 0, 0}, {0, 0.016956851650000004`, 0}, {
          0.0037597566800000016`, 0, 0}, {0.030659656379999994`, 0, 0}, {
          0, 0.09225972276999997, 0}, {0, 0.05170494719000003, 0}, {
          0, 0.03655551365000001, 0}, {0, 0.03870470775, 0}, {
          0, 0.021061622739999997`, 0}, {0, 0.13441658003999998`, 0}, {
          0, 0.11542090846999997`, 0}, {0, 0.09115122365000002, 0}, {
          0, 0.11256577741000007`, 0}, {0, 0.19807904991000005`, 0}, {
          0.05058664561000001, 0, 0}, {0.06856352818, 0, 0}, {
          0.11086446700000004`, 0, 0}, {0.16059253995, 0, 0}, {
          0.04090030842, 0, 0}, {0, 0.07685325248, 0}, {
          0, 0.053824095520000004`, 0}, {0.0026212945500000084`, 0, 0}, {
          0.023220851890000005`, 0, 0}, {0, 0.022638095179999998`, 0}, {
          0.04243437739000001, 0, 0}, {0, 0.0597618095, 0}, {
          0, 0.08692909965999998, 0}, {0.14852188031999997`, 0, 0}, {
          0.05332869087, 0, 0}, {0, 0.05489158951000003, 0}, {
          0, 0.04751134166999999, 0}, {0.05277265954000001, 0, 0}, {
          0, 0.04440202431, 0}, {0, 0.012360064810000005`, 0}, {
          0.0005032375699999919, 0, 0}, {0, 0.012823249709999995`, 0}, {
          0.021655766120000006`, 0, 0}, {0.09358095407, 0, 0}, {
          0.025053704260000004`, 0, 0}, {0, 0.02887368061, 0}, {
          0.04973767346, 0, 0}, {0.005374309420000002, 0, 0}, {
          0.03917998742999999, 0, 0}, {0, 0.031141182640000015`, 0}, {
          0, 0.003742472569999996, 0}, {0.030517393620000006`, 0, 0}, {
          0, 0.029182872050000003`, 0}, {0, 0.02250107706, 0}, {
          0, 0.0035529140100000025`, 0}, {0.034476481970000014`, 0, 0}, {
          0.06915198793, 0, 0}, {0.015234900279999998`, 0, 0}, {
          0.029803378020000004`, 0, 0}, {0.05079079279000001, 0, 0}, {
          0.0017790306400000033`, 0, 0}, {0.02998469973, 0, 0}, {
          0, 0.01715408713, 0}, {0.044244719780000004`, 0, 0}, {
          0, 0.0025254309899999977`, 0}, {0.04310300766000002, 0, 0}, {
          0.11524108764000002`, 0, 0}, {0.055372933239999984`, 0, 0}, {
          0.03312665997000003, 0, 0}, {0, 0.00011121502999999256`, 0}, {
          0.07277113251000002, 0, 0}, {0, 0.055283595559999996`, 0}, {
          0, 0.006946628159999999, 0}, {0, 0.020517575760000004`, 0}, {
          0, 0.014178966610000001`, 0}, {0, 0.29338205779000015`, 0}, {
          0, 0.030229316249999992`, 0}, {0.008297429270000004, 0, 0}, {
          0.03920404026000001, 0, 0}, {0, 0.008040372979999997, 0}, {
          0.012542642729999989`, 0, 0}, {0.015583393269999992`, 0, 0}, {
          0, 0.016225644649999992`, 0}, {0, 0.04775717320999999, 0}, {
          0, 0.05619813008999998, 0}, {0, 0.047414374300000034`, 0}, {
          0, 0.05062776791000001, 0}, {0, 0.04149929934000002, 0}, {
          0, 0.09037287299999999, 0}, {0.008219446120000003, 0, 0}, {
          0.18165400560999995`, 0, 0}, {0.014763619399999997`, 0, 0}, {
          0.027154660899999995`, 0, 0}, {0.18211929421, 0, 0}, {
          0.08794605181, 0, 0}, {0, 0.91369617624, 0}, {
          0, 0.2579240532800001, 0}, {0, 0.06373768908000005, 0}, {
          0, 0.21525371135000007`, 0}, {0, 0.5609129031800001, 0}, {
          0, 0.038071130030000004`, 0}, {0, 0.3486185058800001, 0}, {
          0, 0.3735334554499998, 0}, {0, 0.025641795800000013`, 0}, {
          0.015304433999999994`, 0, 0}, {0.07320238695999999, 0, 0}, {
          0, 0.28719306272000006`, 0}, {0, 0.08081778757000002, 0}, {
          0, 0.14671057628, 0}, {0, 0.19280846808, 0}, {
          0.09901725705000003, 0, 0}, {0.07015041737999998, 0, 0}, {
          0, 0.36304778127000015`, 0}, {0, 0.38479031246000006`, 0}, {
          0.07586975364999998, 0, 0}, {0.06904375368000003, 0, 0}, {
          0, 0.021263645880000005`, 0}, {0, 0.32804671128999985`, 0}, {
          0, 0.4948607987699999, 0}, {0.21241177655000001`, 0, 0}, {
          0.21295403752000006`, 0, 0}, {0.30943970829999984`, 0, 0}, {
          0, 0.027272593869999952`, 0}, {0.0455652123, 0, 0}, {
          0, 0.25188591908, 0}, {0, 0.26740924532, 0}, {
          0, 0.31592064874000003`, 0}, {0, 0.19431849416000005`, 0}, {
          0, 0.06156309807999999, 0}, {0.18880630388000003`, 0, 0}, {
          0.31468237984999997`, 0, 0}, {0.14942007233, 0, 0}, {
          0, 0.016664385309999988`, 0}, {0.26695854368, 0, 0}, {
          0.07510583299000005, 0, 0}, {0.007246370780000018, 0, 0}, {
          0.028409308899999992`, 0, 0}, {0.29684787438999993`, 0, 0}, {
          0.11384000317000002`, 0, 0}, {0, 0.04383719645999999, 0}, {
          0.016819869579999997`, 0, 0}, {0.015726641619999995`, 0, 0}, {
          0.031341278060000005`, 0, 0}, {0, 0.005880803640000005, 0}, {
          0, 0.008247498700000007, 0}, {0.03668085908999998, 0, 0}, {
          0.036113277070000005`, 0, 0}, {0, 0.013609088260000004`, 0}, {
          0.030611226400000004`, 0, 0}, {0.009555077359999997, 0, 0}, {
          0.023929294910000003`, 0, 0}, {0, 0.026459218730000008`, 0}, {
          0.03341100817999999, 0, 0}, {0, 0.007949429469999996, 0}, {
          0, 0.03494653875000003, 0}, {0.00726086569, 0, 0}, {
          0, 0.029545671720000003`, 0}, {0, 0.0044802323299999985`, 0}, {
          0, 0.01177273357000001, 0}, {0.05675793086000001, 0, 0}, {
          0.043577363069999986`, 0, 0}, {0, 0.05512221040999999, 0}, {
          0, 0.023731029040000007`, 0}, {0, 0.05545781408000001, 0}, {
          0, 0.03729906726000003, 0}, {0, 0.031395437240000004`, 0}, {
          0, 0.05488649210000001, 0}, {0, 0.06662575412999998, 0}, {
          0, 0.14062453324, 0}, {0, 0.08587419653000002, 0}, {
          0, 0.11475888641000001`, 0}, {0, 0.03860411338, 0}, {
          0, 0.039173597500000025`, 0}, {0.04775245188000001, 0, 0}, {
          0.041564174940000004`, 0, 0}, {0.010271749690000007`, 0, 0}, {
          0, 0.00953880164, 0}, {0, 0.029037415320000003`, 0}, {
          0.03417646018, 0, 0}, {0.024494127130000005`, 0, 0}, {
          0.07213809665, 0, 0}, {0.0326744159, 0, 0}, {0.07219143575, 0, 0}, {
          0.03198659319, 0, 0}, {0.06707550730999999, 0, 0}, {
          0.050206923570000006`, 0, 0}, {0.062309182760000005`, 0, 0}, {
          0.039244367169999995`, 0, 0}, {0.01496017053, 0, 0}, {
          0.041791431750000003`, 0, 0}, {0.08667650918, 0, 0}, {
          0.0664361775, 0, 0}, {0.027429421850000003`, 0, 0}, {
          0.020776803669999993`, 0, 0}, {0.03951765713, 0, 0}, {
          0.0557571424, 0, 0}, {0, 0.01795055171, 0}, {
          0.007868948149999992, 0, 0}, {0.028960005110000006`, 0, 0}, {
          0, 0.04371172693, 0}, {0, 0.07052817924000002, 0}, {
          0.005288576469999986, 0, 0}, {0, 0.01746310547, 0}, {
          0, 0.0405154542, 0}, {0.06145967456000001, 0, 0}, {
          0, 0.021078689039999998`, 0}, {0.05335247470000001, 0, 0}, {
          0, 0.010663155090000003`, 0}, {0, 0.04711088185, 0}, {
          0, 0.04185364815999998, 0}, {0.010399548269999979`, 0, 0}, {
          0.03229329182, 0, 0}, {0.09534119247, 0, 0}, {
          0.09142361674999991, 0, 0}, {0, 0.01787459474, 0}, {
          0.06844376998, 0, 0}, {0.013643855770000008`, 0, 0}, {
          0.07316520849000002, 0, 0}, {0.07130692328000005, 0, 0}, {
          0.011989510430000001`, 0, 0}, {0.032672518879999994`, 0, 0}, {
          0.019725921040000007`, 0, 0}, {0, 0.0035728102400000078`, 0}, {
          0, 0.01007095567, 0}, {0, 0.05583654324, 0}, {
          0.035131419239999996`, 0, 0}, {0, 0.008362046749999989, 0}, {
          0, 0.07656944924999999, 0}, {0, 0.06779454021000003, 0}, {
          0, 0.07094249189, 0}, {0, 0.051944331549999986`, 0}, {
          0.03843280992, 0, 0}, {0.08981525972000001, 0, 0}, {
          0.07156546923, 0, 0}, {0.02301748747, 0, 0}, {
          0.04944451859000001, 0, 0}, {0.06439047007000001, 0, 0}, {
          0, 0.002504279240000013, 0}, {0.049633798130000004`, 0, 0}, {
          0.010427797919999999`, 0, 0}, {0.026887943319999986`, 0, 0}, {
          0.07358329281999999, 0, 0}, {0.032309895119999994`, 0, 0}, {
          0, 0.014391241580000005`, 0}, {0.005579089269999993, 0, 0}, {
          0.029681850850000004`, 0, 0}, {0.020189128569999992`, 0, 0}, {
          0.0038493048399999927`, 0, 0}, {0, 0.004093048170000008, 0}, {
          0.05114361020999997, 0, 0}, {0, 0.06325221585999999, 0}, {
          0.038792672180000015`, 0, 0}, {0.09114095540999997, 0, 0}, {
          0.06541119591000003, 0, 0}, {0.09914228016999997, 0, 0}, {
          0.0796353619, 0, 0}, {0, 0.0313441708, 0}, {0, 0.03142090362, 0}, {
          0, 0.006925787679999984, 0}, {0.02348610486000002, 0, 0}, {
          0.07581051485999998, 0, 0}, {0.05033601582, 0, 0}, {
          0.06771844868, 0, 0}, {0.047252941000000014`, 0, 0}, {
          0, 0.02086819509000001, 0}, {0.058823701310000004`, 0, 0}, {
          0.11396989417, 0, 0}, {0.018397259749999995`, 0, 0}, {
          0.09091784602000001, 0, 0}, {0.04128628144, 0, 0}, {
          0.07676942464, 0, 0}, {0.06650817277999999, 0, 0}, {
          0.07339273032000004, 0, 0}, {0, 0.03438299073999999, 0}, {
          0.024686863000000003`, 0, 0}, {0.028910439059999998`, 0, 0}, {
          0.0010260662500000046`, 0, 0}, {0, 0.015499743550000005`, 0}, {
          0.0016860341300000007`, 0, 0}, {0.11934233793, 0, 0}, {
          0.06622753316000002, 0, 0}, {0.06650335841999998, 0, 0}, {
          0.09237336016999997, 0, 0}, {0.026647905509999993`, 0, 0}, {
          0.055136443820000006`, 0, 0}, {0.08839334834000002, 0, 0}, {
          0.06756086379, 0, 0}, {0.08046167363000001, 0, 0}, {
          0, 0.025120657920000004`, 0}, {0, 0.015880434859999997`, 0}, {
          0.020407806800000004`, 0, 0}, {0, 0.0021443239900000017`, 0}, {
          0.08656498134000001, 0, 0}, {0.04733246544999999, 0, 0}, {
          0.026070670810000002`, 0, 0}, {0.027108240210000006`, 0, 0}, {
          0, 0.042730674480000015`, 0}, {0, 0.08910440189, 0}, {
          0, 0.03805853352, 0}, {0, 0.07479740851000004, 0}, {
          0, 0.0013657020900000013`, 0}, {0, 0.06963252961, 0}, {
          0, 0.01144998991, 0}, {0, 0.009096521509999995, 0}, {
          0, 0.09917920369999995, 0}, {0, 0.028710199780000004`, 0}, {
          0, 0.06012260455999999, 0}, {0.027389235829999997`, 0, 0}, {
          0, 0.05199559969000001, 0}, {0.030510267820000003`, 0, 0}, {
          0.0073417698300000025`, 0, 0}, {0, 0.036330568330000014`, 0}, {
          0.04696083969999999, 0, 0}, {0.02649197063, 0, 0}, {
          0.03427119379, 0, 0}, {0, 0.01486701167000001, 0}, {
          0, 0.0010393083200000125`, 0}, {0, 0.03558293598000001, 0}, {
          0, 0.03666930246999998, 0}, {0.02100758960999999, 0, 0}, {
          0, 0.01552006716, 0}, {0, 0.06655007059000004, 0}, {
          0, 0.028203080930000003`, 0}, {0, 0.05363219944999998, 0}, {
          0, 0.06364642773, 0}, {0, 0.08611550458999993, 0}, {
          0, 0.04582577465000002, 0}, {0, 0.07949943827000001, 0}, {
          0, 0.042207838550000015`, 0}, {0, 0.004103072119999997, 0}, {
          0, 0.08355106685, 0}, {0, 0.03986233842999999, 0}, {
          0, 0.02624740496, 0}, {0, 0.03161835553, 0}, {
          0, 0.03415692375999999, 0}, {0.013732012619999998`, 0, 0}, {
          0, 0.061270686709999994`, 0}, {0, 0.026551211, 0}, {
          0.030151168160000005`, 0, 0}, {0.016037140240000008`, 0, 0}, {
          0.019909238120000006`, 0, 0}, {0, 0.006257149009999999, 0}, {
          0.004356943440000001, 0, 0}, {0, 0.04855853539000003, 0}, {
          0, 0.061573159210000034`, 0}, {0, 0.04127992825999996, 0}, {
          0, 0.07262601610000002, 0}, {0.10025569578, 0, 0}, {
          0.3185015107899999, 0, 0}, {0.25544399718, 0, 0}, {
          0.25981379927, 0, 0}, {0.2793607296899999, 0, 0}, {
          0.23623915620000005`, 0, 0}, {0.19641394992000002`, 0, 0}, {
          0, 0.026434058139999998`, 0}, {0, 0.045603581470000015`, 0}, {
          0.06476804186999997, 0, 0}, {0.023791675570000007`, 0, 0}, {
          0.035863823130000014`, 0, 0}, {0, 0.005766761169999983, 0}, {
          0.05102552120999998, 0, 0}, {0.09109915148999999, 0, 0}, {
          0.05114830561999998, 0, 0}, {0.06543072209, 0, 0}, {
          0.04586148558000001, 0, 0}, {0.09561525947000003, 0, 0}, {
          0.08388355205000002, 0, 0}, {0.03392082941, 0, 0}, {
          0.09475630934, 0, 0}, {0.033034582289999996`, 0, 0}, {
          0.06427303214, 0, 0}, {0.06543482192000001, 0, 0}, {
          0.017088947800000004`, 0, 0}, {0.055374997290000005`, 0, 0}, {
          0.05424704073000001, 0, 0}, {0.028671480669999996`, 0, 0}, {
          0.04322436415, 0, 0}, {0, 0.03692340827, 0}, {
          0, 0.05592038997999997, 0}, {0.03890342466999999, 0, 0}, {
          0, 0.021699252099999997`, 0}, {0.02458871753, 0, 0}, {
          0.04106487325000001, 0, 0}, {0.08045133126, 0, 0}, {
          0.09662370321000001, 0, 0}, {0.02661598026, 0, 0}, {
          0.04435791229999999, 0, 0}, {0.0004005469699999929, 0, 0}, {
          0, 0.04975438286000001, 0}, {0.02137676493, 0, 0}, {
          0, 0.000026914950000005433`, 0}, {0.040484807649999996`, 0, 0}, {
          0.04596166338000002, 0, 0}, {0.10905474029999997`, 0, 0}, {
          0.08186576167999998, 0, 0}, {0.04385401299, 0, 0}, {
          0.034063941569999985`, 0, 0}, {0, 0.14671286406, 0}, {
          0, 0.45592960453000025`, 0}, {0, 0.42919573835999997`, 0}, {
          0, 0.4250179303100002, 0}, {0, 0.40988864793999996`, 0}, {
          0, 0.41642328034000015`, 0}, {0, 0.4401384814900001, 0}, {
          0, 0.43053806767999986`, 0}, {0, 0.43259398251000014`, 0}, {
          0, 0.2624805733200001, 0}, {0, 0.015684985489999997`, 0}, {
          0.005536692329999997, 0, 0}, {0.03217893491, 0, 0}, {
          0.0012462993399999934`, 0, 0}, {0.02434410883, 0, 0}, {
          0.03128046565000001, 0, 0}, {0, 0.05538175721000001, 0}, {
          0, 0.05579759434999998, 0}, {0, 0.05134758457999997, 0}, {
          0, 0.12156062547999999`, 0}, {0, 0.04686372404, 0}, {
          0.03726300887000001, 0, 0}, {0, 0.02757209091000001, 0}, {
          0, 0.051260401730000016`, 0}, {0, 0.03336218776, 0}, {
          0, 0.009465553070000002, 0}, {0, 0.0024126120199999862`, 0}, {
          0, 0.025047678930000022`, 0}, {0, 0.09026809812999995, 0}, {
          0, 0.10528803490999998`, 0}, {0, 0.022532230929999987`, 0}, {
          0.060991283309999984`, 0, 0}, {0.012814680169999995`, 0, 0}, {
          0.04734531763000001, 0, 0}, {0.07357453885, 0, 0}, {
          0.08902776847000002, 0, 0}, {0.04388154869, 0, 0}, {
          0.07554588085000001, 0, 0}, {0, 0.015427245999999997`, 0}, {
          0, 0.025035434469999996`, 0}, {0.00572055326, 0, 0}, {
          0.0012584312800000045`, 0, 0}, {0.010984787290000004`, 0, 0}, {
          0.0021792941900000027`, 0, 0}, {0.02776174468999999, 0, 0}, {
          0, 0.009698530190000007, 0}, {0.05352288497000001, 0, 0}, {
          0.04269468100000001, 0, 0}, {0.0409258184, 0, 0}, {
          0.02923734837, 0, 0}, {0, 0.020892359919999996`, 0}, {
          0.001383810720000002, 0, 0}, {0.0030293020799999977`, 0, 0}, {
          0, 0.08739713426, 0}, {0, 0.09381249013999994, 0}, {
          0, 0.07820979471000004, 0}, {0, 0.09459854777999997, 0}, {
          0, 0.11381165052000002`, 0}, {0, 0.09874353062999998, 0}, {
          0, 0.30733588447999993`, 0}, {0, 0.015474857189999998`, 0}, {
          0, 0.09994443449999998, 0}, {0.0035578363600000003`, 0, 0}, {
          0.01564311823000001, 0, 0}, {0, 0.032559370580000024`, 0}, {
          0, 0.029389568759999995`, 0}, {0, 0.02670961315, 0}, {
          0, 0.021180919539999996`, 0}, {0, 0.029819636220000004`, 0}, {
          0, 0.052384301300000005`, 0}, {0, 0.01220481221000001, 0}, {
          0, 0.055285784979999954`, 0}, {0.011640042069999997`, 0, 0}, {
          0.0030003505400000075`, 0, 0}, {0.026879667620000002`, 0, 0}, {
          0.023765165850000006`, 0, 0}, {0.004102971639999995, 0, 0}, {
          0, 0.06993995979999998, 0}, {0.028174701419999986`, 0, 0}, {
          0, 0.0002849670599999976, 0}, {0, 0.04204391045000001, 0}, {
          0, 0.03722633312, 0}, {0, 0.01570349348999997, 0}, {
          0.007120539829999998, 0, 0}, {0, 0.08912329228000003, 0}, {
          0, 0.07181742968, 0}, {0, 0.06431798171999999, 0}, {
          0, 0.04473524729999998, 0}, {0, 0.10558133461000001`, 0}, {
          0, 0.11003946046999999`, 0}, {0, 0.13345501352999997`, 0}, {
          0.023990347189999994`, 0, 0}, {0, 0.0024798034700000034`, 0}, {
          0, 0.03740455029, 0}, {0, 0.043813531489999995`, 0}, {
          0.002337242469999993, 0, 0}, {0, 0.07787312082000004, 0}, {
          0.00026213186000000386`, 0, 0}, {0.00031509131999999664`, 0, 0}, {
          0, 0.008863046760000003, 0}, {0.0012296158400000013`, 0, 0}, {
          0, 0.037896432469999984`, 0}, {0.01515768776, 0, 0}, {
          0, 0.0025007607999999997`, 0}, {0.01415612743, 0, 0}, {
          0.04539449404000001, 0, 0}, {0.05217421432, 0, 0}, {
          0.026496940559999994`, 0, 0}, {0.009341881340000004, 0, 0}, {
          0.013771639259999989`, 0, 0}, {0, 0.008415542080000005, 0}, {
          0, 0.03992831820000001, 0}, {0.010431664079999998`, 0, 0}, {
          0.027970613879999995`, 0, 0}, {0, 0.002762850930000011, 0}, {
          0.06471974951000001, 0, 0}, {0.14918837982, 0, 0}, {
          0.045270163849999996`, 0, 0}, {0, 0.024100369389999998`, 0}, {
          0, 0.03327544716, 0}, {0, 0.014199553409999992`, 0}, {
          0, 0.03845799018999999, 0}, {0, 0.06526475404, 0}, {
          0, 0.14222821354999998`, 0}, {0, 0.12283607314999999`, 0}, {
          0, 0.15303908975999994`, 0}, {0, 0.017972862860000008`, 0}, {
          0.03577367027, 0, 0}, {0.03930987923000001, 0, 0}, {
          0, 0.03125277454000002, 0}, {0.04818244693, 0, 0}, {
          0.029380493920000004`, 0, 0}, {0.021567191330000006`, 0, 0}, {
          0.05475841516000002, 0, 0}, {0.0028965111799999967`, 0, 0}, {
          0.05611314312, 0, 0}, {0, 0.0031752038000000017`, 0}, {
          0.026254698570000002`, 0, 0}, {0.021311072739999996`, 0, 0}, {
          0.013683264689999999`, 0, 0}, {0, 0.001031574589999997, 0}, {
          0, 0.00010565736000000131`, 0}, {0.06710865241999998, 0, 0}, {
          0.02733667229999999, 0, 0}, {0.05885701353, 0, 0}, {
          0.06740987091, 0, 0}, {0.050779876239999994`, 0, 0}, {
          0.050533155119999985`, 0, 0}, {0.06170111896999998, 0, 0}, {
          0.048674339530000006`, 0, 0}, {0.04084371388999999, 0, 0}, {
          0.03297340825000001, 0, 0}, {0.04541839741, 0, 0}, {
          0.04986943213000001, 0, 0}, {0.014680849290000002`, 0, 0}, {
          0.05935956145999999, 0, 0}, {0, 0.0016121870699999897`, 0}, {
          0, 0.03488660955000002, 0}, {0, 0.053961835300000024`, 0}, {
          0.0063092177, 0, 0}, {0.01964376119, 0, 0}, {
          0.011801465950000001`, 0, 0}, {0, 0.02901450594999998, 0}, {
          0, 0.02659753408, 0}, {0, 0.01898775599999999, 0}, {
          0, 0.019310627259999998`, 0}, {0.02980364715000001, 0, 0}, {
          0.02454221541, 0, 0}, {0.016159745960000003`, 0, 0}, {
          0.043995783489999996`, 0, 0}, {0, 0.010280346740000001`, 0}, {
          0.029234772309999994`, 0, 0}, {0, 0.018728901199999995`, 0}, {
          0.06308156947999999, 0, 0}, {0.009761746559999993, 0, 0}, {
          0, 0.009875552069999996, 0}, {0.01684864815, 0, 0}, {
          0, 0.024775002490000007`, 0}, {0, 0.008723016409999989, 0}, {
          0, 0.026811288209999996`, 0}, {0, 0.06190188983000001, 0}, {
          0, 0.09167863617000004, 0}, {0, 0.04535540489000001, 0}, {
          0, 0.09657251629000001, 0}}, {{0.08092405421, 0, 0}, {
          0.27672450128000003`, 0, 0}, {0, 0.31282555324000005`, 0}, {
          0, 0.31543353923000006`, 0}, {0, 0.07867242226999999, 0}, {
          0.2684312916300001, 0, 0}, {0.31014905979000007`, 0, 0}, {
          0.35965192843, 0, 0}, {0.33381503449, 0, 0}, {
          0.2995643771400001, 0, 0}, {0.31336632032999984`, 0, 0}, {
          0.2988691986400001, 0, 0}, {0.35216568362000006`, 0, 0}, {
          0.2517370622200001, 0, 0}, {0.2494687777600001, 0, 0}, {
          0.2876589110900001, 0, 0}, {0.28729665337999993`, 0, 0}, {
          0.30019958907, 0, 0}, {0.2904197697899999, 0, 0}, {
          0.3785423483400002, 0, 0}, {0.26266818975999995`, 0, 0}, {
          0.32415969868000005`, 0, 0}, {0.37376135512, 0, 0}, {
          0.32878689847999987`, 0, 0}, {0.39311665116999994`, 0, 0}, {
          0.24909610407000002`, 0, 0}, {0.31480853147999993`, 0, 0}, {
          0.34540104680999995`, 0, 0}, {0.23296561656999998`, 0, 0}, {
          0.25004339846, 0, 0}, {0.3111872735400001, 0, 0}, {
          0.25789317268000006`, 0, 0}, {0.3429554506000001, 0, 0}, {
          0.32459553547, 0, 0}, {0.3058997838200001, 0, 0}, {
          0.2200486848499999, 0, 0}, {0.26315706935000005`, 0, 0}, {
          0.2664492611100001, 0, 0}, {0.3044464326200001, 0, 0}, {
          0.31807665439000016`, 0, 0}, {0.2390237402299999, 0, 0}, {
          0.12722685299000003`, 0, 0}, {0.02010457698000001, 0, 0}, {
          0.09988540516000004, 0, 0}, {0.1749034895000001, 0, 0}, {
          0.20751846548000016`, 0, 0}, {0.11385506855999994`, 0, 0}, {
          0.18068386326, 0, 0}, {0.11076312218999998`, 0, 0}, {
          0.09261511407999999, 0, 0}, {0.07899539482, 0, 0}, {
          0.08455262837, 0, 0}, {0.08970563303000004, 0, 0}, {
          0.16069684840999993`, 0, 0}, {0.10108072801999997`, 0, 0}, {
          0.08364909908, 0, 0}, {0.11693738422000002`, 0, 0}, {
          0.08045260909, 0, 0}, {0.14506408334999998`, 0, 0}, {
          0.06478150662000001, 0, 0}, {0.08144054236000002, 0, 0}, {
          0.0403949257, 0, 0}, {0.04630876159999999, 0, 0}, {
          0.06897037938999999, 0, 0}, {0.055152855969999984`, 0, 0}, {
          0.09067825273, 0, 0}, {0.0382828318, 0, 0}, {
          0.04048839610000001, 0, 0}, {0.01373554855, 0, 0}, {
          0.09316232149, 0, 0}, {0.08527785037, 0, 0}, {
          0.08176222782, 0, 0}, {0.08761751312000002, 0, 0}, {
          0.09667834414000005, 0, 0}, {0.07980183762, 0, 0}, {
          0.15130962204999998`, 0, 0}, {0.27176058056, 0, 0}, {
          0.22390498933, 0, 0}, {0.18868094187, 0, 0}, {
          0.14657040067999996`, 0, 0}, {0.2011837376, 0, 0}, {
          0.20508513705000003`, 0, 0}, {0.20145399087, 0, 0}, {
          0.19174154169000013`, 0, 0}, {0.16544001154000004`, 0, 0}, {
          0.26206824951999996`, 0, 0}, {0.30732111873, 0, 0}, {
          0.24096934722999996`, 0, 0}, {0.22923807135999993`, 0, 0}, {
          0.26598735157, 0, 0}, {0.25962087524999994`, 0, 0}, {
          0.19443128025000006`, 0, 0}, {0.22428438499999995`, 0, 0}, {
          0.2541947155199999, 0, 0}, {0, 0.29949064188999996`, 0}, {
          0, 0.017683364300000025`, 0}, {0.4099617089800001, 0, 0}, {
          0.42614072616000004`, 0, 0}, {0.48505658422, 0, 0}, {
          0.4936941187899999, 0, 0}, {0.3854845869100001, 0, 0}, {
          0.34437284963000003`, 0, 0}, {0.4864286424400002, 0, 0}, {
          0.45821871977999995`, 0, 0}, {0.5119714867799999, 0, 0}, {
          0.48931784458000005`, 0, 0}, {0.46131533231, 0, 0}, {
          0.38943037317000007`, 0, 0}, {0.34027960899, 0, 0}, {
          0.37444693183, 0, 0}, {0.43438580681000005`, 0, 0}, {
          0.45660740316000026`, 0, 0}, {0.3837334165500001, 0, 0}, {
          0.11196523834000001`, 0, 0}, {0.21460274570999993`, 0, 0}, {
          0.21763562834000003`, 0, 0}, {0.23591045018999995`, 0, 0}, {
          0.21906450484999998`, 0, 0}, {0.17710858810000005`, 0, 0}, {
          0.22348664927000006`, 0, 0}, {0.18578474746, 0, 0}, {
          0.28412315273000005`, 0, 0}, {0.37190670252, 0, 0}, {
          0.35424874462000006`, 0, 0}, {0.3616864096800002, 0, 0}, {
          0.2538407817900001, 0, 0}, {0.20346645782999992`, 0, 0}, {
          0.20421116875999992`, 0, 0}, {0.24012625968999998`, 0, 0}, {
          0.3040099323300001, 0, 0}, {0.21194824529000006`, 0, 0}, {
          0.35753740144999996`, 0, 0}, {0.34715100606000016`, 0, 0}, {
          0.32493786166000005`, 0, 0}, {0.30836669109000003`, 0, 0}, {
          0.32154764069999997`, 0, 0}, {0.31578678689000006`, 0, 0}, {
          0.27243221283999997`, 0, 0}, {0.3313804753799998, 0, 0}, {
          0.35755941625, 0, 0}, {0.42498966834, 0, 0}, {
          0.44400653478, 0, 0}, {0.3960874348599999, 0, 0}, {
          0.4465163960599999, 0, 0}, {0.43649371209000015`, 0, 0}, {
          0.4343410016300004, 0, 0}, {0.38559458379999995`, 0, 0}, {
          0.35165945134, 0, 0}, {0.3465668323400001, 0, 0}, {
          0.38154632205000005`, 0, 0}, {0.38378571852, 0, 0}, {
          0.4438600358900001, 0, 0}, {0.17944038761999997`, 0, 0}, {
          0.12009911914000006`, 0, 0}, {0.07947662714000002, 0, 0}, {
          0.19942710720999998`, 0, 0}, {0.37256981190000005`, 0, 0}, {
          0.36541155078, 0, 0}, {0.4301840632099999, 0, 0}, {
          0.43331824348, 0, 0}, {0.45422077799000005`, 0, 0}, {
          0.39013993963000004`, 0, 0}, {0.3840307699799999, 0, 0}, {
          0.3972316486299999, 0, 0}, {0.43128794675000004`, 0, 0}, {
          0.3850692537000001, 0, 0}, {0.37062241793999995`, 0, 0}, {
          0.4144059301299999, 0, 0}, {0.44635878677000024`, 0, 0}, {
          0.39678733602000016`, 0, 0}, {0.3584078772999999, 0, 0}, {
          0.3977489130399999, 0, 0}, {0.36501614790000003`, 0, 0}, {
          0.39685815317999995`, 0, 0}, {0.40012726097000006`, 0, 0}, {
          0.39392400086, 0, 0}, {0.35501292987000005`, 0, 0}, {
          0.38736342363000004`, 0, 0}, {0.3701816066999999, 0, 0}, {
          0.02267330048, 0, 0}, {0, 0.14927160281000007`, 0}, {
          0, 0.11311509849, 0}, {0, 0.11300230115999996`, 0}, {
          0, 0.11480583553000002`, 0}, {0, 0.11189038804, 0}, {
          0, 0.08573312598999999, 0}, {0, 0.02154040405, 0}, {
          0.0028076489599999995`, 0, 0}, {0, 0.03158898201, 0}, {
          0, 0.08779285477000003, 0}, {0, 0.06917446004000002, 0}, {
          0, 0.055931472100000004`, 0}, {0, 0.05731867210999996, 0}, {
          0, 0.0725366999, 0}, {0, 0.06975664949999998, 0}, {
          0, 0.008276074860000005, 0}, {0.03334175598999999, 0, 0}, {
          0, 0.014977154749999999`, 0}, {0.04436932830999999, 0, 0}, {
          0.00827589367, 0, 0}, {0.017533045459999994`, 0, 0}, {
          0, 0.052929264079999996`, 0}, {0, 0.05744227625, 0}, {
          0.0009184974200000009, 0, 0}, {0, 0.024614209529999983`, 0}, {
          0, 0.06224403063, 0}, {0, 0.023044619999999995`, 0}, {
          0, 0.05077267721999999, 0}, {0, 0.013826179059999997`, 0}, {
          0, 0.08909830793, 0}, {0, 0.01490422057, 0}, {
          0, 0.01276288249, 0}, {0, 0.025278335010000003`, 0}, {
          0, 0.06837225580999999, 0}, {0, 0.0441787044, 0}, {
          0.019828051489999998`, 0, 0}, {0, 0.0590229691, 0}, {
          0, 0.14519784575000003`, 0}, {0, 0.09130684564, 0}, {
          0, 0.06283834577000001, 0}, {0, 0.024768922920000002`, 0}, {
          0, 0.025851284180000003`, 0}, {0, 0.10226356923999998`, 0}, {
          0, 0.1255632923, 0}, {0.01218422731, 0, 0}, {
          0.017073722410000002`, 0, 0}, {0, 0.06352265571000001, 0}, {
          0, 0.01022795169999999, 0}, {0, 0.017972909369999998`, 0}, {
          0, 0.10681713375999997`, 0}, {0, 0.053323330869999984`, 0}, {
          0.022489539259999997`, 0, 0}, {0.03560687653000002, 0, 0}, {
          0, 0.053278826110000004`, 0}, {0, 0.07811795949000003, 0}, {
          0, 0.025398723190000014`, 0}, {0.04687089648999999, 0, 0}, {
          0, 0.10021944112, 0}, {0, 0.09026909951000006, 0}, {
          0, 0.08104338178999998, 0}, {0, 0.1084168393, 0}, {
          0, 0.11237465586999995`, 0}, {0, 0.022956209800000005`, 0}, {
          0.037191770699999994`, 0, 0}, {0.00029154072000000213`, 0, 0}, {
          0, 0.04187789426000002, 0}, {0, 0.02919711434, 0}, {
          0.07453022932000002, 0, 0}, {0, 0.05530812824000002, 0}, {
          0.020892177239999997`, 0, 0}, {0, 0.03063142420000001, 0}, {
          0.03185448918000001, 0, 0}, {0, 0.08304301676000002, 0}, {
          0, 0.03740782058, 0}, {0, 0.038064024009999996`, 0}, {
          0, 0.060961545270000014`, 0}, {0, 0.009630364189999992, 0}, {
          0, 0.07006745176000004, 0}, {0.021691295989999998`, 0, 0}, {
          0, 0.011647198209999994`, 0}, {0, 0.034893881720000006`, 0}, {
          0, 0.09063904403999995, 0}, {0, 0.02522004923, 0}, {
          0, 0.016373241309999998`, 0}, {0, 0.008649654979999997, 0}, {
          0, 0.02050347613000001, 0}, {0, 0.07040522172999995, 0}, {
          0, 0.03424118901999999, 0}, {0.011295236349999993`, 0, 0}, {
          0, 0.020016001119999998`, 0}, {0, 0.017126460060000005`, 0}, {
          0, 0.08779384598000002, 0}, {0, 0.01341376502, 0}, {
          0.01545292349, 0, 0}, {0, 0.049149428220000006`, 0}, {
          0, 0.046417808350000006`, 0}, {0, 0.0712958961, 0}, {
          0, 0.11071634101000002`, 0}, {0, 0.09478717315000003, 0}, {
          0, 0.11981707417000001`, 0}, {0, 0.10426865924, 0}, {
          0, 0.07014351458, 0}, {0, 0.03042212198999999, 0}, {
          0, 0.04967675470999997, 0}, {0, 0.008655901450000008, 0}, {
          0, 0.07052661763999996, 0}, {0, 0.08827104989000002, 0}, {
          0, 0.04342347236999999, 0}, {0, 0.04335242278999999, 0}, {
          0, 0.007194046110000002, 0}, {0, 0.07338679926, 0}, {
          0, 0.12907305645999997`, 0}, {0, 0.09769764133999999, 0}, {
          0, 0.061548070389999994`, 0}, {0, 0.08489912521000004, 0}, {
          0, 0.06080116266999999, 0}, {0, 0.06018825193000001, 0}, {
          0, 0.005722827740000002, 0}, {0, 0.009382143500000004, 0}, {
          0.015175184090000007`, 0, 0}, {0, 0.00848518434, 0}, {
          0, 0.026177477999999997`, 0}, {0, 0.07687317713000001, 0}, {
          0, 0.08364433045, 0}, {0, 0.0503986996, 0}, {
          0, 0.07830338920000002, 0}, {0, 0.09807153601000003, 0}, {
          0, 0.09839647546999998, 0}, {0, 0.025360526459999998`, 0}, {
          0, 0.09940981446999997, 0}, {0, 0.07535838869000001, 0}, {
          0, 0.048823543329999976`, 0}, {0, 0.056577962599999976`, 0}, {
          0, 0.04398910923, 0}, {0, 0.06088192742000001, 0}, {
          0, 0.06048553570000003, 0}, {0, 0.055420438509999996`, 0}, {
          0.0076729269700000005`, 0, 0}, {0, 0.0619715142, 0}, {
          0, 0.049028863570000004`, 0}, {0.011782625889999999`, 0, 0}, {
          0.05246159326999998, 0, 0}, {0.08186968658999996, 0, 0}, {
          0, 0.04191672832000003, 0}, {0, 0.044923696080000027`, 0}, {
          0, 0.013113538459999997`, 0}, {0.05307857073000001, 0, 0}, {
          0, 0.04450151344000001, 0}, {0, 0.07030595888999999, 0}, {
          0, 0.09977141462999997, 0}, {0, 0.09985024730000001, 0}, {
          0, 0.07036423103, 0}, {0, 0.032665277369999995`, 0}, {
          0.02923059508, 0, 0}, {0, 0.027737218199999986`, 0}, {
          0.053070679239999974`, 0, 0}, {0.03318008376000001, 0, 0}, {
          0, 0.06669097501, 0}, {0, 0.05761401506, 0}, {
          0, 0.0004203418299999989, 0}, {0, 0.06684524465, 0}, {
          0, 0.08062583539, 0}, {0.00869029946, 0, 0}, {
          0, 0.05928110552000001, 0}, {0, 0.011254958810000004`, 0}, {
          0.011218298199999999`, 0, 0}, {0.04260267057000001, 0, 0}, {
          0, 0.00489176177, 0}, {0, 0.059834100659999986`, 0}, {
          0, 0.04831289445999998, 0}, {0, 0.07238798560000002, 0}, {
          0, 0.04813627931000001, 0}, {0, 0.09401046196000004, 0}, {
          0, 0.07798709015000002, 0}, {0, 0.09920353197000001, 0}, {
          0, 0.3730818323, 0}, {0, 0.11174015455000001`, 0}, {
          0, 0.06177455724999999, 0}, {0, 0.05519819015999998, 0}, {
          0, 0.005824090129999994, 0}, {0, 0.06098313103000001, 0}, {
          0, 0.06542713816, 0}, {0, 0.04839206690999994, 0}, {
          0.07531744701999997, 0, 0}, {0, 0.01814687454000001, 0}, {
          0.006693731829999999, 0, 0}, {0.030180791380000002`, 0, 0}, {
          0, 0.0105068929, 0}, {0, 0.001891774040000008, 0}, {
          0, 0.051522857979999975`, 0}, {0, 0.07576768559, 0}, {
          0, 0.11835866831000001`, 0}, {0, 0.043296853569999995`, 0}, {
          0, 0.08442522556999998, 0}, {0, 0.04134819740000002, 0}, {
          0, 0.061834009049999986`, 0}, {0, 0.07534754735000002, 0}, {
          0, 0.03533879121000002, 0}, {0, 0.10069246208999998`, 0}, {
          0, 0.09280376193000002, 0}, {0.05714867931999998, 0, 0}, {
          0.016940651289999987`, 0, 0}, {0, 0.040488410679999996`, 0}, {
          0.0019140338699999984`, 0, 0}, {0, 0.016314675780000003`, 0}, {
          0, 0.002899324000000002, 0}, {0, 0.01020894605, 0}, {
          0.006940360370000007, 0, 0}, {0.02346202774000001, 0, 0}, {
          0, 0.00929406646, 0}, {0.014828113969999999`, 0, 0}, {
          0, 0.018440608369999997`, 0}, {0.032231595249999995`, 0, 0}, {
          0.09417971265, 0, 0}, {0.09499553338999997, 0, 0}, {
          0.11294022675999998`, 0, 0}, {0.08902532490000001, 0, 0}, {
          0.04047450372, 0, 0}, {0.06505370328, 0, 0}, {
          0.03505548827000002, 0, 0}, {0, 0.042093829439999994`, 0}, {
          0, 0.059664113, 0}, {0, 0.0669306907, 0}, {
          0.024093470620000012`, 0, 0}, {0.07336014582999999, 0, 0}, {
          0, 0.0005332553899999978, 0}, {0, 0.059963353229999974`, 0}, {
          0, 0.04072922514000001, 0}, {0, 0.06431303255000001, 0}, {
          0, 0.029533909000000004`, 0}, {0, 0.06717685103000003, 0}, {
          0, 0.004144981190000007, 0}, {0, 0.06326878242999999, 0}, {
          0, 0.021486729700000012`, 0}, {0, 0.03545665554, 0}, {
          0, 0.06911896576999998, 0}, {0, 0.033091114690000006`, 0}, {
          0, 0.05993883639000001, 0}, {0, 0.10770156464, 0}, {
          0, 0.08183817442000002, 0}, {0, 0.10186902171000002`, 0}, {
          0, 0.08288409835000006, 0}, {0, 0.06620378107000001, 0}, {
          0, 0.05632793691999999, 0}, {0, 0.07826123815999998, 0}, {
          0, 0.08611561231000002, 0}, {0, 0.03354939903000001, 0}, {
          0, 0.08785355980999997, 0}, {0, 0.07600690579, 0}, {
          0, 0.037541684320000004`, 0}, {0, 0.03309081078000001, 0}, {
          0, 0.05312899638000003, 0}, {0, 0.04485540341, 0}, {
          0, 0.09399465119999999, 0}, {0, 0.047958499190000003`, 0}, {
          0, 0.04851928609000001, 0}, {0, 0.026859058320000004`, 0}, {
          0, 0.07455621346000005, 0}, {0, 0.06301904695, 0}, {
          0, 0.03866419218000001, 0}, {0, 0.05394174864999998, 0}, {
          0, 0.07721172772000003, 0}, {0, 0.07702312476, 0}, {
          0, 0.05520979425999996, 0}, {0.020155604610000002`, 0, 0}, {
          0, 0.029654120009999996`, 0}, {0, 0.025285102360000013`, 0}, {
          0.019999962100000008`, 0, 0}, {0, 0.025961796579999995`, 0}, {
          0.0008294994600000004, 0, 0}, {0, 0.02412876403999999, 0}, {
          0, 0.025885430210000004`, 0}, {0.019103352500000004`, 0, 0}, {
          0.07779159097999998, 0, 0}, {0, 0.04514546858000001, 0}, {
          0, 0.047344042569999994`, 0}, {0, 0.014108452930000001`, 0}, {
          0, 0.028237355679999982`, 0}, {0, 0.013116945369999997`, 0}, {
          0.027767039880000004`, 0, 0}, {0.015068375799999999`, 0, 0}, {
          0, 0.04039652931000002, 0}, {0, 0.041411857, 0}, {
          0.018651721230000005`, 0, 0}, {0, 0.021253162340000017`, 0}, {
          0, 0.06011930135000001, 0}, {0, 0.09614500517999999, 0}, {
          0, 0.07381960346000001, 0}, {0.0023763677700000003`, 0, 0}, {
          0, 0.018033690000000005`, 0}, {0, 0.09194235837, 0}, {
          0, 0.49816623538000016`, 0}, {0, 0.008210671429999985, 0}, {
          0, 0.07045267191, 0}, {0, 0.06205608565000002, 0}, {
          0, 0.04110229365000001, 0}, {0, 0.015000904419999999`, 0}, {
          0, 0.050052969540000006`, 0}, {0, 0.06634429123, 0}, {
          0, 0.0711093679, 0}, {0, 0.10065741453000002`, 0}, {
          0, 0.05095344532999999, 0}, {0.04874115892, 0, 0}, {
          0, 0.0439328129, 0}, {0, 0.005955633420000003, 0}, {
          0, 0.05825803551000001, 0}, {0, 0.10333145502999999`, 0}, {
          0, 0.07108537106000004, 0}, {0, 0.029673786360000017`, 0}, {
          0.00682908982, 0, 0}, {0, 0.014203835339999991`, 0}, {
          0, 0.010500887440000004`, 0}, {0.07495805283999998, 0, 0}, {
          0.08092556436, 0, 0}, {0.06715076934000001, 0, 0}, {
          0, 0.005548637769999992, 0}, {0.010779629609999994`, 0, 0}, {
          0, 0.01455908422, 0}, {0, 0.04993125738000002, 0}, {
          0, 0.036505746420000006`, 0}, {0, 0.08782838841000001, 0}, {
          0, 0.008944895420000003, 0}, {0.01669649078, 0, 0}, {
          0.12165274977999997`, 0, 0}, {0.043524308799999994`, 0, 0}, {
          0.26294188450999995`, 0, 0}, {0, 0.5567494739100002, 0}, {
          0, 0.52479698263, 0}, {0, 0.5450556204300002, 0}, {
          0, 0.5372911101299999, 0}, {0, 0.5952535219899999, 0}, {
          0, 0.6083661360799999, 0}, {0.37786928279000004`, 0, 0}, {
          0.3853107986700001, 0, 0}, {0.04292493271000002, 0, 0}, {
          0, 0.09464512552000003, 0}, {0, 0.07646371394, 0}, {
          0, 0.014358969809999997`, 0}, {0, 0.06572955161, 0}, {
          0, 0.008274767910000003, 0}, {0, 0.06757922245000005, 0}, {
          0, 0.0590048048, 0}, {0, 0.07103013683000002, 0}, {
          0, 0.061585496860000005`, 0}, {0.012968363850000003`, 0, 0}, {
          0, 0.02894830381, 0}, {0, 0.0750129411, 0}, {
          0, 0.09621765617999997, 0}, {0, 0.13076634250000002`, 0}, {
          0, 0.032710034600000014`, 0}, {0.03822552032, 0, 0}, {
          0.10913977363000002`, 0, 0}, {0.040284949639999984`, 0, 0}, {
          0, 0.003331288440000002, 0}, {0, 0.06413287746, 0}, {
          0, 0.12343866770999998`, 0}, {0, 0.10101213605999998`, 0}, {
          0, 0.03670130411, 0}, {0, 0.01782595521000001, 0}, {
          0, 0.025800783770000012`, 0}, {0.023195419530000004`, 0, 0}, {
          0, 0.022659177889999996`, 0}, {0.04865976783999999, 0, 0}, {
          0, 0.01628433981, 0}, {0, 0.06355333883, 0}, {
          0, 0.07750428625, 0}, {0, 0.11700616701000005`, 0}, {
          0, 0.09489741305999999, 0}, {0, 0.05368099868999998, 0}, {
          0, 0.11471572208999996`, 0}, {0, 0.015615060679999994`, 0}, {
          0, 0.07518751367999996, 0}, {0, 0.07069046456, 0}, {
          0, 0.09971418104999998, 0}, {0.01276318849, 0, 0}, {
          0, 0.02107310366000002, 0}, {0, 0.07024285719999998, 0}, {
          0, 0.07042374980999998, 0}, {0, 0.07205013753999996, 0}, {
          0, 0.005323127760000002, 0}, {0.04535779751, 0, 0}, {
          0, 0.038740102860000014`, 0}, {0, 0.04081074817, 0}, {
          0, 0.019409414460000003`, 0}, {0.004149717749999999, 0, 0}, {
          0, 0.04092911902999998, 0}, {0, 0.08375878341000004, 0}, {
          0, 0.06910727263, 0}, {0, 0.07011139836999998, 0}, {
          0, 0.023793047019999992`, 0}, {0, 0.028406236790000015`, 0}, {
          0, 0.07875816917, 0}, {0, 0.08058039087, 0}, {
          0, 0.01773595775, 0}, {0, 0.06729473873000004, 0}, {
          0, 0.08746176864, 0}, {0, 0.05760736236, 0}, {
          0, 0.07946561276999997, 0}, {0, 0.09589105367999999, 0}, {
          0, 0.06800638580000001, 0}, {0, 0.04035583081000001, 0}, {
          0, 0.0012952934500000002`, 0}, {0, 0.04410983864, 0}, {
          0, 0.011151901879999997`, 0}, {0, 0.06331265595000002, 0}, {
          0, 0.09796777867, 0}, {0, 0.033401800879999985`, 0}, {
          0, 0.06708791131999996, 0}, {0, 0.08049980448, 0}, {
          0, 0.029582603120000005`, 0}, {0, 0.031165949879999988`, 0}, {
          0, 0.06825908835, 0}, {0, 0.018057285610000008`, 0}, {
          0, 0.07033643634000002, 0}, {0, 0.06958248710999998, 0}, {
          0, 0.08282035649000001, 0}, {0, 0.011958564859999994`, 0}, {
          0, 0.001290469930000004, 0}, {0, 0.02172730881, 0}, {
          0, 0.10138916606999997`, 0}, {0, 0.04501051995999998, 0}, {
          0, 0.04188422237000002, 0}, {0, 0.07184591186, 0}, {
          0, 0.032245012560000015`, 0}, {0, 0.07158775373, 0}, {
          0, 0.06079161957000002, 0}, {0.0012045533299999984`, 0, 0}, {
          0, 0.005683236299999988, 0}, {0, 0.04097240771999999, 0}, {
          0, 0.03892574829000001, 0}, {0, 0.09125893837999996, 0}, {
          0, 0.028780773710000002`, 0}, {0, 0.06255569445, 0}, {
          0, 0.06598037732, 0}, {0, 0.06228068240000001, 0}, {
          0.03150803700000001, 0, 0}, {0, 0.06131922077999997, 0}, {
          0, 0.04313310403, 0}, {0, 0.0037057904600000025`, 0}, {
          0, 0.19294470764, 0}, {0, 0.2587697767299999, 0}, {
          0, 0.24138644874999993`, 0}, {0, 0.25137382905999983`, 0}, {
          0, 0.23445688530000003`, 0}, {0, 0.23591969406000002`, 0}, {
          0, 0.24015792305000003`, 0}, {0, 0.1982279013899999, 0}, {
          0, 0.14552569665999998`, 0}, {0, 0.14767574385999999`, 0}, {
          0, 0.20869841755999996`, 0}, {0, 0.21786498732000006`, 0}, {
          0, 0.19830553087000002`, 0}, {0, 0.12284364856000005`, 0}, {
          0.4311016051099999, 0, 0}, {0.33115251968000003`, 0, 0}, {
          0.30423697583, 0, 0}, {0.30387481938000005`, 0, 0}, {
          0.3595068072199999, 0, 0}, {0.30183126577999997`, 0, 0}, {
          0.33162957671999993`, 0, 0}, {0.3560521393400001, 0, 0}, {
          0.34450868132, 0, 0}, {0.35975872548000004`, 0, 0}, {
          0.3805899595700001, 0, 0}, {0.38130483782999997`, 0, 0}, {
          0.41132570538, 0, 0}, {0.3359356472100002, 0, 0}, {
          0.3360331979900002, 0, 0}, {0.31881555321999994`, 0, 0}, {
          0.33836342343, 0, 0}, {0.34617929086, 0, 0}, {
          0.4775054749600001, 0, 0}, {0.5089796328300001, 0, 0}, {
          0.41417715269999994`, 0, 0}, {0.5181243171000002, 0, 0}, {
          0.35228584172000005`, 0, 0}, {0.4033374877099999, 0, 0}, {
          0.3793930630100001, 0, 0}, {0.3247203682899999, 0, 0}, {
          0.3531877572300002, 0, 0}, {0.32541714097, 0, 0}, {
          0.38913863341000016`, 0, 0}, {0.3476111475699999, 0, 0}, {
          0.010058051020000014`, 0, 0}, {0, 0.028860696570000007`, 0}, {
          0, 0.03390074846, 0}, {0.030928487700000003`, 0, 0}, {
          0.028332240440000003`, 0, 0}, {0, 0.04059243227, 0}, {
          0, 0.023250324840000013`, 0}, {0, 0.02989790918, 0}, {
          0.016843345850000004`, 0, 0}, {0, 0.009032074990000005, 0}, {
          0.005352194929999998, 0, 0}, {0.017264203740000005`, 0, 0}, {
          0, 0.05282047617, 0}, {0.06341945565000001, 0, 0}, {
          0, 0.005051410359999995, 0}, {0.000376446410000007, 0, 0}, {
          0, 0.007522686990000003, 0}, {0.03962356356999999, 0, 0}, {
          0.029194318709999997`, 0, 0}, {0, 0.023966861489999998`, 0}, {
          0.051280291389999996`, 0, 0}, {0.045584527470000004`, 0, 0}, {
          0.05950476964999998, 0, 0}, {0.005326452290000001, 0, 0}, {
          0, 0.036537116659999994`, 0}, {0, 0.045877751280000004`, 0}, {
          0, 0.011170692279999997`, 0}, {0, 0.05304175927, 0}, {
          0, 0.009095762539999998, 0}, {0, 0.03294513186999999, 0}, {
          0, 0.028960301800000005`, 0}, {0, 0.04798797323000001, 0}, {
          0, 0.03384407362, 0}, {0.0017558228700000006`, 0, 0}, {
          0, 0.043456825519999985`, 0}, {0, 0.044706944700000015`, 0}, {
          0, 0.05945790092, 0}, {0, 0.05607171955999998, 0}, {
          0, 0.06292080246000001, 0}, {0, 0.05584673710000001, 0}, {
          0, 0.19204475273999988`, 0}, {0, 0.28642405547999994`, 0}, {
          0, 0.23970911734, 0}, {0, 0.26033022661, 0}, {
          0, 0.23844503076000007`, 0}, {0, 0.22693038753000014`, 0}, {
          0, 0.21316555308000001`, 0}, {0, 0.2904329939999999, 0}, {
          0, 0.26572392082, 0}, {0, 0.2613949787800001, 0}, {
          0, 0.16799255394000004`, 0}, {0, 0.2628867421399999, 0}, {
          0, 0.25537205813, 0}, {0, 0.22650489347, 0}, {
          0, 0.21108920134, 0}, {0, 0.17919315831999996`, 0}, {
          0, 0.20594897909999996`, 0}, {0, 0.11629859249999999`, 0}, {
          0, 0.24231129884000013`, 0}, {0, 0.30155237552999997`, 0}, {
          0, 0.14009309444999996`, 0}, {0, 0.13793636215000002`, 0}, {
          0, 0.1530926233899999, 0}, {0, 0.13908504334, 0}, {
          0, 0.20491724057000005`, 0}, {0, 0.1816489306600001, 0}, {
          0, 0.24589945306000008`, 0}, {0, 0.24654879255000003`, 0}, {
          0, 0.20953140544, 0}, {0, 0.24879308445, 0}, {
          0, 0.25686747296, 0}, {0, 0.17638482542000003`, 0}, {
          0, 0.15419582728000006`, 0}, {0, 0.19776867011, 0}, {
          0, 0.23984003830999995`, 0}, {0, 0.2011984707, 0}, {
          0, 0.21606426003000007`, 0}, {0, 0.21787627591, 0}, {
          0, 0.22114101119000001`, 0}, {0, 0.27392320115999985`, 0}, {
          0, 0.1924238097599999, 0}, {0, 0.31357346697000005`, 0}, {
          0, 0.2785409650499999, 0}, {0, 0.2670880278399999, 0}, {
          0, 0.20564734577, 0}, {0, 0.23609333056000004`, 0}, {
          0, 0.23013840714000003`, 0}, {0, 0.22705555755000004`, 0}, {
          0, 0.12845397311999995`, 0}, {0, 0.19282271230000003`, 0}, {
          0, 0.18643198806000008`, 0}, {0, 0.11020770523000001`, 0}, {
          0, 0.10070076434000005`, 0}, {0, 0.19383805649000013`, 0}, {
          0, 0.17312825116999989`, 0}, {0, 0.1740182520100001, 0}, {
          0, 0.09784508626999999, 0}, {0, 0.07187537879000001, 0}, {
          0, 0.0025789886800000007`, 0}, {0, 0.054018116199999994`, 0}, {
          0, 0.04744525634999999, 0}, {0, 0.059705653740000024`, 0}, {
          0, 0.02441142415, 0}, {0, 0.05932351135000001, 0}, {
          0.021943523950000005`, 0, 0}, {0, 0.01988987437, 0}, {
          0, 0.040527230710000015`, 0}, {0, 0.019250648199999994`, 0}, {
          0, 0.02774592164, 0}, {0, 0.00920287003000001, 0}, {
          0.04124557827, 0, 0}, {0, 0.027376858630000014`, 0}, {
          0, 0.023688086060000006`, 0}, {0, 0.05202106240000002, 0}, {
          0.0009024865900000009, 0, 0}, {0, 0.06389019409999999, 0}, {
          0.01124701111, 0, 0}, {0.007995853540000002, 0, 0}, {
          0, 0.022412226299999997`, 0}, {0.004218949869999999, 0, 0}, {
          0, 0.0029966444299999962`, 0}, {0.05074591547999998, 0, 0}, {
          0.04225407893000001, 0, 0}, {0.06681463845, 0, 0}, {
          0.02910565007, 0, 0}, {0.03973389436000002, 0, 0}, {
          0.020552673589999997`, 0, 0}, {0.08200517127, 0, 0}, {
          0.10178123074000002`, 0, 0}, {0, 0.016070509980000005`, 0}, {
          0, 0.021427008119999997`, 0}, {0, 0.03794331878999999, 0}, {
          0.03435237085999999, 0, 0}, {0.07657395564999998, 0, 0}, {
          0.10366433701000002`, 0, 0}, {0.02561121215000001, 0, 0}, {
          0, 0.06634036450000001, 0}, {0, 0.06475280607, 0}, {
          0, 0.08283229071999998, 0}, {0, 0.07058636611999997, 0}, {
          0, 0.09012644944999997, 0}, {0, 0.06195396581999999, 0}, {
          0, 0.015615022839999994`, 0}, {0, 0.03160443941000001, 0}, {
          0, 0.08453561628999998, 0}, {0, 0.04730146783000001, 0}, {
          0, 0.07192009902, 0}, {0, 0.048963538889999984`, 0}, {
          0, 0.08783474015000003, 0}, {0, 0.06953083651999999, 0}, {
          0, 0.09008220781000001, 0}, {0, 0.028284852439999994`, 0}, {
          0, 0.07752522592, 0}, {0, 0.015155287960000003`, 0}, {
          0.001616561279999996, 0, 0}, {0, 0.031605365020000005`, 0}, {
          0, 0.050811882399999994`, 0}, {0, 0.08545322053000001, 0}, {
          0, 0.08244243238000001, 0}, {0, 0.05065987965, 0}, {
          0, 0.06392438036999998, 0}, {0, 0.04122765768, 0}, {
          0, 0.007902283359999998, 0}, {0, 0.01146171826, 0}, {
          0.031203585949999987`, 0, 0}, {0, 0.08506112387000002, 0}, {
          0, 0.08221586005999998, 0}, {0, 0.06367154504999996, 0}, {
          0, 0.05625643883000001, 0}, {0, 0.061988468830000004`, 0}, {
          0, 0.08826367923999999, 0}, {0, 0.07837633939999998, 0}, {
          0.010218630329999999`, 0, 0}, {0.030072778879999998`, 0, 0}, {
          0.06751450134000002, 0, 0}, {0.017587611410000006`, 0, 0}, {
          0.051606806549999995`, 0, 0}, {0, 0.048731466610000024`, 0}, {
          0, 0.017337570400000005`, 0}, {0, 0.053354226189999986`, 0}, {
          0, 0.03560572773999999, 0}, {0, 0.01687994891000001, 0}, {
          0, 0.044919985870000005`, 0}, {0, 0.04064375052000001, 0}, {
          0, 0.09043991996000006, 0}, {0, 0.07026958363000003, 0}, {
          0, 0.0568201221, 0}, {0, 0.039778072030000014`, 0}, {
          0, 0.08649794545999998, 0}, {0, 0.08264353047000002, 0}, {
          0, 0.04026253847, 0}, {0, 0.049696807220000014`, 0}, {
          0, 0.04119582904999999, 0}, {0.028247595160000014`, 0, 0}, {
          0, 0.03253711379000001, 0}, {0, 0.0053066879899999995`, 0}, {
          0, 0.01810648580000001, 0}, {0.030441184609999995`, 0, 0}, {
          0, 0.07882996531999996, 0}, {0, 0.05731609114000001, 0}, {
          0, 0.015892362050000004`, 0}, {0, 0.050296401150000024`, 0}, {
          0, 0.06093355296000003, 0}, {0.002235817859999999, 0, 0}, {
          0.05600380391, 0, 0}, {0.0523716655, 0, 0}, {
          0.03405154384000002, 0, 0}, {0, 0.02629917845000001, 0}, {
          0.00038447445999998195`, 0, 0}, {0, 0.008991213989999997, 0}, {
          0, 0.009135669460000002, 0}, {0.04180209334, 0, 0}, {
          0, 0.014996541140000002`, 0}, {0, 0.030855999230000007`, 0}, {
          0, 0.06345964829, 0}, {0.07522203031999998, 0, 0}, {
          0, 0.10884318299000002`, 0}, {0, 0.07254551994000001, 0}, {
          0, 0.08203940014000001, 0}, {0, 0.12276946469999998`, 0}, {
          0, 0.32230057469, 0}, {0, 0.24830760408999997`, 0}, {
          0, 0.02895385735000002, 0}, {0, 0.04327364367000002, 0}, {
          0.030179873390000014`, 0, 0}, {0.10238814899999998`, 0, 0}, {
          0.07425693906000001, 0, 0}, {0, 0.09050059740999998, 0}, {
          0, 0.11636769065, 0}, {0, 0.10551599375999998`, 0}, {
          0, 0.12513972275000002`, 0}, {0, 0.07801437421000001, 0}, {
          0, 0.10278592294000007`, 0}, {0, 0.11130160037000002`, 0}, {
          0, 0.10346435565000002`, 0}, {0, 0.09492780141999997, 0}, {
          0, 0.08989517720000001, 0}, {0, 0.07161783958, 0}, {
          0, 0.01798406430000001, 0}, {0, 0.04740121987000001, 0}, {
          0, 0.05265990182000004, 0}, {0, 0.05174267441999998, 0}, {
          0, 0.058696180600000016`, 0}, {0, 0.05096058801, 0}, {
          0, 0.03768056512, 0}, {0, 0.06685042932000002, 0}, {
          0, 0.09354976327000003, 0}, {0, 0.029766916689999996`, 0}, {
          0, 0.087763537, 0}, {0, 0.09726997773999994, 0}, {
          0, 0.01904659529999999, 0}, {0, 0.05901316008, 0}, {
          0, 0.05207265177000003, 0}, {0, 0.04771491486000001, 0}, {
          0, 0.07693830427000002, 0}, {0, 0.12262048500999997`, 0}, {
          0.00860256394, 0, 0}, {0, 0.0008332196199999998, 0}, {
          0, 0.04784667796000001, 0}, {0, 0.05482839812000001, 0}, {
          0, 0.11207159877000002`, 0}, {0, 0.10047203307000004`, 0}, {
          0, 0.10231916978999997`, 0}, {0, 0.08361216373, 0}, {
          0.007790737200000002, 0, 0}, {0.04184559446000002, 0, 0}, {
          0, 0.0015095398199999994`, 0}, {0.009780319089999996, 0, 0}, {
          0.08334337909000002, 0, 0}, {0.09180639992999998, 0, 0}, {
          0, 0.041364053820000024`, 0}, {0.050415231790000015`, 0, 0}, {
          0.09506430541999998, 0, 0}, {0.12351492739000004`, 0, 0}, {
          0.14384065615000002`, 0, 0}, {0.07151234897999997, 0, 0}, {
          0, 0.014728003040000002`, 0}, {0, 0.07065550411000002, 0}, {
          0, 0.09102683006000001, 0}, {0, 0.06864066478, 0}, {
          0, 0.06980787841000001, 0}, {0, 0.10008744550999998`, 0}, {
          0, 0.08670202070999998, 0}, {0, 0.07173186909000001, 0}, {
          0, 0.054693549929999995`, 0}, {0, 0.054602837400000014`, 0}, {
          0, 0.05841253752000001, 0}, {0, 0.02275639865, 0}, {
          0, 0.10072742052, 0}, {0, 0.10692485569000003`, 0}, {
          0, 0.06326298701, 0}, {0, 0.051068045930000035`, 0}, {
          0.04630470657, 0, 0}, {0.10994150815000003`, 0, 0}, {
          0.1300770405, 0, 0}, {0.10685350060000003`, 0, 0}, {
          0.14318399771000004`, 0, 0}, {0.06388257305999998, 0, 0}, {
          0.004593379080000005, 0, 0}, {0.01972690631, 0, 0}, {
          0.030443945230000012`, 0, 0}, {0, 0.025529152969999996`, 0}, {
          0, 0.03576126041999998, 0}, {0, 0.05645778043999998, 0}, {
          0, 0.07710214194, 0}, {0, 0.07950648977, 0}, {
          0, 0.07561394772999999, 0}, {0, 0.08077974631, 0}, {
          0, 0.053970944119999996`, 0}, {0, 0.06544819066000002, 0}, {
          0, 0.06146703745, 0}, {0, 0.10072126366, 0}, {
          0, 0.03819900329000002, 0}, {0, 0.06945505224, 0}, {
          0, 0.05611322617000001, 0}, {0, 0.08938550852999999, 0}, {
          0, 0.05283936057, 0}, {0.07984774764, 0, 0}, {
          0.06307463407, 0, 0}, {0.035897986649999984`, 0, 0}, {
          0.019573585589999998`, 0, 0}, {0, 0.05633127248000003, 0}, {
          0, 0.041711943409999994`, 0}, {0, 0.01534105317, 0}, {
          0.006699529460000004, 0, 0}, {0, 0.07792665868000004, 0}, {
          0, 0.00458240986, 0}, {0.050448806080000005`, 0, 0}, {
          0.07336266333000001, 0, 0}, {0, 0.004584350259999996, 0}, {
          0, 0.006020497530000001, 0}, {0, 0.006100069649999999, 0}, {
          0, 0.032559364559999984`, 0}, {0, 0.051770136059999985`, 0}, {
          0, 0.08920858566999999, 0}, {0, 0.04447802466, 0}, {
          0.03343169531, 0, 0}, {0.07850118763999997, 0, 0}, {
          0, 0.002041034680000008, 0}, {0.03729590392000001, 0, 0}, {
          0.002515052149999999, 0, 0}, {0, 0.02278078964, 0}, {
          0, 0.07589854114000003, 0}, {0, 0.07625562012999997, 0}, {
          0, 0.0057503503000000036`, 0}, {0, 0.08614414579, 0}, {
          0, 0.14000776951, 0}, {0, 0.07054042525000001, 0}, {
          0, 0.06256322270000003, 0}, {0, 0.11576963654000001`, 0}, {
          0, 0.11072213697000002`, 0}, {0, 0.01852068741, 0}, {
          0.015336662359999998`, 0, 0}, {0.015520343789999995`, 0, 0}, {
          0, 0.057301557579999975`, 0}, {0.005093347789999992, 0, 0}, {
          0, 0.024813723449999995`, 0}, {0, 0.08800988491, 0}, {
          0, 0.052116202139999984`, 0}, {0, 0.027853383049999993`, 0}, {
          0, 0.055983831270000006`, 0}, {0, 0.006829934699999995, 0}, {
          0.08073890571000002, 0, 0}, {0.05797079396000002, 0, 0}, {
          0, 0.05105777370000002, 0}, {0, 0.05221543725000001, 0}, {
          0, 0.0115502139, 0}, {0.006449825439999998, 0, 0}, {
          0.014203420920000008`, 0, 0}, {0.04468579952, 0, 0}, {
          0, 0.044546556309999985`, 0}, {0, 0.048985996080000024`, 0}, {
          0, 0.03560834030999998, 0}, {0, 0.04090335993999998, 0}, {
          0.06650385271, 0, 0}, {0.056738880799999995`, 0, 0}, {
          0, 0.05300839851000002, 0}, {0, 0.003554139149999997, 0}, {
          0.06426063917, 0, 0}, {0.005229109640000002, 0, 0}, {
          0, 0.024342749400000002`, 0}, {0, 0.06459094367000003, 0}, {
          0, 0.09571074530000004, 0}, {0, 0.06732796175, 0}, {
          0, 0.018927601999999998`, 0}, {0.1997225028599999, 0, 0}, {
          0.36804353644000004`, 0, 0}, {0.3396537491900001, 0, 0}, {
          0.35253846073000006`, 0, 0}, {0.35250535661, 0, 0}, {
          0.3567117252600001, 0, 0}, {0.30141489843999997`, 0, 0}, {
          0.3856779772500002, 0, 0}, {0.43441937236000006`, 0, 0}, {
          0.37503494704999996`, 0, 0}, {0.33392662147, 0, 0}, {
          0.3799016713400001, 0, 0}, {0.31623169323, 0, 0}, {
          0.36694649540999996`, 0, 0}, {0.3989355881699999, 0, 0}, {
          0.34044620059999997`, 0, 0}, {0.3368922556700001, 0, 0}, {
          0.42105048188999994`, 0, 0}, {0.38222938484, 0, 0}, {
          0.33954030863999995`, 0, 0}, {0.3503433230999999, 0, 0}, {
          0.37335940730999995`, 0, 0}, {0.37908091553, 0, 0}, {
          0.38019023638000005`, 0, 0}, {0.36500398246000004`, 0, 0}, {
          0.3348438496400001, 0, 0}, {0.37733198138999996`, 0, 0}, {
          0.4295674813200001, 0, 0}, {0.3457165595400001, 0, 0}, {
          0.42184657118, 0, 0}, {0.41291487670000004`, 0, 0}, {
          0.38144125062, 0, 0}, {0.40573787916, 0, 0}, {
          0.3803889272200001, 0, 0}, {0.41632784042999993`, 0, 0}, {
          0.37538357806, 0, 0}, {0.3619971373099999, 0, 0}, {
          0.3644998969399999, 0, 0}, {0.34239882830999996`, 0, 0}, {
          0.32054199729000005`, 0, 0}, {0.33795194864000017`, 0, 0}, {
          0.33093963278999994`, 0, 0}, {0.2996519254599999, 0, 0}, {
          0.35374324107, 0, 0}, {0.35170865494000014`, 0, 0}, {
          0.36718437713000013`, 0, 0}, {0.39874056349000014`, 0, 0}, {
          0.41073282394000005`, 0, 0}, {0.44185244267999996`, 0, 0}, {
          0.3905850950099998, 0, 0}, {0.4429721102099999, 0, 0}, {
          0.42347494529, 0, 0}, {0.38734320718, 0, 0}, {
          0.38023580866999984`, 0, 0}, {0.33811627021, 0, 0}, {
          0.36891289449000014`, 0, 0}, {0.3336769423800001, 0, 0}, {
          0.3643938154399999, 0, 0}, {0.38069450383, 0, 0}, {
          0.3867020280999999, 0, 0}, {0.41240208356, 0, 0}, {
          0.29205371663999996`, 0, 0}, {0.31972913979, 0, 0}, {
          0.40471940607, 0, 0}, {0.31457748864000007`, 0, 0}, {
          0, 0.09173926384, 0}, {0, 0.06432388698000001, 0}, {
          0, 0.06654573985, 0}, {0, 0.028714493869999996`, 0}, {
          0, 0.05133625633999998, 0}, {0.024008636059999984`, 0, 0}, {
          0, 0.06720994373000003, 0}, {0, 0.08839244123999994, 0}, {
          0, 0.06631030588999999, 0}, {0, 0.0689488164, 0}, {
          0, 0.035114282430000004`, 0}, {0, 0.05134114273000002, 0}, {
          0, 0.02922837513, 0}, {0.010652729810000004`, 0, 0}, {
          0, 0.04833868777000001, 0}, {0, 0.08502458052999998, 0}, {
          0.022222658390000004`, 0, 0}, {0.06371844052999999, 0, 0}, {
          0.0735391793, 0, 0}, {0.04598987253, 0, 0}, {0.04148309894, 0, 0}, {
          0.021553875860000002`, 0, 0}, {0, 0.03754996589999998, 0}, {
          0.019454280890000016`, 0, 0}, {0, 0.014590467880000008`, 0}, {
          0, 0.03870080718000001, 0}, {0.04118255756999999, 0, 0}, {
          0, 0.054353581700000035`, 0}, {0, 0.015947666050000003`, 0}, {
          0, 0.010966946789999998`, 0}, {0, 0.03087118709000001, 0}, {
          0, 0.10081879375999998`, 0}, {0, 0.03434194735999999, 0}, {
          0, 0.0007012441300000021, 0}, {0, 0.038154491549999996`, 0}, {
          0, 0.013066146630000003`, 0}, {0.008982282879999996, 0, 0}, {
          0, 0.019876842749999995`, 0}, {0, 0.03448429313999998, 0}, {
          0, 0.024104560869999993`, 0}, {0, 0.0033348923200000025`, 0}, {
          0.021253424959999996`, 0, 0}, {0.002793936300000005, 0, 0}, {
          0.02251949468, 0, 0}, {0.011822919309999999`, 0, 0}, {
          0, 0.03220710299, 0}, {0, 0.024360233919999988`, 0}, {
          0, 0.035914690469999996`, 0}, {0, 0.06358680017000001, 0}, {
          0.04402645477000001, 0, 0}, {0.008922206560000005, 0, 0}, {
          0, 0.00945801825, 0}, {0, 0.014942478220000001`, 0}, {
          0, 0.014157072119999996`, 0}, {0.00413850026000001, 0, 0}, {
          0.07055027950000001, 0, 0}, {0.03959864860999997, 0, 0}, {
          0.011043693990000006`, 0, 0}, {0, 0.061297076999999964`, 0}, {
          0, 0.03105373802000001, 0}, {0, 0.0557171336, 0}, {
          0.005955037239999999, 0, 0}, {0.046090543980000016`, 0, 0}, {
          0.02921939521000001, 0, 0}, {0, 0.008741132149999999, 0}, {
          0.024732454039999997`, 0, 0}, {0.06843472379, 0, 0}, {
          0.01817966524, 0, 0}, {0.0755442227, 0, 0}, {
          0.18002716135999994`, 0, 0}, {0.14239276502, 0, 0}, {
          0.12633618990999998`, 0, 0}, {0.08117979423999998, 0, 0}, {
          0, 0.008039595229999998, 0}, {0.021571504869999994`, 0, 0}, {
          0, 0.005704675829999994, 0}, {0, 0.031237414640000002`, 0}, {
          0, 0.007542580349999995, 0}, {0.05064420305000004, 0, 0}, {
          0.04353036488999999, 0, 0}, {0.5002372831299999, 0, 0}, {
          0.6205160338400002, 0, 0}, {0.6276855764999999, 0, 0}, {
          0.6336077651600001, 0, 0}, {0.7749277105899998, 0, 0}, {
          0.655419419, 0, 0}, {0.67944240135, 0, 0}, {0.69148821424, 0, 0}, {
          0.8219493994999997, 0, 0}, {0.77510495839, 0, 0}, {
          0.7677306641, 0, 0}, {0.7394961398700001, 0, 0}, {
          0.7117567908700001, 0, 0}, {0.71140878901, 0, 0}, {
          0.6886078050500002, 0, 0}, {0.6824035244100003, 0, 0}, {
          0.6906229923899998, 0, 0}, {0.7333512754799999, 0, 0}, {
          0.7054099989799997, 0, 0}, {0.6669808313200002, 0, 0}, {
          0.7199405344400003, 0, 0}, {0.7160527138500005, 0, 0}, {
          0.5774746021299998, 0, 0}, {0.02022148144999999, 0, 0}, {
          0, 0.049636932269999996`, 0}, {0.020256005309999988`, 0, 0}, {
          0.01533097707, 0, 0}, {0.004826318019999997, 0, 0}, {
          0, 0.020912516820000008`, 0}, {0, 0.041667498269999985`, 0}, {
          0, 0.08603270424, 0}, {0, 0.09045981337, 0}, {
          0, 0.060105757969999986`, 0}, {0, 0.05565205778, 0}, {
          0, 0.10115607381, 0}, {0, 0.058399445900000006`, 0}, {
          0, 0.04563233906, 0}, {0, 0.07118337417, 0}, {
          0, 0.046308075229999995`, 0}, {0, 0.040066314279999994`, 0}, {
          0, 0.06893081155000003, 0}, {0, 0.04827351695000001, 0}, {
          0.06544382038000002, 0, 0}, {0.016225585500000007`, 0, 0}, {
          0.0011545942900000007`, 0, 0}, {0.001385661389999996, 0, 0}, {
          0.054797650430000025`, 0, 0}, {0.07014460116000003, 0, 0}, {
          0, 0.0030664122900000033`, 0}, {0, 0.06974864374000002, 0}, {
          0, 0.055238949809999986`, 0}, {0, 0.05217659438000001, 0}, {
          0, 0.025135377809999984`, 0}, {0, 0.10344572578, 0}, {
          0, 0.055171337859999975`, 0}, {0, 0.11063636196000001`, 0}, {
          0.0009517430100000004, 0, 0}, {0, 0.08866908024999998, 0}, {
          0, 0.11092566120000001`, 0}, {0, 0.018872894260000005`, 0}, {
          0, 0.027145511770000005`, 0}, {0.004309750929999999, 0, 0}, {
          0, 0.04654981132, 0}, {0.02624403536999999, 0, 0}, {
          0, 0.022378488119999995`, 0}, {0, 0.03555453177, 0}, {
          0.02310865411000001, 0, 0}, {0.018316701109999996`, 0, 0}, {
          0.06677462233, 0, 0}, {0.05643221788999998, 0, 0}, {
          0, 0.03607762618999998, 0}, {0, 0.04664464262000001, 0}, {
          0, 0.09074744660999996, 0}, {0, 0.05683583995000001, 0}, {
          0, 0.04405594173999999, 0}, {0, 0.06682680062999999, 0}, {
          0, 0.026310857679999997`, 0}, {0, 0.07795471611999999, 0}, {
          0, 0.08404645712000003, 0}, {0, 0.07322037981999999, 0}, {
          0, 0.002070386600000006, 0}, {0, 0.051358895540000005`, 0}, {
          0, 0.035328633600000006`, 0}, {0, 0.07632895894, 0}, {
          0, 0.02284296116000001, 0}, {0, 0.08636155492, 0}, {
          0, 0.09607620949, 0}, {0, 0.07805526210000005, 0}, {
          0, 0.13681492739, 0}, {0, 0.12091745977, 0}, {
          0, 0.07270058790999999, 0}, {0, 0.01033397355, 0}, {
          0.04155875157, 0, 0}, {0, 0.03750766884, 0}, {
          0.04649932606, 0, 0}, {0, 0.04801988788000001, 0}, {
          0, 0.053420505359999995`, 0}, {0, 0.01813966395000001, 0}, {
          0, 0.05090407163999999, 0}, {0, 0.020264734879999996`, 0}, {
          0.051420239049999976`, 0, 0}, {0.047388387780000006`, 0, 0}, {
          0, 0.031101856830000007`, 0}, {0, 0.03992501933, 0}, {
          0, 0.06218316343999998, 0}, {0, 0.05751188006999998, 0}, {
          0, 0.07701554186000002, 0}, {0.0061383210600000045`, 0, 0}, {
          0.028741410379999995`, 0, 0}, {0, 0.01170254793999999, 0}, {
          0, 0.02122621834999999, 0}, {0, 0.059629784679999985`, 0}, {
          0, 0.04702226272999998, 0}, {0, 0.06058354528000001, 0}, {
          0, 0.010362456919999999`, 0}, {0, 0.08149106620999999, 0}, {
          0, 0.06939616483999998, 0}, {0, 0.033795120129999995`, 0}, {
          0.02897209820999999, 0, 0}, {0, 0.026363038510000002`, 0}, {
          0.004485741280000002, 0, 0}, {0, 0.07168125534999999, 0}, {
          0, 0.04174502651999999, 0}, {0, 0.08066065755, 0}, {
          0, 0.002130336480000001, 0}, {0.0026738079800000003`, 0, 0}, {
          0.07602044851, 0, 0}, {0.13134703851000004`, 0, 0}, {
          0.02397300691999999, 0, 0}, {0, 0.02615191050999999, 0}, {
          0, 0.10191939970999997`, 0}, {0, 0.052424992869999985`, 0}, {
          0.08258736063000001, 0, 0}, {0, 0.041506941709999995`, 0}, {
          0.011041176130000002`, 0, 0}, {0, 0.01443437922999999, 0}, {
          0.10203173307, 0, 0}, {0.12717801632000003`, 0, 0}, {
          0.06279026312000001, 0, 0}, {0.11988358000999995`, 0, 0}, {
          0.09338337121000002, 0, 0}, {0.08787606446999999, 0, 0}, {
          0.08841715819999997, 0, 0}, {0.12331763881, 0, 0}, {
          0.031793934319999995`, 0, 0}, {0.030786945429999987`, 0, 0}, {
          0.014293871070000005`, 0, 0}, {0.025211692460000004`, 0, 0}, {
          0.030696427589999988`, 0, 0}, {0.08420556891999999, 0, 0}, {
          0, 0.0118456445, 0}, {0.047500632849999995`, 0, 0}, {
          0.0007667245600000017, 0, 0}, {0.06458975014000001, 0, 0}, {
          0, 0.05725524703000001, 0}, {0, 0.04424963013, 0}, {
          0, 0.029633763200000007`, 0}, {0, 0.04064930924000001, 0}, {
          0, 0.02848101058000001, 0}, {0, 0.021934444759999994`, 0}, {
          0, 0.048635382209999974`, 0}, {0, 0.07916903932999998, 0}, {
          0, 0.05811711953999998, 0}, {0, 0.06845305181, 0}, {
          0, 0.025698841039999996`, 0}, {0, 0.03282088105, 0}, {
          0, 0.062394623870000006`, 0}, {0, 0.08159449597999996, 0}, {
          0, 0.04891354175000001, 0}, {0, 0.017895393519999997`, 0}, {
          0, 0.021501263880000007`, 0}, {0, 0.08033026240999998, 0}, {
          0.017697218329999997`, 0, 0}, {0, 0.037899497610000006`, 0}, {
          0.02249006406, 0, 0}, {0, 0.01865972324000001, 0}, {
          0, 0.047580977440000005`, 0}, {0.04523290186999999, 0, 0}, {
          0, 0.009773315179999999, 0}, {0, 0.03130216271000001, 0}, {
          0, 0.04198505851000002, 0}, {0.029682702929999992`, 0, 0}, {
          0.03254970321, 0, 0}, {0.09658978986, 0, 0}, {
          0, 0.008027749459999997, 0}, {0, 0.22614198293, 0}, {
          0, 0.26084215602, 0}, {0, 0.3269720455499999, 0}, {
          0, 0.3148560422300001, 0}, {0, 0.27730237934000007`, 0}, {
          0, 0.3011423825100001, 0}, {0, 0.3382730499900001, 0}, {
          0, 0.30119225125, 0}, {0, 0.35512931226000005`, 0}, {
          0, 0.38685757516, 0}, {0, 0.36104381507000005`, 0}, {
          0, 0.3846171973600001, 0}, {0, 0.19889950858000005`, 0}, {
          0, 0.2314189705699999, 0}, {0, 0.2391429651600001, 0}, {
          0, 0.21816126695000002`, 0}, {0, 0.2379849263800001, 0}, {
          0, 0.24115060633999996`, 0}, {0, 0.13183528450000007`, 0}, {
          0, 0.14826150767, 0}, {0, 0.21354148975, 0}, {
          0, 0.3067996968799999, 0}, {0, 0.29712195687000004`, 0}, {
          0, 0.24401158776000004`, 0}, {0, 0.20409542711000006`, 0}, {
          0, 0.2766887285000001, 0}, {0, 0.29019836253000003`, 0}, {
          0, 0.3110814136200001, 0}, {0, 0.3527918059100001, 0}, {
          0, 0.15843178190999999`, 0}, {0, 0.06657258837999999, 0}, {
          0, 0.07313194692000001, 0}, {0, 0.08413141735999999, 0}, {
          0, 0.04778781458000001, 0}, {0, 0.024127648570000004`, 0}, {
          0, 0.03150772614000001, 0}, {0, 0.05187966502999997, 0}, {
          0, 0.05050222754, 0}, {0.004512286790000001, 0, 0}, {
          0.08694592233, 0, 0}, {0, 0.09333087587000001, 0}, {
          0, 0.07271498764, 0}, {0, 0.07431379431, 0}, {
          0, 0.005259510170000001, 0}, {0, 0.032046254579999996`, 0}, {
          0, 0.04886102856999999, 0}, {0, 0.06068434676999999, 0}, {
          0, 0.008247955750000003, 0}, {0.10355816859000003`, 0, 0}, {
          0.08626435834999997, 0, 0}, {0.15559217814999995`, 0, 0}, {
          0.08449306862, 0, 0}, {0, 0.0028563405300000046`, 0}, {
          0.02942003062000001, 0, 0}, {0.089765254, 0, 0}, {
          0.04522650125, 0, 0}, {0.0031269924899999997`, 0, 0}, {
          0.10212710474000003`, 0, 0}, {0.08941843315, 0, 0}, {
          0.027551132509999996`, 0, 0}, {0, 0.051806959359999995`, 0}, {
          0, 0.10738608901000003`, 0}, {0, 0.03744406371999998, 0}, {
          0.027645366019999996`, 0, 0}, {0, 0.024638517990000008`, 0}, {
          0, 0.04546948466, 0}, {0, 0.030586029680000012`, 0}, {
          0.027489804919999986`, 0, 0}, {0, 0.023445188679999996`, 0}, {
          0, 0.07636785063000001, 0}, {0, 0.07012863623999997, 0}, {
          0, 0.09140248246000002, 0}, {0, 0.01971040825, 0}, {
          0, 0.07931380281000001, 0}, {0, 0.05483548705000002, 0}, {
          0, 0.07071925690999999, 0}, {0, 0.07540820420999998, 0}, {
          0, 0.07782860475000003, 0}, {0, 0.08476081061000004, 0}, {
          0, 0.05814894864000002, 0}, {0, 0.09650406189999998, 0}, {
          0, 0.07119482836999998, 0}, {0.01660688857, 0, 0}, {
          0.013742484190000001`, 0, 0}, {0.054371265960000005`, 0, 0}, {
          0, 0.006833007760000001, 0}, {0.01468685891000001, 0, 0}, {
          0, 0.03691523626000001, 0}, {0.002117669940000002, 0, 0}, {
          0.006559975219999999, 0, 0}, {0, 0.04392854037000002, 0}, {
          0.019554398440000002`, 0, 0}, {0, 0.0005467924699999999, 0}, {
          0.01696838276, 0, 0}, {0, 0.02660476593999999, 0}, {
          0.05127069567, 0, 0}, {0.06159543661000002, 0, 0}, {
          0.09333772134, 0, 0}, {0.10467185969000002`, 0, 0}, {
          0.07115948706999999, 0, 0}, {0.016722268219999992`, 0, 0}, {
          0.0357405938, 0, 0}, {0.09439206082999994, 0, 0}, {
          0.07525089464, 0, 0}, {0.04713135932, 0, 0}, {
          0.1227117659599999, 0, 0}, {0.14835898154999996`, 0, 0}, {
          0.08817610414999999, 0, 0}, {0.14159733025999996`, 0, 0}, {
          0.06225764965, 0, 0}, {0.027299628890000007`, 0, 0}, {
          0, 0.0007967587600000035, 0}, {0, 0.006474167049999999, 0}, {
          0, 0.04824493257000003, 0}, {0, 0.02263435982000001, 0}, {
          0.00019956482999999885`, 0, 0}, {0, 0.04150183308, 0}, {
          0.031025547180000005`, 0, 0}, {0.01257764264, 0, 0}, {
          0, 0.04147155293, 0}, {0, 0.023633859389999998`, 0}, {
          0, 0.01211623103, 0}, {0, 0.02111852414999998, 0}, {
          0.003225415039999999, 0, 0}, {0, 0.03426151459, 0}, {
          0, 0.030412614309999992`, 0}, {0.0038710552299999956`, 0, 0}, {
          0, 0.015505260509999994`, 0}, {0, 0.020567042020000006`, 0}, {
          0, 0.07277076916, 0}, {0, 0.14084610158000002`, 0}, {
          0, 0.4980420509700002, 0}, {0, 0.6488312135799998, 0}, {
          0, 0.6901130407199997, 0}, {0, 0.6756913413699998, 0}, {
          0, 0.5933636833600001, 0}, {0, 0.59126006315, 0}, {
          0, 0.6164517733799999, 0}, {0, 0.6545253697399999, 0}, {
          0, 0.5539872596199998, 0}, {0, 0.5731932022000001, 0}, {
          0, 0.6319223332700001, 0}, {0, 0.8707254039899994, 0}, {
          0, 0.58971733527, 0}, {0, 0.5926017246899999, 0}, {
          0, 0.6535065948700001, 0}, {0, 0.6109695015400003, 0}, {
          0, 0.6645633214500002, 0}, {0, 0.6818218194200001, 0}, {
          0, 0.2961621960800001, 0}, {0, 0.06974816973000002, 0}, {
          0, 0.6679040856599999, 0}, {0, 0.2381972828900002, 0}, {
          0, 0.08371086750999997, 0}, {0, 0.08751780638000001, 0}, {
          0, 0.44577792028000013`, 0}, {0, 0.41450722487, 0}, {
          0, 0.09324859802999998, 0}, {0, 0.046870003130000004`, 0}, {
          0, 0.05730015617999999, 0}, {0, 0.06490913321999998, 0}, {
          0, 0.050372730490000024`, 0}, {0, 0.07397536465999999, 0}, {
          0, 0.05083179287999998, 0}, {0, 0.07944806244000001, 0}, {
          0, 0.10237872006000004`, 0}, {0, 0.06777273862999997, 0}, {
          0, 0.05765295963999998, 0}, {0, 0.08053907634000006, 0}, {
          0, 0.04893947889000001, 0}, {0.008888293169999988, 0, 0}, {
          0, 0.041234135349999985`, 0}, {0, 0.03448576365000002, 0}, {
          0.042323267969999995`, 0, 0}, {0, 0.009930607799999996, 0}, {
          0.017187653830000007`, 0, 0}, {0, 0.017014057980000007`, 0}, {
          0, 0.11271518187000001`, 0}, {0, 0.05984388169000002, 0}, {
          0, 0.11006214261, 0}, {0, 0.07763526376000002, 0}, {
          0, 0.04907192579000001, 0}, {0, 0.07022661498, 0}, {
          0, 0.056909192109999986`, 0}, {0, 0.043845260770000005`, 0}, {
          0, 0.04051616448999999, 0}, {0, 0.25856835513, 0}, {
          0.0068070597599999986`, 0, 0}, {0.034568702099999994`, 0, 0}, {
          0.08796200983000001, 0, 0}, {0.13572127819, 0, 0}, {
          0.07166473236000004, 0, 0}, {0.01806895583, 0, 0}, {
          0, 0.025493023359999988`, 0}, {0, 0.04603192883, 0}, {
          0, 0.05482480681999999, 0}, {0, 0.06312007276999998, 0}, {
          0.03412827112, 0, 0}, {0, 0.04615624435000001, 0}, {
          0, 0.08294651627999997, 0}, {0.09261223592000001, 0, 0}, {
          0.026225254260000008`, 0, 0}, {0, 0.06220246431999999, 0}, {
          0, 0.056515556229999986`, 0}, {0, 0.017509638900000003`, 0}, {
          0, 0.08816692573000001, 0}, {0, 0.06921237654999998, 0}, {
          0, 0.0071526861499999995`, 0}, {0, 0.060178365840000005`, 0}, {
          0, 0.022406217330000002`, 0}, {0.07183271278000002, 0, 0}, {
          0.0055439311, 0, 0}, {0, 0.034154311519999994`, 0}, {
          0.01636459763999999, 0, 0}, {0, 0.03417900808999999, 0}, {
          0.019272834770000018`, 0, 0}, {0, 0.027461093040000013`, 0}, {
          0, 0.04962489635000001, 0}, {0.007254323950000002, 0, 0}, {
          0, 0.057849932959999996`, 0}, {0, 0.017559645819999994`, 0}, {
          0, 0.025689582719999993`, 0}, {0, 0.0007631595099999935, 0}, {
          0.06236627980000001, 0, 0}, {0.01655962028, 0, 0}, {
          0, 0.03538280185999999, 0}, {0.031480033830000004`, 0, 0}, {
          0, 0.008045521570000005, 0}, {0.028223982020000014`, 0, 0}, {
          0.00440391369, 0, 0}, {0.017391422979999994`, 0, 0}, {
          0, 0.019362188569999998`, 0}, {0.04906360158999999, 0, 0}, {
          0.09102985286000002, 0, 0}, {0.06556023306000001, 0, 0}, {
          0.02446675408000002, 0, 0}, {0.03400638109999999, 0, 0}, {
          0.08888141121999996, 0, 0}, {0, 0.04088962586999998, 0}, {
          0, 0.06064597031999999, 0}, {0, 0.08574390749999998, 0}, {
          0, 0.04591563849, 0}, {0, 0.08030761957000003, 0}, {
          0, 0.07526619408, 0}, {0, 0.030462690560000002`, 0}, {
          0.006685652619999998, 0, 0}, {0.021235487799999998`, 0, 0}, {
          0.027565718789999992`, 0, 0}, {0.04639849348000002, 0, 0}, {
          0.020496610029999997`, 0, 0}, {0, 0.04075171005000002, 0}, {
          0.010058573789999994`, 0, 0}, {0, 0.025588748830000015`, 0}, {
          0, 0.07487932905999997, 0}, {0, 0.02851050099000001, 0}, {
          0, 0.008718317500000006, 0}, {0, 0.0007623440099999901, 0}, {
          0.04058115838000001, 0, 0}, {0.053358543970000005`, 0, 0}, {
          0, 0.046918370020000016`, 0}, {0.06427701998999999, 0, 0}, {
          0, 0.08440796701999999, 0}, {0.03691985548999996, 0, 0}, {
          0, 0.008037081779999997, 0}, {0, 0.07074432019000002, 0}, {
          0, 0.07922778034000001, 0}, {0, 0.09787037172999997, 0}, {
          0, 0.02521088271, 0}, {0.0026872986899999984`, 0, 0}, {
          0, 0.029929337300000008`, 0}, {0, 0.049645530839999986`, 0}, {
          0.024069383739999995`, 0, 0}, {0, 0.04942170702000001, 0}, {
          0, 0.08812625564999994, 0}, {0, 0.06635078846, 0}, {
          0, 0.06269557555, 0}, {0.041489154930000015`, 0, 0}, {
          0.10249271429000001`, 0, 0}, {0.1113859914900001, 0, 0}, {
          0.02040980031000001, 0, 0}, {0.01876012562000001, 0, 0}, {
          0.0746279102, 0, 0}, {0.0566576592, 0, 0}, {
          0, 0.011312188880000002`, 0}, {0, 0.09738874954999999, 0}, {
          0, 0.10401848799000005`, 0}, {0, 0.07157560676, 0}, {
          0.05384022655999998, 0, 0}, {0, 0.03280925684, 0}, {
          0, 0.003680857740000007, 0}, {0, 0.07070265346000001, 0}, {
          0, 0.02364216597999999, 0}, {0, 0.001107030049999991, 0}, {
          0, 0.045176641680000004`, 0}, {0, 0.03603531971000001, 0}, {
          0.037345059570000005`, 0, 0}, {0, 0.05246379725, 0}, {
          0, 0.08497242742000001, 0}, {0, 0.03342660275, 0}, {
          0.024847175779999998`, 0, 0}, {0.07560427834999998, 0, 0}, {
          0.07661276611999997, 0, 0}, {0.05071920503000002, 0, 0}, {
          0.03592333066, 0, 0}, {0, 0.0037272142900000014`, 0}, {
          0, 0.022013881519999987`, 0}, {0, 0.023138092069999994`, 0}, {
          0, 0.025909833690000005`, 0}, {0, 0.03352324102000001, 0}, {
          0, 0.0022167304000000007`, 0}, {0.00609369055, 0, 0}, {
          0.07852802945000001, 0, 0}, {0.10470948839, 0, 0}, {
          0, 0.014820888800000001`, 0}, {0, 0.01257262014, 0}, {
          0.016786874510000015`, 0, 0}, {0, 0.0049465916799999975`, 0}, {
          0.028463336089999992`, 0, 0}, {0, 0.04915061576000002, 0}, {
          0.002490060779999998, 0, 0}, {0, 0.03307781542, 0}, {
          0.005859752619999999, 0, 0}, {0, 0.01566359503, 0}, {
          0, 0.0422395235, 0}, {0.025122584499999993`, 0, 0}, {
          0.04111265555999998, 0, 0}, {0.06573967024000002, 0, 0}, {
          0.013959018899999998`, 0, 0}, {0, 0.02021139227, 0}, {
          0, 0.04599267239000002, 0}, {0, 0.10208171127, 0}, {
          0, 0.08323715128000002, 0}, {0, 0.05313117383999999, 0}, {
          0, 0.06095675990999995, 0}, {0, 0.05592244375999998, 0}, {
          0, 0.06389461559, 0}, {0, 0.19008556551000005`, 0}, {
          0, 0.00010043878999999007`, 0}, {0.06224631166000002, 0, 0}, {
          0.07320173984, 0, 0}, {0.061207541690000034`, 0, 0}, {
          0.11149777665000002`, 0, 0}, {0.03797669511000001, 0, 0}, {
          0, 0.01171375796, 0}, {0, 0.03280862324, 0}, {
          0.0018430687999999994`, 0, 0}, {0.05843109739, 0, 0}, {
          0.07648577091, 0, 0}, {0.04154444904000001, 0, 0}, {
          0.03584738363000001, 0, 0}, {0.0719644513, 0, 0}, {
          0.05940786831000002, 0, 0}, {0.07073558736, 0, 0}, {
          0.05583036074, 0, 0}, {0, 0.004865814299999991, 0}, {
          0.03208098379999999, 0, 0}, {0.019652819460000012`, 0, 0}, {
          0.027171799250000003`, 0, 0}, {0.050731404860000016`, 0, 0}, {
          0.08801686989000002, 0, 0}, {0.11663878764999999`, 0, 0}, {
          0.14506380256, 0, 0}, {0.09700462080000001, 0, 0}, {
          0, 0.021375118209999995`, 0}, {0, 0.0033850712700000036`, 0}, {
          0, 0.023503843360000002`, 0}, {0, 0.031305243280000006`, 0}, {
          0, 0.05910702945999999, 0}, {0, 0.023140167260000007`, 0}, {
          0, 0.06218728208000001, 0}, {0, 0.08711498119999998, 0}, {
          0.04383692869999998, 0, 0}, {0, 0.0013654352900000005`, 0}, {
          0.032244434540000005`, 0, 0}, {0, 0.10405232824000002`, 0}, {
          0, 0.10905520766999997`, 0}, {0, 0.08536778816000007, 0}, {
          0.05767547964000002, 0, 0}, {0.11169929670000002`, 0, 0}, {
          0.08166044546999998, 0, 0}, {0.08731929761000001, 0, 0}, {
          0.06908657349000003, 0, 0}, {0.008483892689999998, 0, 0}, {
          0, 0.0032881265700000018`, 0}, {0.011189683150000003`, 0, 0}, {
          0.07826683527000002, 0, 0}, {0, 0.03530270133, 0}, {
          0, 0.026261798490000005`, 0}, {0, 0.04583968846999998, 0}, {
          0, 0.05259946103000001, 0}, {0.009602203479999995, 0, 0}, {
          0, 0.07235478924999998, 0}, {0.014143527539999996`, 0, 0}, {
          0.03761648370999999, 0, 0}, {0, 0.021963349400000012`, 0}, {
          0, 0.010911490720000014`, 0}, {0, 0.005331555399999998, 0}, {
          0.007248878380000003, 0, 0}, {0, 0.03186333746000003, 0}, {
          0.12644808416000006`, 0, 0}, {0.08742679529999997, 0, 0}, {
          0.024916682529999994`, 0, 0}, {0.07839082364000002, 0, 0}, {
          0.09854869354, 0, 0}, {0.039426929420000006`, 0, 0}, {
          0.058789431980000015`, 0, 0}, {0.08805869794999996, 0, 0}, {
          0.05728280066999998, 0, 0}, {0.08998179919000002, 0, 0}, {
          0.05333309051999999, 0, 0}, {0, 0.025339871089999993`, 0}, {
          0, 0.027073420830000004`, 0}, {0.0005049103200000024, 0, 0}, {
          0.05212015913999999, 0, 0}, {0.051934079740000014`, 0, 0}, {
          0.05210881693999998, 0, 0}, {0.032883293309999985`, 0, 0}, {
          0, 0.038497808779999976`, 0}, {0.03285676388, 0, 0}, {
          0.10257036240999998`, 0, 0}, {0.024260060529999995`, 0, 0}, {
          0.08713763799000004, 0, 0}, {0.09793344640000001, 0, 0}, {
          0, 0.03631916803, 0}, {0, 0.16250531205, 0}, {
          0, 0.0010773865700000004`, 0}, {0.11381894754999998`, 0, 0}, {
          0.08608966007999999, 0, 0}, {0.21187619510999992`, 0, 0}, {
          0.10225240419000002`, 0, 0}, {0.18984053674, 0, 0}, {
          0.21188912627999987`, 0, 0}, {0.26896633034000006`, 0, 0}, {
          0.20943379851000002`, 0, 0}, {0.29889568965999985`, 0, 0}, {
          0.24316585032, 0, 0}, {0.22302108113000002`, 0, 0}, {
          0.3650058560800001, 0, 0}, {0.4354697789200002, 0, 0}, {
          0.4429172079100001, 0, 0}, {0.40275400697999986`, 0, 0}, {
          0.5356361166400002, 0, 0}, {0.50256732102, 0, 0}, {
          0.5260826793799999, 0, 0}, {0.56875168893, 0, 0}, {
          0.5807610682699997, 0, 0}, {0.6238708132199999, 0, 0}, {
          0.6233926481200002, 0, 0}, {0.58143292834, 0, 0}, {
          0.62054747381, 0, 0}, {0.5854778843399999, 0, 0}, {
          0.5787118463199998, 0, 0}, {0.57376222122, 0, 0}, {
          0.6221532439800002, 0, 0}, {0.6067077795000002, 0, 0}, {
          0.5029229132499998, 0, 0}, {0.49959007232, 0, 0}, {
          0.5945263845900002, 0, 0}, {0.5516863755500003, 0, 0}, {
          0.6124052237700002, 0, 0}, {0.6194693278399998, 0, 0}, {
          0.6032265685800001, 0, 0}, {0.5322852563099999, 0, 0}, {
          0.35721647782000004`, 0, 0}, {0.3359090248700001, 0, 0}, {
          0.3964931344500001, 0, 0}, {0.15229770179000002`, 0, 0}, {
          0, 0.24315878626000006`, 0}, {0, 0.28330512908999994`, 0}, {
          0, 0.17917276735999996`, 0}, {0, 0.24479203785000003`, 0}, {
          0, 0.26500767935999997`, 0}, {0, 0.2218069139699999, 0}, {
          0, 0.23136615897, 0}, {0, 0.14573740942999996`, 0}, {
          0, 0.2214992510599999, 0}, {0, 0.14982643244999996`, 0}, {
          0, 0.16371703314999997`, 0}, {0, 0.17440168215000007`, 0}, {
          0.07148946396999997, 0, 0}, {0.02821776747, 0, 0}, {
          0.018577353700000004`, 0, 0}, {0, 0.04229043783999998, 0}, {
          0, 0.008039529010000006, 0}, {0, 0.07421928131, 0}, {
          0, 0.08326111993, 0}, {0, 0.0016101894300000006`, 0}, {
          0, 0.06480215134000002, 0}, {0, 0.09547490781999995, 0}, {
          0, 0.052283066059999994`, 0}, {0, 0.04737206443999999, 0}, {
          0, 0.06199017947999999, 0}, {0, 0.12051016417999998`, 0}, {
          0, 0.07942419657000004, 0}, {0, 0.08757128138, 0}, {
          0, 0.07084281913, 0}, {0, 0.013623534910000002`, 0}, {
          0, 0.04932771912999998, 0}, {0, 0.03801108956000001, 0}, {
          0, 0.01554565674, 0}, {0, 0.0006015559100000029, 0}, {
          0, 0.08242343864999999, 0}, {0, 0.049970774710000006`, 0}, {
          0, 0.07127929100000001, 0}, {0, 0.06112647059, 0}, {
          0.006921992619999999, 0, 0}, {0.02667908199999999, 0, 0}, {
          0, 0.004244449300000002, 0}, {0, 0.04450416545, 0}, {
          0, 0.021342150179999995`, 0}, {0, 0.05842619803000002, 0}, {
          0, 0.0852565403, 0}, {0, 0.06153486406, 0}, {
          0, 0.06877556690999999, 0}, {0, 0.06750561441000003, 0}, {
          0, 0.07969272509, 0}, {0, 0.10899856359999992`, 0}, {
          0, 0.1045222851, 0}, {0, 0.03391153549, 0}, {
          0, 0.11175150428999996`, 0}, {0, 0.12955125216000002`, 0}, {
          0.03148971856999999, 0, 0}, {0.08698771041, 0, 0}, {
          0.12621356926, 0, 0}, {0.08311323904, 0, 0}, {
          0.12960629812999996`, 0, 0}, {0.05992154161000003, 0, 0}, {
          0.09153132776000002, 0, 0}, {0.12162431459000002`, 0, 0}, {
          0.08604374633, 0, 0}, {0.11176122084000005`, 0, 0}, {
          0.15554119406999997`, 0, 0}, {0.14651667741000002`, 0, 0}, {
          0.09471053790999999, 0, 0}, {0.12600266906, 0, 0}, {
          0.08897973651999998, 0, 0}, {0.057043823589999994`, 0, 0}, {
          0.10282919983000002`, 0, 0}, {0.13936098552000004`, 0, 0}, {
          0.10848551561000004`, 0, 0}, {0.12425254787000005`, 0, 0}, {
          0.014907461969999996`, 0, 0}, {0, 0.018443618330000005`, 0}, {
          0.004776645910000006, 0, 0}, {0, 0.014717093289999997`, 0}, {
          0, 0.016558458849999992`, 0}, {0, 0.4263595473700002, 0}, {
          0, 0.5371616736599999, 0}, {0, 0.12971520029999992`, 0}, {
          0.12247799085000002`, 0, 0}, {0.05567353632000001, 0, 0}, {
          0.11372807023999996`, 0, 0}, {0.08512099388999998, 0, 0}, {
          0.05866561993999999, 0, 0}, {0.03145677162999999, 0, 0}, {
          0.013935630989999998`, 0, 0}, {0.056360623399999976`, 0, 0}, {
          0.006432856609999997, 0, 0}, {0.11811678256000002`, 0, 0}, {
          0.11058944070000004`, 0, 0}, {0.1421937107199999, 0, 0}, {
          0, 0.35338897128999996`, 0}, {0, 0.05574476729000002, 0}, {
          0.12643716785000003`, 0, 0}, {0.10856249542000002`, 0, 0}, {
          0.027032957209999986`, 0, 0}, {0.04482074125999999, 0, 0}, {
          0.06191461688000002, 0, 0}, {0.08567847409999998, 0, 0}, {
          0.06216482823, 0, 0}, {0.06527542283000001, 0, 0}, {
          0.03536987373000001, 0, 0}, {0, 0.11624173992999999`, 0}, {
          0, 0.28941675172, 0}, {0.020734941099999977`, 0, 0}, {
          0, 0.009877628210000001, 0}, {0.02085621358, 0, 0}, {
          0.050979425860000004`, 0, 0}, {0.03290776127000001, 0, 0}, {
          0.036601840370000006`, 0, 0}, {0, 0.09071093296999998, 0}, {
          0, 0.06439290644000001, 0}, {0, 0.08380513584000003, 0}, {
          0, 0.07602085211999998, 0}, {0, 0.058202796370000004`, 0}, {
          0, 0.06748902777999997, 0}, {0, 0.059442414799999996`, 0}, {
          0, 0.07244004761, 0}, {0.012696197969999996`, 0, 0}, {
          0, 0.01912863074999999, 0}, {0, 0.027492324590000013`, 0}, {
          0, 0.055163386109999976`, 0}, {0, 0.09035677750999999, 0}, {
          0, 0.09353644540999997, 0}, {0, 0.013577616010000005`, 0}, {
          0.12307848856999998`, 0, 0}, {0.07789740850000001, 0, 0}, {
          0.09334862813000001, 0, 0}, {0.09498964920999999, 0, 0}, {
          0.09227460916000002, 0, 0}, {0.07980242759000002, 0, 0}, {
          0.07431210193999997, 0, 0}, {0.049585287850000014`, 0, 0}, {
          0, 0.0330017249, 0}, {0, 0.009297881, 0}, {
          0, 0.025354152509999995`, 0}, {0.04666031990999999, 0, 0}, {
          0.011196614250000006`, 0, 0}, {0.0573819708, 0, 0}, {
          0, 0.017369995910000012`, 0}, {0.05715320216999999, 0, 0}, {
          0.04420813539000002, 0, 0}, {0.09809336734999997, 0, 0}, {
          0.043103118790000006`, 0, 0}, {0, 0.017317513099999994`, 0}, {
          0, 0.009345324330000002, 0}, {0.012209688529999995`, 0, 0}, {
          0, 0.06310999451, 0}, {0, 0.07389589409, 0}, {
          0, 0.04755579435999996, 0}, {0, 0.05477025149999998, 0}, {
          0, 0.002304706830000005, 0}, {0.0031650990500000013`, 0, 0}, {
          0, 0.20815882613, 0}, {0, 0.10501603359000004`, 0}, {
          0, 0.07995928381, 0}, {0, 0.024124042160000005`, 0}, {
          0, 0.04590435715000005, 0}, {0, 0.06777581206999997, 0}, {
          0, 0.06348855678000001, 0}, {0, 0.05518877534, 0}, {
          0, 0.03619692871999999, 0}, {0, 0.030948622449999998`, 0}, {
          0, 0.07129966422, 0}, {0, 0.026487521009999994`, 0}, {
          0, 0.04649312313000002, 0}, {0, 0.028748862960000007`, 0}, {
          0.034158353790000005`, 0, 0}, {0, 0.007346470429999998, 0}, {
          0.05673352039000001, 0, 0}, {0.01980174881999999, 0, 0}, {
          0, 0.06468236404999997, 0}, {0.07106137397000001, 0, 0}, {
          0.009445791220000005, 0, 0}, {0, 0.033951195569999995`, 0}, {
          0, 0.028108812130000015`, 0}, {0.034738796860000004`, 0, 0}, {
          0, 0.022992693000000012`, 0}, {0, 0.014300915460000002`, 0}, {
          0, 0.03577160801999999, 0}, {0.01576970387999999, 0, 0}, {
          0, 0.003531081329999999, 0}, {0, 0.02771529322999999, 0}, {
          0, 0.04387926027000002, 0}, {0, 0.1562225842899999, 0}, {
          0.05879720326000002, 0, 0}, {0.09256347990999995, 0, 0}, {
          0.05542018833, 0, 0}, {0.07667213215000003, 0, 0}, {
          0.08651355768999991, 0, 0}, {0, 0.00915163602, 0}, {
          0.09928469647999999, 0, 0}, {0.06835701501, 0, 0}, {
          0.06469606619999999, 0, 0}, {0.031376379440000005`, 0, 0}, {
          0, 0.007297426429999993, 0}, {0.02937530950000002, 0, 0}, {
          0, 0.5030411890500002, 0}, {0, 0.46517555451000014`, 0}, {
          0, 0.5003760573699999, 0}, {0, 0.49308343177000014`, 0}, {
          0, 0.5700306429700001, 0}, {0, 0.61168912681, 0}, {
          0, 0.55193285089, 0}, {0, 0.5229315966500002, 0}, {
          0, 0.48525672534000003`, 0}, {0, 0.42758703381000024`, 0}, {
          0, 0.50474843537, 0}, {0, 0.4695187485800002, 0}, {
          0, 0.5335890272599999, 0}, {0, 0.4312512187899999, 0}, {
          0, 0.44970805178999995`, 0}, {0, 0.5022195495299998, 0}, {
          0, 0.58030797745, 0}, {0, 0.5350181591500001, 0}, {
          0, 0.5490396122899999, 0}, {0, 0.57146611762, 0}, {
          0, 0.68805402871, 0}, {0, 0.6261183935500001, 0}, {
          0, 0.49992552870999996`, 0}, {0, 0.11950942594999996`, 0}, {
          0, 0.009816674949999998, 0}, {0.02013764832, 0, 0}, {
          0, 0.04571721266999999, 0}, {0.036918196380000004`, 0, 0}, {
          0.001388865169999998, 0, 0}, {0.0082060278, 0, 0}, {
          0.017389635370000003`, 0, 0}, {0, 0.02824682688999999, 0}, {
          0.036058698539999996`, 0, 0}, {0, 0.02982116967000001, 0}, {
          0, 0.0036768872800000043`, 0}, {0, 0.025088498239999993`, 0}, {
          0, 0.06429212231, 0}, {0, 0.043448675580000005`, 0}, {
          0, 0.007491334629999998, 0}, {0, 0.007159909610000002, 0}, {
          0, 0.0015913935999999874`, 0}, {0.036693928540000004`, 0, 0}, {
          0.03432599236000001, 0, 0}, {0.02460619737, 0, 0}, {
          0.050738609920000004`, 0, 0}, {0.030368760569999997`, 0, 0}, {
          0, 0.012985358970000003`, 0}, {0.018601398440000003`, 0, 0}, {
          0.0070690804500000036`, 0, 0}, {0.016968763260000002`, 0, 0}, {
          0.03202641562999999, 0, 0}, {0.0011025245500000031`, 0, 0}, {
          0.0039998304799999974`, 0, 0}, {0, 0.005584520479999999, 0}, {
          0, 0.051640580239999984`, 0}, {0, 0.04360903162, 0}, {
          0, 0.012034091889999996`, 0}, {0.019582674999999994`, 0, 0}, {
          0.02805860958000001, 0, 0}, {0, 0.002401153600000008, 0}, {
          0, 0.029354630679999997`, 0}, {0.009347186009999993, 0, 0}, {
          0, 0.02946046805999999, 0}, {0.006771155829999998, 0, 0}, {
          0, 0.04563558279000001, 0}, {0.013137538470000001`, 0, 0}, {
          0.045681478469999995`, 0, 0}, {0, 0.012968967579999999`, 0}, {
          0.04145813884999998, 0, 0}, {0, 0.0041831459200000155`, 0}, {
          0.03521000685000002, 0, 0}, {0, 0.011490308489999998`, 0}, {
          0.03233343776, 0, 0}, {0, 0.0005484405700000046, 0}, {
          0, 0.004635168009999996, 0}, {0, 0.0022342562800000015`, 0}, {
          0, 0.030393981300000004`, 0}, {0, 0.04790877648000001, 0}, {
          0, 0.027730552100000007`, 0}, {0, 0.04011014193, 0}, {
          0.03203898997999998, 0, 0}}, {{0.10557898931999997`, 0, 0}, {
          0.03568970717, 0, 0}, {0, 0.03171451885999999, 0}, {
          0, 0.06358935075, 0}, {0, 0.001989099810000009, 0}, {
          0, 0.04226747767000001, 0}, {0, 0.03695841328000002, 0}, {
          0, 0.018152898739999986`, 0}, {0.001030938229999997, 0, 0}, {
          0, 0.02977722302, 0}, {0, 0.051105290340000005`, 0}, {
          0, 0.045921438409999994`, 0}, {0, 0.03755482273, 0}, {
          0, 0.04369437128999998, 0}, {0, 0.10262665661000003`, 0}, {
          0, 0.07269852841999996, 0}, {0, 0.02906306486, 0}, {
          0, 0.04209433173999997, 0}, {0, 0.054064843379999984`, 0}, {
          0, 0.03600680590000001, 0}, {0, 0.041954459369999995`, 0}, {
          0, 0.013633105440000006`, 0}, {0, 0.00037481857000000647`, 0}, {
          0.002048595169999998, 0, 0}, {0.007573435200000013, 0, 0}, {
          0, 0.03555001666000002, 0}, {0.001302437279999996, 0, 0}, {
          0, 0.05589799945999998, 0}, {0, 0.016308656289999997`, 0}, {
          0, 0.09433722364999998, 0}, {0, 0.007388180689999999, 0}, {
          0, 0.035236146669999996`, 0}, {0.0038698801100000026`, 0, 0}, {
          0, 0.05036167954999998, 0}, {0, 0.03506879555, 0}, {
          0, 0.05451096366000004, 0}, {0, 0.07111869718, 0}, {
          0, 0.058565835009999984`, 0}, {0, 0.035683977779999994`, 0}, {
          0, 0.026380500100000003`, 0}, {0, 0.0021867428200000078`, 0}, {
          0, 0.027954736320000007`, 0}, {0, 0.05525611828999998, 0}, {
          0.03202459309, 0, 0}, {0.0026192155999999987`, 0, 0}, {
          0, 0.013853943730000007`, 0}, {0, 0.05406947666999997, 0}, {
          0.003311982189999989, 0, 0}, {0, 0.02671918316999999, 0}, {
          0, 0.00340550559, 0}, {0, 0.0335772211, 0}, {0, 0.02871887924, 0}, {
          0, 0.012748400169999998`, 0}, {0, 0.026459490670000002`, 0}, {
          0, 0.014024089390000003`, 0}, {0, 0.03067293878000001, 0}, {
          0.0294165774, 0, 0}, {0, 0.005821715510000005, 0}, {
          0.09126600142999994, 0, 0}, {0.04734403789000001, 0, 0}, {
          0.03265795603000002, 0, 0}, {0.05620378873000001, 0, 0}, {
          0.06800399704, 0, 0}, {0.06640907419000003, 0, 0}, {
          0.062048313829999965`, 0, 0}, {0.057949040079999986`, 0, 0}, {
          0.042351080410000026`, 0, 0}, {0.062400741449999984`, 0, 0}, {
          0.029225659950000024`, 0, 0}, {0.09390557625000003, 0, 0}, {
          0.07845678916999999, 0, 0}, {0.05352469890000001, 0, 0}, {
          0.08159811974000002, 0, 0}, {0.025925344070000023`, 0, 0}, {
          0.019304227179999998`, 0, 0}, {0.026767359980000002`, 0, 0}, {
          0.08999728105999999, 0, 0}, {0.07152896961999997, 0, 0}, {
          0.08536289296999998, 0, 0}, {0.05091922456000002, 0, 0}, {
          0.09177201029000001, 0, 0}, {0.10827347732000005`, 0, 0}, {
          0.08791087767999999, 0, 0}, {0.12966760562000004`, 0, 0}, {
          0.04766067758999998, 0, 0}, {0.05365303543999994, 0, 0}, {
          0.06265118503000003, 0, 0}, {0.014990997379999997`, 0, 0}, {
          0.02748157652000002, 0, 0}, {0.017021170579999995`, 0, 0}, {
          0.06511456211000004, 0, 0}, {0.03134999432999999, 0, 0}, {
          0.014994713540000024`, 0, 0}, {0.019819476259999972`, 0, 0}, {
          0.042684244909999995`, 0, 0}, {0.021583395339999995`, 0, 0}, {
          0.04086094834999999, 0, 0}, {0, 0.011825801970000008`, 0}, {
          0, 0.03216039216999999, 0}, {0.03737150166, 0, 0}, {
          0.010744173190000005`, 0, 0}, {0.012163111080000025`, 0, 0}, {
          0.07932520834000001, 0, 0}, {0.02371733078, 0, 0}, {
          0.02545605898000002, 0, 0}, {0.004213855470000002, 0, 0}, {
          0.031773136389999984`, 0, 0}, {0.02671380169999998, 0, 0}, {
          0, 0.053085141160000016`, 0}, {0, 0.009763834389999993, 0}, {
          0.06576192597, 0, 0}, {0.06522070316, 0, 0}, {
          0.08236613975000003, 0, 0}, {0.026947101910000004`, 0, 0}, {
          0.05065116805999999, 0, 0}, {0.04198857524000005, 0, 0}, {
          0.08733224054000001, 0, 0}, {0.015247445110000014`, 0, 0}, {
          0, 0.015949712609999993`, 0}, {0.05842820075000002, 0, 0}, {
          0.01755968191, 0, 0}, {0.05766112940999998, 0, 0}, {
          0.06786858780999999, 0, 0}, {0.00920579854, 0, 0}, {
          0, 0.01691279792, 0}, {0.029632400620000034`, 0, 0}, {
          0, 0.0008924395699999974, 0}, {0.040206870600000014`, 0, 0}, {
          0.036999133539999986`, 0, 0}, {0.02607235366, 0, 0}, {
          0.013465489260000005`, 0, 0}, {0.009019370679999998, 0, 0}, {
          0.10782873975000001`, 0, 0}, {0.06652193860000004, 0, 0}, {
          0.09446727442999997, 0, 0}, {0.05270886300999999, 0, 0}, {
          0.13787420934999997`, 0, 0}, {0.06435996529999999, 0, 0}, {
          0.07391130598, 0, 0}, {0.06889761823000003, 0, 0}, {
          0.020491682219999988`, 0, 0}, {0.04290167704, 0, 0}, {
          0, 0.027490230290000008`, 0}, {0, 0.017218002120000003`, 0}, {
          0, 0.031727424559999995`, 0}, {0.02711353805000001, 0, 0}, {
          0.08219460122, 0, 0}, {0.019004378500000044`, 0, 0}, {
          0.07899084769, 0, 0}, {0.03590205723000001, 0, 0}, {
          0.006787393529999999, 0, 0}, {0.05785273920000002, 0, 0}, {
          0.034857921529999995`, 0, 0}, {0.07806581463999997, 0, 0}, {
          0.012378440140000018`, 0, 0}, {0.08428109825000002, 0, 0}, {
          0.0581296606, 0, 0}, {0.09951842068000001, 0, 0}, {
          0.06305894659, 0, 0}, {0.03611750550999998, 0, 0}, {
          0.04989395188, 0, 0}, {0, 0.028714803049999994`, 0}, {
          0.0059112097399999855`, 0, 0}, {0.0021921402600000085`, 0, 0}, {
          0.05950607813000002, 0, 0}, {0.006740704659999988, 0, 0}, {
          0.004605986030000002, 0, 0}, {0.033743522610000014`, 0, 0}, {
          0.043831944600000006`, 0, 0}, {0.08798221786000006, 0, 0}, {
          0.06781871370999998, 0, 0}, {0.08296202866999998, 0, 0}, {
          0.03218350659, 0, 0}, {0.09291322674999997, 0, 0}, {
          0.025553735190000017`, 0, 0}, {0.03668467348, 0, 0}, {
          0, 0.04473178205000003, 0}, {0.07040716775000003, 0, 0}, {
          0.09931449404, 0, 0}, {0.039927220320000005`, 0, 0}, {
          0.006443062229999996, 0, 0}, {0, 0.005024007439999994, 0}, {
          0.011651016000000004`, 0, 0}, {0.007837683529999999, 0, 0}, {
          0, 0.016555724010000005`, 0}, {0, 0.05184399878, 0}, {
          0, 0.04458652944999999, 0}, {0, 0.018034581100000002`, 0}, {
          0.0005835067700000135, 0, 0}, {0.03315435432, 0, 0}, {
          0.06157350903, 0, 0}, {0.04063818017999998, 0, 0}, {
          0.010275050079999999`, 0, 0}, {0.02586324850000001, 0, 0}, {
          0.03316934141000001, 0, 0}, {0, 0.04559929523, 0}, {
          0, 0.09656281115000002, 0}, {0, 0.09784273052000002, 0}, {
          0, 0.06205925164999997, 0}, {0, 0.02301009219, 0}, {
          0, 0.01914347852, 0}, {0, 0.04150005317000001, 0}, {
          0, 0.08255229754, 0}, {0, 0.0018870998699999936`, 0}, {
          0.06971013163999999, 0, 0}, {0.009282275279999991, 0, 0}, {
          0.032155377299999996`, 0, 0}, {0, 0.02471125624999999, 0}, {
          0.01233845774, 0, 0}, {0, 0.013268305149999998`, 0}, {
          0, 0.004869392840000007, 0}, {0, 0.014736168730000004`, 0}, {
          0, 0.06148049720000001, 0}, {0, 0.025935904350000025`, 0}, {
          0, 0.06237412473000004, 0}, {0.0038580346499999985`, 0, 0}, {
          0.043071726060000017`, 0, 0}, {0, 0.00829970619999999, 0}, {
          0.06940710576, 0, 0}, {0.003904544629999998, 0, 0}, {
          0.017163446779999994`, 0, 0}, {0.04178601515999996, 0, 0}, {
          0, 0.00035535643000000005`, 0}, {0.04070146339999997, 0, 0}, {
          0, 0.013400510959999995`, 0}, {0, 0.009735290750000004, 0}, {
          0, 0.010798569320000001`, 0}, {0, 0.048229067279999975`, 0}, {
          0.07842716287000001, 0, 0}, {0.010562059089999996`, 0, 0}, {
          0, 0.013746872689999998`, 0}, {0, 0.02708232520000001, 0}, {
          0, 0.038900640109999995`, 0}, {0, 0.05442789843000002, 0}, {
          0, 0.058985167700000014`, 0}, {0, 0.045107844779999996`, 0}, {
          0.07654773874999997, 0, 0}, {0.004736158500000023, 0, 0}, {
          0.026282513910000006`, 0, 0}, {0.06872327570000002, 0, 0}, {
          0.03677633439, 0, 0}, {0.021826551460000027`, 0, 0}, {
          0.09578348468999998, 0, 0}, {0.003394457730000006, 0, 0}, {
          0.02609027268, 0, 0}, {0.0019097549599999964`, 0, 0}, {
          0, 0.0015796935799999962`, 0}, {0, 0.010026792609999995`, 0}, {
          0, 0.08420831860999999, 0}, {0, 0.04300626252999999, 0}, {
          0, 0.05579409146000001, 0}, {0, 0.0013415183399999846`, 0}, {
          0, 0.02635632310999999, 0}, {0, 0.009691591490000005, 0}, {
          0.003624483629999993, 0, 0}, {0, 0.028825911129999993`, 0}, {
          0, 0.0248657272, 0}, {0, 0.050129123340000026`, 0}, {
          0.0025162149800000044`, 0, 0}, {0.017306214000000004`, 0, 0}, {
          0.09557188580000002, 0, 0}, {0, 0.02205832478, 0}, {
          0.046389961219999984`, 0, 0}, {0, 0.0007951485200000047, 0}, {
          0, 0.03158898385000001, 0}, {0.06095383897999999, 0, 0}, {
          0.04032799001999998, 0, 0}, {0, 0.01635470065, 0}, {
          0, 0.007470742580000007, 0}, {0, 0.0039773447799999915`, 0}, {
          0.07338364773000003, 0, 0}, {0, 0.06298357059999998, 0}, {
          0, 0.007696910700000003, 0}, {0.004201325090000009, 0, 0}, {
          0.025127937709999996`, 0, 0}, {0.04973005707000001, 0, 0}, {
          0.008012490120000002, 0, 0}, {0, 0.04909929797999999, 0}, {
          0, 0.01050526023000001, 0}, {0.0006920465500000055, 0, 0}, {
          0.047706670089999986`, 0, 0}, {0, 0.02281390693000001, 0}, {
          0.05427002598000001, 0, 0}, {0, 0.039859040830000005`, 0}, {
          0.006387506439999972, 0, 0}, {0.03653203237, 0, 0}, {
          0.032846060280000006`, 0, 0}, {0.07751241386, 0, 0}, {
          0.054282657179999985`, 0, 0}, {0.01794261777, 0, 0}, {
          0.03875139728, 0, 0}, {0.020467421629999996`, 0, 0}, {
          0.05274626879999997, 0, 0}, {0.04940396639000002, 0, 0}, {
          0.04143004896, 0, 0}, {0.11522564383999997`, 0, 0}, {
          0.026499685580000015`, 0, 0}, {0.04776189224999999, 0, 0}, {
          0.028182840369999993`, 0, 0}, {0, 0.008917382740000002, 0}, {
          0, 0.025413769119999995`, 0}, {0.0010614690899999992`, 0, 0}, {
          0, 0.03809718904, 0}, {0.0045611990400000035`, 0, 0}, {
          0.02166409323, 0, 0}, {0.03425685719, 0, 0}, {
          0.01695120140999997, 0, 0}, {0.021280473570000003`, 0, 0}, {
          0.09085759678999997, 0, 0}, {0.003222030919999994, 0, 0}, {
          0.049205085140000014`, 0, 0}, {0.08866932645999998, 0, 0}, {
          0.04275012411999998, 0, 0}, {0.07356381023999999, 0, 0}, {
          0.052885654700000034`, 0, 0}, {0.026261224570000002`, 0, 0}, {
          0.029593272149999995`, 0, 0}, {0.020214136989999996`, 0, 0}, {
          0.03248162137999997, 0, 0}, {0.0339134954, 0, 0}, {
          0, 0.01921178656000001, 0}, {0, 0.06453831283999997, 0}, {
          0, 0.0036553105899999896`, 0}, {0, 0.017806035990000003`, 0}, {
          0.009017420370000005, 0, 0}, {0.04113455272999999, 0, 0}, {
          0.05068684324999996, 0, 0}, {0.06394766810999998, 0, 0}, {
          0.05988841155000006, 0, 0}, {0, 0.008231666620000001, 0}, {
          0.06074214678999998, 0, 0}, {0.02148937803, 0, 0}, {
          0.03335328457, 0, 0}, {0.053173591229999984`, 0, 0}, {
          0, 0.03206101003999999, 0}, {0, 0.032642848780000004`, 0}, {
          0.050845632170000016`, 0, 0}, {0.017141025509999998`, 0, 0}, {
          0.04471283394, 0, 0}, {0.006999800150000004, 0, 0}, {
          0.03779236053000003, 0, 0}, {0.03761821728999999, 0, 0}, {
          0.03661413566000002, 0, 0}, {0.03791192298000003, 0, 0}, {
          0.0010691502100000094`, 0, 0}, {0.010101048549999981`, 0, 0}, {
          0.03159636796000001, 0, 0}, {0, 0.010389408760000001`, 0}, {
          0, 0.029017136910000005`, 0}, {0, 0.05770960598, 0}, {
          0, 0.06471390433, 0}, {0, 0.06890518262999999, 0}, {
          0, 0.07292100112000001, 0}, {0, 0.050593588619999984`, 0}, {
          0, 0.028340923709999993`, 0}, {0, 0.011444718259999993`, 0}, {
          0.07344475997, 0, 0}, {0.12440189488999998`, 0, 0}, {
          0.06255701998000003, 0, 0}, {0.10141148893, 0, 0}, {
          0.07418717376, 0, 0}, {0.07727094506, 0, 0}, {
          0.018469667299999996`, 0, 0}, {0.02647970224, 0, 0}, {
          0, 0.026033306720000003`, 0}, {0, 0.0022077486199999947`, 0}, {
          0.01781328038999999, 0, 0}, {0, 0.012198916840000002`, 0}, {
          0, 0.018452136569999996`, 0}, {0.0016100344700000003`, 0, 0}, {
          0.028867325139999983`, 0, 0}, {0.03652392815000001, 0, 0}, {
          0.04549674118, 0, 0}, {0.04944950564999999, 0, 0}, {
          0.03766547077000003, 0, 0}, {0.037643952960000004`, 0, 0}, {
          0.04373219745, 0, 0}, {0.08699186393000004, 0, 0}, {
          0.014295935700000024`, 0, 0}, {0, 0.027593059219999994`, 0}, {
          0.09176380127999999, 0, 0}, {0.025885295159999995`, 0, 0}, {
          0.09798789887000005, 0, 0}, {0.11354616637000003`, 0, 0}, {
          0.07507100480000002, 0, 0}, {0.06786648358999998, 0, 0}, {
          0.015387690119999999`, 0, 0}, {0.01506256588, 0, 0}, {
          0.08694747072000002, 0, 0}, {0, 0.06695483498000002, 0}, {
          0.010442465040000001`, 0, 0}, {0, 0.08628853815000001, 0}, {
          0, 0.06512483003000001, 0}, {0, 0.036494656759999994`, 0}, {
          0, 0.026960846949999992`, 0}, {0, 0.038993321480000016`, 0}, {
          0.04138039932999999, 0, 0}, {0, 0.013715064450000014`, 0}, {
          0, 0.004049517470000001, 0}, {0, 0.0023645436300000007`, 0}, {
          0, 0.027811818810000003`, 0}, {0, 0.025436449429999997`, 0}, {
          0, 0.014340614100000003`, 0}, {0, 0.05194809665999999, 0}, {
          0.04009429914999999, 0, 0}, {0.043512102840000004`, 0, 0}, {
          0, 0.0326718725, 0}, {0.042186805230000006`, 0, 0}, {
          0, 0.001994099339999991, 0}, {0.009253544550000001, 0, 0}, {
          0.002638336579999998, 0, 0}, {0.03884484184999999, 0, 0}, {
          0.045676698840000016`, 0, 0}, {0.044023856240000006`, 0, 0}, {
          0.07394047933999999, 0, 0}, {0.027884417960000022`, 0, 0}, {
          0.04919328871000003, 0, 0}, {0.07518452213000003, 0, 0}, {
          0.05886015895000002, 0, 0}, {0.04495766918999997, 0, 0}, {
          0.06220564602999998, 0, 0}, {0.05818035235, 0, 0}, {
          0.025883738330000006`, 0, 0}, {0.06217533352000002, 0, 0}, {
          0.026946823499999994`, 0, 0}, {0.06082801603999998, 0, 0}, {
          0.11209122498000001`, 0, 0}, {0.040312000740000006`, 0, 0}, {
          0.07753656661, 0, 0}, {0.059300998679999994`, 0, 0}, {
          0.042425787230000005`, 0, 0}, {0.08590647748999997, 0, 0}, {
          0.09213814108999997, 0, 0}, {0.03470571725999999, 0, 0}, {
          0.057308281470000014`, 0, 0}, {0.06887041807, 0, 0}, {
          0.019035718999999965`, 0, 0}, {0.0656434214, 0, 0}, {
          0.06036154403000001, 0, 0}, {0.011055504179999998`, 0, 0}, {
          0, 0.035399990549999996`, 0}, {0, 0.015385843070000016`, 0}, {
          0, 0.05439040886000002, 0}, {0, 0.031176820739999996`, 0}, {
          0.0029639035200000265`, 0, 0}, {0, 0.02933255792, 0}, {
          0, 0.061926931629999966`, 0}, {0.031614204020000015`, 0, 0}, {
          0.002832787109999991, 0, 0}, {0, 0.06912305202000002, 0}, {
          0, 0.05355992521999999, 0}, {0, 0.08790615120999996, 0}, {
          0, 0.022451364840000015`, 0}, {0.03835275015, 0, 0}, {
          0.048080725219999995`, 0, 0}, {0.06460080854000001, 0, 0}, {
          0.06628662706, 0, 0}, {0.02422285011, 0, 0}, {
          0, 0.03559796881000001, 0}, {0.023865534279999986`, 0, 0}, {
          0, 0.0019321484600000037`, 0}, {0.03432275132999999, 0, 0}, {
          0.024782085390000007`, 0, 0}, {0.0018264315500000079`, 0, 0}, {
          0.07324568503000001, 0, 0}, {0.08681455484000003, 0, 0}, {
          0.05337269538000003, 0, 0}, {0.06629526177000002, 0, 0}, {
          0.06598051713000005, 0, 0}, {0.09043148473999998, 0, 0}, {
          0.06565084551000001, 0, 0}, {0.05749430983, 0, 0}, {
          0.0572040391, 0, 0}, {0.06500080511, 0, 0}, {
          0.08442839256000001, 0, 0}, {0.08082722677, 0, 0}, {
          0.09458587496999998, 0, 0}, {0.09244029808999996, 0, 0}, {
          0.07224519126000004, 0, 0}, {0.060917924629999974`, 0, 0}, {
          0.06402123217, 0, 0}, {0.04870989297999999, 0, 0}, {
          0.050699100810000036`, 0, 0}, {0.019046275509999985`, 0, 0}, {
          0.048024245049999977`, 0, 0}, {0.005480487779999998, 0, 0}, {
          0, 0.06565093607, 0}, {0, 0.00838611667, 0}, {
          0, 0.047939492150000006`, 0}, {0.02977079034, 0, 0}, {
          0, 0.06842118771000001, 0}, {0, 0.01538905989, 0}, {
          0, 0.02341151323000001, 0}, {0.024240306659999992`, 0, 0}, {
          0, 0.03784615434000001, 0}, {0, 0.02565878797, 0}, {
          0, 0.03593044208, 0}, {0.008832406010000002, 0, 0}, {
          0.021978008079999993`, 0, 0}, {0.026561378720000018`, 0, 0}, {
          0, 0.07641363237000001, 0}, {0, 0.043237894070000005`, 0}, {
          0, 0.05760603668999998, 0}, {0.014584081210000002`, 0, 0}, {
          0, 0.05303947417000002, 0}, {0, 0.03461921763, 0}, {
          0, 0.000267173720000001, 0}, {0.013920934159999999`, 0, 0}, {
          0, 0.029115693029999994`, 0}, {0, 0.04694062273999999, 0}, {
          0.004181099739999999, 0, 0}, {0, 0.03355188503, 0}, {
          0.05569691197, 0, 0}, {0, 0.0003635237200000065, 0}, {
          0.03672044531999999, 0, 0}, {0.012604147060000006`, 0, 0}, {
          0.057863405729999984`, 0, 0}, {0.06781691412000003, 0, 0}, {
          0.05592644204999998, 0, 0}, {0.05350944767999997, 0, 0}, {
          0.039920625359999996`, 0, 0}, {0.02993659234, 0, 0}, {
          0.05697629529999999, 0, 0}, {0.06690717637999997, 0, 0}, {
          0.11378513409000003`, 0, 0}, {0.06524267419, 0, 0}, {
          0.0560142912, 0, 0}, {0.049739290549999995`, 0, 0}, {
          0.07778517356, 0, 0}, {0.9534595778599999, 0, 0}, {
          0.89981526862, 0, 0}, {0.9322789527800002, 0, 0}, {
          0.8862592376900001, 0, 0}, {0.9404671598199998, 0, 0}, {
          1.2120123178299997`, 0, 0}, {1.2240409791200004`, 0, 0}, {
          1.20011190933, 0, 0}, {1.2617710785000003`, 0, 0}, {
          0.9849781746899992, 0, 0}, {0.03991675996000002, 0, 0}, {
          0.6767799841399998, 0, 0}, {1.24781993642, 0, 0}, {
          0.9174236588200003, 0, 0}, {0.9595679765200003, 0, 0}, {
          0.9356087919600001, 0, 0}, {0.9633452192899999, 0, 0}, {
          0.99417580594, 0, 0}, {0.9658850390599999, 0, 0}, {
          0.8979976231700004, 0, 0}, {0.90465069171, 0, 0}, {
          0.99412400303, 0, 0}, {0.9665035286000001, 0, 0}, {
          0.9314868184100003, 0, 0}, {0.9319310501800001, 0, 0}, {
          0.9710188603000002, 0, 0}, {0.9451828020900002, 0, 0}, {
          0.9378121091099998, 0, 0}, {0.9687350264000003, 0, 0}, {
          0.9637088992199999, 0, 0}, {0.97260795398, 0, 0}, {
          0.9696168007900003, 0, 0}, {0.9171033846399996, 0, 0}, {
          0.9627982520900001, 0, 0}, {0.9077115640799995, 0, 0}, {
          0.93447412525, 0, 0}, {0.9527666657499995, 0, 0}, {
          0.9557109694499997, 0, 0}, {0.95250348405, 0, 0}, {
          0.9090399715700004, 0, 0}, {0.9777548701500003, 0, 0}, {
          0.9546138293900003, 0, 0}, {0.9441440957400004, 0, 0}, {
          0.9568642212000001, 0, 0}, {0.9453631687699997, 0, 0}, {
          0.97948803725, 0, 0}, {0.9655664573400002, 0, 0}, {
          0.9356181478100002, 0, 0}, {0.9946014011499998, 0, 0}, {
          0.9535759618300002, 0, 0}, {1.0042084218, 0, 0}, {
          0.9928055430800008, 0, 0}, {0.9397310315500002, 0, 0}, {
          0.98230869574, 0, 0}, {1.0256425599100003`, 0, 0}, {
          0.9780016948800001, 0, 0}, {0.9145609158400001, 0, 0}, {
          0.9285392173499999, 0, 0}, {0.9247049043200006, 0, 0}, {
          0.9698381374599999, 0, 0}, {0.9721974992900003, 0, 0}, {
          1.01117010907, 0, 0}, {0.2742188850699999, 0, 0}, {
          0, 0.17833053224999998`, 0}, {0, 0.6968607265500001, 0}, {
          0, 0.68113672098, 0}, {0, 0.7363384410799999, 0}, {
          0, 0.6367146746399999, 0}, {0, 0.6732975819699998, 0}, {
          0, 0.6609225512199999, 0}, {0, 0.7698225139799999, 0}, {
          0, 0.6400064432500001, 0}, {0, 0.4653356572500001, 0}, {
          0.08549780155000003, 0, 0}, {0.08674027487000002, 0, 0}, {
          0.07954837247999993, 0, 0}, {0.041989441890000014`, 0, 0}, {
          0.028956798609999987`, 0, 0}, {0.06420386409999997, 0, 0}, {
          0.09732059401999998, 0, 0}, {0.11312401295999999`, 0, 0}, {
          0.09236568299, 0, 0}, {0.06148419546999999, 0, 0}, {
          0.06061352465000001, 0, 0}, {0.05423826635000004, 0, 0}, {
          0.07093288205, 0, 0}, {0.13163482004, 0, 0}, {
          0.14928484396000002`, 0, 0}, {0.06510395355999998, 0, 0}, {
          0.06680208815000001, 0, 0}, {0.04242933540000001, 0, 0}, {
          0.07244059711999995, 0, 0}, {0.056407499780000016`, 0, 0}, {
          0.08384952121000001, 0, 0}, {0.09008806487000001, 0, 0}, {
          0.06790528770999998, 0, 0}, {0.08095771171, 0, 0}, {
          0.11248383676000001`, 0, 0}, {0.06900622444999999, 0, 0}, {
          0.03671178049999997, 0, 0}, {0.04748591764999999, 0, 0}, {
          0.06310216894000002, 0, 0}, {0.07370965234, 0, 0}, {
          0.01326119173999999, 0, 0}, {0.001868813409999997, 0, 0}, {
          0, 0.027176810849999997`, 0}, {0, 0.01607866493, 0}, {
          0.022627108890000004`, 0, 0}, {0.028490292739999992`, 0, 0}, {
          0.00344134125, 0, 0}, {0, 0.08317705709000002, 0}, {
          0.021772258370000006`, 0, 0}, {0, 0.012276501230000006`, 0}, {
          0.018938042529999997`, 0, 0}, {0.02780132588, 0, 0}, {
          0.001229446710000006, 0, 0}, {0.06838008817999999, 0, 0}, {
          0.041082746630000014`, 0, 0}, {0.012028501849999993`, 0, 0}, {
          0.06672265366000002, 0, 0}, {0.027891005009999987`, 0, 0}, {
          0.0816705813, 0, 0}, {0.09516868167999996, 0, 0}, {
          0.06099612584, 0, 0}, {0.07132474605, 0, 0}, {
          0.07466741316, 0, 0}, {0.060517969469999995`, 0, 0}, {
          0.0285796477, 0, 0}, {0.035043694120000045`, 0, 0}, {
          0.024240087329999997`, 0, 0}, {0.03666342206, 0, 0}, {
          0.04501367572000001, 0, 0}, {0.07906966462000001, 0, 0}, {
          0.06458994384000004, 0, 0}, {0.05618167004999999, 0, 0}, {
          0.09209733197999995, 0, 0}, {0, 0.010976040369999994`, 0}, {
          0.04077149762999999, 0, 0}, {0.05877582798999996, 0, 0}, {
          0.03122890128000002, 0, 0}, {0.04394240968000001, 0, 0}, {
          0.023115423580000002`, 0, 0}, {0.0638501981, 0, 0}, {
          0, 0.6124530207400001, 0}, {0, 0.7113946062100003, 0}, {
          0, 0.75100342293, 0}, {0, 0.7674615050200002, 0}, {
          0, 0.75165023348, 0}, {0, 0.7292623607200003, 0}, {
          0, 0.75283476097, 0}, {0, 0.7643215952700001, 0}, {
          0, 0.72308185393, 0}, {0, 0.7014673029499998, 0}, {
          0, 0.7562188077699998, 0}, {0, 0.7326474208800003, 0}, {
          0, 0.7159523380099998, 0}, {0, 0.7234610885400002, 0}, {
          0, 0.6499817547699999, 0}, {0, 0.7180928618399999, 0}, {
          0, 0.6451639437099999, 0}, {0, 0.7082306291200001, 0}, {
          0, 0.7540402864900001, 0}, {0, 0.6960484164799995, 0}, {
          0, 0.7051168226600001, 0}, {0, 0.7148234557900003, 0}, {
          0, 0.6763865932300002, 0}, {0, 0.7178828545600002, 0}, {
          0, 0.6392944500200002, 0}, {0, 0.7052628416199999, 0}, {
          0, 0.68691882858, 0}, {0, 0.6486438008599998, 0}, {
          0, 0.7202423494799998, 0}, {0, 0.6764756088800001, 0}, {
          0, 0.6441094816000004, 0}, {0, 0.6357950556199999, 0}, {
          0, 0.7134650322399996, 0}, {0, 0.6517421261500002, 0}, {
          0, 0.6555819397899999, 0}, {0, 0.60485988001, 0}, {
          0, 0.6631616560100001, 0}, {0, 0.58237418474, 0}, {
          0, 0.6384506797700003, 0}, {0, 0.6873287250299999, 0}, {
          0, 0.7237965703999998, 0}, {0, 0.68963596455, 0}, {
          0, 0.6738191028599998, 0}, {0, 0.6505462078099998, 0}, {
          0, 0.6732773822499999, 0}, {0, 0.6754040876899997, 0}, {
          0, 0.6739023067600001, 0}, {0, 0.75238767032, 0}, {
          0, 0.7082250073800003, 0}, {0, 0.6971942953699997, 0}, {
          0, 0.75589102313, 0}, {0, 0.7241026159399998, 0}, {
          0, 0.7351113637800002, 0}, {0, 0.63271112756, 0}, {
          0, 0.65046439233, 0}, {0, 0.72655196282, 0}, {
          0, 0.7202645010400002, 0}, {0, 0.6703242655499999, 0}, {
          0, 0.6412313708400003, 0}, {0, 0.6602911541999997, 0}, {
          0, 0.6663208626399998, 0}, {0, 0.64213178871, 0}, {
          0, 0.7008405991300001, 0}, {0, 0.6301848387600001, 0}, {
          0, 0.6241005047500001, 0}, {0, 0.6685806520400002, 0}, {
          0, 0.64184273808, 0}, {0, 0.6491719271300002, 0}, {
          0, 0.63409128921, 0}, {0, 0.6796025016800001, 0}, {
          0, 0.64078602314, 0}, {0, 0.5980009318999999, 0}, {
          0, 0.64134256865, 0}, {0, 0.6616073300400003, 0}, {
          0, 0.6455135426600002, 0}, {0, 0.62641272506, 0}, {
          0, 0.66223855615, 0}, {0, 0.6543435464399999, 0}, {
          0, 0.6166823640199995, 0}, {0, 0.6442027737899998, 0}, {
          0, 0.6561440114700001, 0}, {0, 0.6176613749899998, 0}, {
          0, 0.5787037388599998, 0}, {0, 0.5390616768500001, 0}, {
          0, 0.6439962910000001, 0}, {0, 0.6433090641599998, 0}, {
          0, 0.5056459275199997, 0}, {0.0048414322499999995`, 0, 0}, {
          0, 0.0232634227, 0}, {0.07235990735999998, 0, 0}, {
          0, 0.029630127930000007`, 0}, {0, 0.00953859205, 0}, {
          0.044548616160000026`, 0, 0}, {0.058461628210000026`, 0, 0}, {
          0.07905222786000002, 0, 0}, {0.13137753176000003`, 0, 0}, {
          0.10363741250999997`, 0, 0}, {0.03494121299999995, 0, 0}, {
          0, 0.0023622677599999934`, 0}, {0, 0.0024504023899999906`, 0}, {
          0.0029188473700000016`, 0, 0}, {0.050664777370000025`, 0, 0}, {
          0, 0.020217259619999987`, 0}, {0.001390841909999999, 0, 0}, {
          0.005965552479999998, 0, 0}, {0.03684673479999999, 0, 0}, {
          0.02349542993000002, 0, 0}, {0.11101071824000001`, 0, 0}, {
          0.038200308530000004`, 0, 0}, {0.018483424849999996`, 0, 0}, {
          0.005142941269999996, 0, 0}, {0, 0.06361581015, 0}, {
          0, 0.04643989889999997, 0}, {0, 0.010293001890000002`, 0}, {
          0, 0.008092551599999992, 0}, {0.026978900070000013`, 0, 0}, {
          0, 0.057422946290000006`, 0}, {0, 0.06402396053, 0}, {
          0, 0.010969002010000005`, 0}, {0, 0.0034644822300000035`, 0}, {
          0, 0.04770033828, 0}, {0, 0.0013027572400000004`, 0}, {
          0.003983670580000012, 0, 0}, {0.01014683798000001, 0, 0}, {
          0, 0.031220897190000003`, 0}, {0.05009974831999999, 0, 0}, {
          0.016691123290000005`, 0, 0}, {0.03132098112999999, 0, 0}, {
          0.07814935064999996, 0, 0}, {0.08634794482000001, 0, 0}, {
          0.047119722680000004`, 0, 0}, {0.046983739329999975`, 0, 0}, {
          0.04232431681, 0, 0}, {0.10090709534999995`, 0, 0}, {
          0.07664013523, 0, 0}, {0.03402845972999999, 0, 0}, {
          0.03759826455000001, 0, 0}, {0, 0.010575070400000013`, 0}, {
          0.10605056382999999`, 0, 0}, {0.04768530633999999, 0, 0}, {
          0.09349028623000008, 0, 0}, {0.062230054359999974`, 0, 0}, {
          0.10004142480999999`, 0, 0}, {0.07727519064999999, 0, 0}, {
          0.09644877532000001, 0, 0}, {0.07954835821999999, 0, 0}, {
          0.10939801768999997`, 0, 0}, {0.050759995390000014`, 0, 0}, {
          0.11938899997999997`, 0, 0}, {0.06726279418999996, 0, 0}, {
          0.06894853175999999, 0, 0}, {0.06413311503, 0, 0}, {
          0.05509718481000001, 0, 0}, {0.045451351439999996`, 0, 0}, {
[truncated: 87,041,592 more chars]
