# Supplementary material for: GSVD Comparison of Patient-Matched Normal and Tumor aCGH Profiles Reveals Global Copy-Number Alterations Predicting Glioblastoma Multiforme Survival
Source: PLoS One. 2012 Jan 23;7(1):e30098. doi: 10.1371/journal.pone.0030098 (PMC3264559; doi:10.1371/journal.pone.0030098)
Supplement: Dataset S2 — Segments of the significant tumor and normal arraylets, computed by GSVD for the initial set of 251 patients. A tab-delimited text format file, readable by both Mathematica and Microsoft Excel, tabulating segments identified by circular binary segmentation (CBS) [20], [21]. (TXT) [file pone.0030098.s005.txt]

Arraylet	Chromosome	Genomic_Start	Genomic_End	Genomic_Length	Probe_Start	Probe_End	Probe_Length	CBS_Segment_Mean
1	1	554268	247190718	246636451	1	17950	17950	0.0003
1	2	20341	242717016	242696676	17951	35553	17603	0.0002
1	3	39066	199379566	199340501	35554	50604	15051	0
1	4	41413	191173837	191132425	50605	63280	12676	-0.0003
1	5	90692	180629353	180538662	63281	75880	12600	-0.0001
1	6	97634	170867396	170769763	75881	88359	12479	-0.0005
1	7	140213	158811268	158671056	88360	100935	12576	-0.0002
1	8	63810	146264846	146201037	100936	111292	10357	0.0001
1	9	153131	140193674	140040544	111293	119267	7975	0.0005
1	10	115544	135356671	135241128	119268	128440	9173	0.0001
1	11	182372	134432265	134249894	128441	138989	10549	-0.0007
1	12	33854	132289090	132255237	138990	149423	10434	0
1	13	18194527	114123862	95929336	149424	156463	7040	-0.0002
1	14	18149473	106349756	88200284	156464	164003	7540	0.0007
1	15	18362555	100200937	81838383	164004	171424	7421	-0.0001
1	16	28087	88690571	88662485	171425	177617	6193	-0.0003
1	17	59739	78638467	78578729	177618	184482	6865	-0.0004
1	18	4316	76110964	76106649	184483	189910	5428	0.0001
1	19	217117	63784327	63567211	189911	195148	5238	-0.0006
1	20	8747	62379059	62370313	195149	200145	4997	0.0002
1	21	9896630	46914686	37018057	200146	203294	3149	0.0002
1	22	14504218	49565816	35061599	203295	206820	3526	0
1	23	2719027	154570177	151851151	206821	212696	5876	-0.0005
2	1	554268	3765501	3211234	1	301	301	-0.0002
2	1	3777639	10571752	6794114	302	841	540	-0.0016
2	1	10584836	13647633	3062798	842	1059	218	-0.0001
2	1	13654754	14427112	772359	1060	1108	49	0.0012
2	1	14461404	25457903	10996500	1109	2102	994	0.0001
2	1	25488923	25529549	40627	2103	2106	4	-0.0018
2	1	25536086	32669539	7133454	2107	2746	640	0.0001
2	1	32695245	33293362	598118	2747	2811	65	0.0018
2	1	33300127	83369717	50069591	2812	6847	4036	0.0005
2	1	83388826	83695596	306771	6848	6856	9	0.0016
2	1	83737764	161009860	77272097	6857	11291	4435	0
2	1	161020691	161056083	35393	11292	11293	2	-0.0025
2	1	161061712	202347595	41285884	11294	14388	3095	0.0001
2	1	202364053	203090915	726863	14389	14456	68	0.0022
2	1	203102540	240470722	37368183	14457	17323	2867	0.0003
2	1	240487783	240553089	65307	17324	17329	6	-0.002
2	1	240579530	247190718	6611189	17330	17950	621	0.001
2	2	20341	91391623	91371283	17951	24598	6648	-0.0001
2	2	91435969	94882087	3446119	24599	24607	9	-0.001
2	2	94892170	113884346	18992177	24608	25948	1341	0.0002
2	2	113911006	114032382	121377	25949	25951	3	-0.0013
2	2	114146308	242488979	128342672	25952	35519	9568	0.0003
2	2	242492286	242596654	104369	35520	35541	22	0.0016
2	2	242602220	242717016	114797	35542	35553	12	0.0007
2	3	39066	199379566	199340501	35554	50604	15051	0.0001
2	4	41413	46772	5360	50605	50606	2	-0.0003
2	4	62447	48777988	48715542	50607	53878	3272	0.0005
2	4	48910295	62413272	13502978	53879	54524	646	-0.0008
2	4	62421048	104027107	41606060	54525	57656	3132	0.0002
2	4	104047267	104072115	24849	57657	57658	2	-0.0013
2	4	104086799	191173837	87087039	57659	63280	5622	0.0005
2	5	90692	180629353	180538662	63281	75880	12600	0.0003
2	6	97634	63406800	63309167	75881	81033	5153	-0.0005
2	6	63467177	170748662	107281486	81034	88356	7323	-0.0017
2	6	170762955	170867396	104442	88357	88359	3	-0.0003
2	7	140213	1032780	892568	88360	88413	54	0.0051
2	7	1036793	1040705	3913	88414	88415	2	0.0017
2	7	1047707	39624922	38577216	88416	91659	3244	0.0052
2	7	39633535	39802523	168989	91660	91671	12	0.004
2	7	39813909	52114925	12301017	91672	92596	925	0.0049
2	7	52149644	53977549	1827906	92597	92672	76	0.0067
2	7	54027937	54544164	516228	92673	92687	15	0.0129
2	7	54566257	54673962	107706	92688	92698	11	0.0233
2	7	54705682	55295156	589475	92699	92744	46	0.0422
2	7	55349637	55543144	193508	92745	92761	17	0.025
2	7	55556230	55641775	85546	92762	92771	10	0.0182
2	7	55680713	56099026	418314	92772	92816	45	0.0106
2	7	56102143	56646181	544039	92817	92852	36	0.0076
2	7	56654535	80092754	23438220	92853	94204	1352	0.0049
2	7	80100332	80629694	529363	94205	94246	42	0.0039
2	7	80650984	97340676	16689693	94247	95546	1300	0.0047
2	7	97355553	97383757	28205	95547	95548	2	0.0008
2	7	97406212	127885389	30479178	95549	98056	2508	0.0042
2	7	127892509	127947649	55141	98057	98062	6	0.0023
2	7	127974303	158811268	30836966	98063	100935	2873	0.0036
2	8	63810	7040596	6976787	100936	101526	591	0.0001
2	8	7256229	7789937	533709	101527	101531	5	-0.0013
2	8	8132139	47658706	39526568	101532	104265	2734	0.0001
2	8	47693177	47740011	46835	104266	104268	3	0.001
2	8	47762604	146264846	98502243	104269	111292	7024	-0.0006
2	9	153131	19593559	19440429	111293	112694	1402	-0.0032
2	9	19716199	25969531	6253333	112695	112721	27	-0.0062
2	9	26123251	33227011	7103761	112722	112991	270	-0.0034
2	9	33238412	45419207	12180796	112992	113546	555	-0.0022
2	9	46018067	140193674	94175608	113547	119267	5721	-0.0011
2	10	115544	21886103	21770560	119268	120853	1586	-0.0073
2	10	21895687	21920526	24840	120854	120856	3	-0.004
2	10	21928812	27556323	5627512	120857	121270	414	-0.0075
2	10	27560671	27577201	16531	121271	121273	3	-0.0046
2	10	27582425	38585875	11003451	121274	121981	708	-0.0072
2	10	38596435	42150759	3554325	121982	121992	11	-0.0027
2	10	42184626	70032920	27848295	121993	123572	1580	-0.0071
2	10	70041778	70059659	17882	123573	123575	3	-0.0039
2	10	70065964	72316941	2250978	123576	123786	211	-0.007
2	10	72324240	72328673	4434	123787	123788	2	-0.0039
2	10	72336589	75051673	2715085	123789	124036	248	-0.007
2	10	75069380	75081501	12122	124037	124038	2	-0.0042
2	10	75086802	81952099	6865298	124039	124532	494	-0.0069
2	10	81961869	81996286	34418	124533	124534	2	-0.0019
2	10	82006502	119285499	37278998	124535	127237	2703	-0.0068
2	10	119295569	119317101	21533	127238	127242	5	-0.0047
2	10	119328935	125851068	6522134	127243	127750	508	-0.0067
2	10	125858747	125942780	84034	127751	127753	3	-0.0046
2	10	125976990	127563278	1586289	127754	127875	122	-0.0065
2	10	127578239	127603523	25285	127876	127879	4	-0.0014
2	10	127612803	135356671	7743869	127880	128440	561	-0.0065
2	11	182372	37682396	37500025	128441	131468	3028	0.0014
2	11	37709223	54813741	17104519	131469	132269	801	0.0006
2	11	54836429	134432265	79595837	132270	138989	6720	-0.0003
2	12	33854	264310	230457	138990	139012	23	0.0013
2	12	274945	22791468	22516524	139013	141026	2014	0.0003
2	12	22809936	23015035	205100	141027	141035	9	0.0015
2	12	23028928	56110139	33081212	141036	143730	2695	0.0002
2	12	56113786	56851707	737922	143731	143821	91	0.0033
2	12	56878227	57171746	293520	143822	143832	11	0.0005
2	12	57212364	58307716	1095353	143833	143884	52	-0.0007
2	12	58315838	60686403	2370566	143885	143995	111	0.0002
2	12	60693922	60799336	105415	143996	144006	11	0.0021
2	12	60810740	65805659	4994920	144007	144402	396	0.0005
2	12	65841438	65967585	126148	144403	144411	9	0.0028
2	12	65975939	67390052	1414114	144412	144511	100	0.0004
2	12	67395702	67981127	585426	144512	144562	51	0.0045
2	12	68008695	69188981	1180287	144563	144669	107	0.0025
2	12	69197447	70289887	1092441	144670	144765	96	0.0008
2	12	70299341	70641825	342485	144766	144800	35	-0.0004
2	12	70658947	132289090	61630144	144801	149423	4623	0.0004
2	13	18194527	114123862	95929336	149424	156463	7040	-0.0006
2	14	18149473	106349756	88200284	156464	164003	7540	-0.0006
2	15	18362555	100200937	81838383	164004	171424	7421	-0.0006
2	16	28087	88690571	88662485	171425	177617	6193	-0.0004
2	17	59739	57838106	57778368	177618	182758	5141	-0.0003
2	17	57851812	57973757	121946	182759	182768	10	0.0006
2	17	57992993	78638467	20645475	182769	184482	1714	-0.0005
2	18	4316	75432	71117	184483	184484	2	-0.0019
2	18	121700	76009131	75887432	184485	189900	5416	-0.0002
2	18	76027136	76110964	83829	189901	189910	10	0.0008
2	19	217117	33277915	33060799	189911	192226	2316	0.0017
2	19	33329393	35322055	1992663	192227	192334	108	0.0027
2	19	35388639	63784327	28395689	192335	195148	2814	0.0019
2	20	8747	26129166	26120420	195149	197276	2128	0.0025
2	20	26156026	28266113	2110088	197277	197285	9	0.0002
2	20	29297270	62379059	33081790	197286	200145	2860	0.0024
2	21	9896630	46914686	37018057	200146	203294	3149	-0.0004
2	22	14504218	22093846	7589629	203295	203918	624	-0.0016
2	22	22104072	22124493	20422	203919	203920	2	0.0013
2	22	22131936	23033597	901662	203921	204035	115	-0.0013
2	22	23042106	44865839	21823734	204036	206382	2347	-0.0027
2	22	44877684	44926083	48400	206383	206390	8	-0.0018
2	22	44932185	49565816	4633632	206391	206820	430	-0.0028
2	23	2719027	154570177	151851151	206821	212696	5876	-0.0003
246	1	554268	247190718	246636451	1	17682	17682	0
246	2	20341	242717016	242696676	17683	34973	17291	0
246	3	39066	199379566	199340501	34974	49767	14794	0
246	4	41413	191173837	191132425	49768	62302	12535	0
246	5	75149	180629353	180554205	62303	74694	12392	0
246	6	97634	170867396	170769763	74695	87071	12377	0
246	7	140213	143514962	143374750	87072	97967	10896	0
246	7	143583309	143584350	1042	97968	97969	2	0.0076
246	7	143705425	158811268	15105844	97970	99275	1306	0
246	8	63810	12077339	12013530	99276	100202	927	0
246	8	12276178	12285464	9287	100203	100204	2	0.008
246	8	12448374	146264846	133816473	100205	109461	9257	0
246	9	194193	140193674	139999482	109462	118095	8634	0
246	10	115544	135356671	135241128	118096	128317	10222	0
246	11	182372	134432265	134249894	128318	138766	10449	0
246	12	33854	132289090	132255237	138767	149008	10242	0
246	13	18065953	114123862	96057910	149009	156213	7205	-0.0001
246	14	18149473	73051686	54902214	156214	160848	4635	0
246	14	73082250	73092018	9769	160849	160850	2	0.0088
246	14	73104572	105845658	32741087	160851	163682	2832	0
246	14	105857193	105881279	24087	163683	163686	4	-0.0073
246	14	105898674	106349756	451083	163687	163729	43	0.0006
246	15	18362555	100200937	81838383	163730	171089	7360	-0.0001
246	16	28087	88690571	88662485	171090	177134	6045	0
246	17	48539	78638467	78589929	177135	183884	6750	-0.0001
246	18	4316	76110964	76106649	183885	189300	5416	-0.0001
246	19	217117	63784327	63567211	189301	194436	5136	0
246	20	8747	62379059	62370313	194437	199298	4862	0
246	21	9896630	46914686	37018057	199299	202381	3083	-0.0001
246	22	14504218	49565816	35061599	202382	205935	3554	0
246	23	2719027	2832157	113131	205936	205944	9	0.0102
246	23	2836003	2850957	14955	205945	205948	4	0.0028
246	23	2864502	154570177	151705676	205949	211227	5279	0.0101
247	1	554268	247190718	246636451	1	17682	17682	-0.0001
247	2	20341	242717016	242696676	17683	34973	17291	-0.0002
247	3	39066	199379566	199340501	34974	49767	14794	-0.0002
247	4	41413	3400256	3358844	49768	50092	325	-0.0005
247	4	3406277	3432424	26148	50093	50096	4	-0.0064
247	4	3445790	191173837	187728048	50097	62302	12206	-0.0003
247	5	75149	180629353	180554205	62303	74694	12392	-0.0003
247	6	97634	170867396	170769763	74695	87071	12377	-0.0002
247	7	140213	158811268	158671056	87072	99275	12204	-0.0002
247	8	63810	146264846	146201037	99276	109461	10186	-0.0002
247	9	194193	140193674	139999482	109462	118095	8634	-0.0002
247	10	115544	135356671	135241128	118096	128317	10222	-0.0001
247	11	182372	134432265	134249894	128318	138766	10449	-0.0002
247	12	33854	132289090	132255237	138767	149008	10242	-0.0001
247	13	18065953	114123862	96057910	149009	156213	7205	-0.0002
247	14	18149473	106349756	88200284	156214	163729	7516	-0.0002
247	15	18362555	100200937	81838383	163730	171089	7360	-0.0001
247	16	28087	88690571	88662485	171090	177134	6045	-0.0001
247	17	48539	78638467	78589929	177135	183884	6750	0
247	18	4316	76110964	76106649	183885	189300	5416	-0.0002
247	19	217117	63784327	63567211	189301	194436	5136	-0.0001
247	20	8747	62379059	62370313	194437	199298	4862	-0.0001
247	21	9896630	46914686	37018057	199299	202381	3083	-0.0001
247	22	14504218	49565816	35061599	202382	205935	3554	-0.0001
247	23	2719027	154570177	151851151	205936	211227	5292	0.0018
248	1	554268	247190718	246636451	1	17682	17682	-0.0001
248	2	20341	242717016	242696676	17683	34973	17291	-0.0003
248	3	39066	199379566	199340501	34974	49767	14794	-0.0003
248	4	41413	191173837	191132425	49768	62302	12535	-0.0003
248	5	75149	180629353	180554205	62303	74694	12392	-0.0003
248	6	97634	170867396	170769763	74695	87071	12377	-0.0003
248	7	140213	158811268	158671056	87072	99275	12204	-0.0002
248	8	63810	146264846	146201037	99276	109461	10186	-0.0003
248	9	194193	140193674	139999482	109462	118095	8634	-0.0002
248	10	115544	135356671	135241128	118096	128317	10222	-0.0002
248	11	182372	134432265	134249894	128318	138766	10449	-0.0002
248	12	33854	132289090	132255237	138767	149008	10242	-0.0001
248	13	18065953	114123862	96057910	149009	156213	7205	-0.0003
248	14	18149473	106349756	88200284	156214	163729	7516	-0.0002
248	15	18362555	100200937	81838383	163730	171089	7360	-0.0001
248	16	28087	88690571	88662485	171090	177134	6045	0
248	17	48539	78638467	78589929	177135	183884	6750	0.0001
248	18	4316	76110964	76106649	183885	189300	5416	-0.0003
248	19	217117	63784327	63567211	189301	194436	5136	0.0002
248	20	8747	62379059	62370313	194437	199298	4862	-0.0001
248	21	9896630	45366113	35469484	199299	202212	2914	-0.0003
248	21	45376348	45382664	6317	202213	202214	2	-0.0088
248	21	45397070	46914686	1517617	202215	202381	167	-0.0008
248	22	14504218	49565816	35061599	202382	205935	3554	0
248	23	2719027	154570177	151851151	205936	211227	5292	-0.0016
249	1	554268	2548714	1994447	1	206	206	0.0012
249	1	2572620	2623228	50609	207	209	3	0.0121
249	1	2684591	247190718	244506128	210	17682	17473	-0.0002
249	2	20341	242717016	242696676	17683	34973	17291	-0.0001
249	3	39066	199379566	199340501	34974	49767	14794	-0.0002
249	4	41413	191173837	191132425	49768	62302	12535	-0.0003
249	5	75149	180629353	180554205	62303	74694	12392	-0.0002
249	6	97634	170867396	170769763	74695	87071	12377	-0.0002
249	7	140213	158811268	158671056	87072	99275	12204	-0.0002
249	8	63810	146264846	146201037	99276	109461	10186	-0.0002
249	9	194193	140193674	139999482	109462	118095	8634	-0.0001
249	10	115544	135356671	135241128	118096	128317	10222	-0.0002
249	11	182372	134432265	134249894	128318	138766	10449	-0.0001
249	12	33854	132289090	132255237	138767	149008	10242	-0.0003
249	13	18065953	114123862	96057910	149009	156213	7205	-0.0003
249	14	18149473	106349756	88200284	156214	163729	7516	-0.0002
249	15	18362555	100200937	81838383	163730	171089	7360	-0.0002
249	16	28087	88690571	88662485	171090	177134	6045	-0.0001
249	17	48539	78638467	78589929	177135	183884	6750	-0.0001
249	18	4316	76110964	76106649	183885	189300	5416	-0.0002
249	19	217117	63784327	63567211	189301	194436	5136	0.0001
249	20	8747	62379059	62370313	194437	199298	4862	0
249	21	9896630	46914686	37018057	199299	202381	3083	0
249	22	14504218	49565816	35061599	202382	205935	3554	0.0001
249	23	2719027	47351464	44632438	205936	207657	1722	0.0013
249	23	47364613	47381584	16972	207658	207659	2	0.0091
249	23	47388624	154570177	107181554	207660	211227	3568	0.0013
250	1	554268	247190718	246636451	1	17682	17682	0.0001
250	2	20341	242717016	242696676	17683	34973	17291	-0.0001
250	3	39066	199379566	199340501	34974	49767	14794	-0.0001
250	4	41413	191173837	191132425	49768	62302	12535	-0.0004
250	5	75149	180629353	180554205	62303	74694	12392	-0.0001
250	6	97634	170867396	170769763	74695	87071	12377	-0.0002
250	7	140213	158811268	158671056	87072	99275	12204	-0.0001
250	8	63810	26452734	26388925	99276	101254	1979	0
250	8	26473263	26500404	27142	101255	101256	2	0.0086
250	8	26511716	146264846	119753131	101257	109461	8205	-0.0002
250	9	194193	140193674	139999482	109462	118095	8634	0.0001
250	10	115544	135356671	135241128	118096	128317	10222	0
250	11	182372	134432265	134249894	128318	138766	10449	0.0001
250	12	33854	132289090	132255237	138767	149008	10242	-0.0001
250	13	18065953	114123862	96057910	149009	156213	7205	-0.0003
250	14	18149473	106349756	88200284	156214	163729	7516	0
250	15	18362555	100200937	81838383	163730	171089	7360	0.0001
250	16	28087	88690571	88662485	171090	177134	6045	0.0005
250	17	48539	78638467	78589929	177135	183884	6750	0.0006
250	18	4316	76110964	76106649	183885	189300	5416	-0.0002
250	19	217117	63784327	63567211	189301	194436	5136	0.0009
250	20	8747	62379059	62370313	194437	199298	4862	0.0004
250	21	9896630	46914686	37018057	199299	202381	3083	0
250	22	14504218	49565816	35061599	202382	205935	3554	0.0009
250	23	2719027	154570177	151851151	205936	211227	5292	-0.002
251	1	554268	247190718	246636451	1	17682	17682	-0.0001
251	2	20341	242717016	242696676	17683	34973	17291	-0.0001
251	3	39066	199379566	199340501	34974	49767	14794	0
251	4	41413	191173837	191132425	49768	62302	12535	0.0001
251	5	75149	180629353	180554205	62303	74694	12392	0
251	6	97634	170867396	170769763	74695	87071	12377	0
251	7	140213	158811268	158671056	87072	99275	12204	0
251	8	63810	146264846	146201037	99276	109461	10186	-0.0001
251	9	194193	140193674	139999482	109462	118095	8634	-0.0001
251	10	115544	135356671	135241128	118096	128317	10222	0
251	11	182372	134432265	134249894	128318	138766	10449	-0.0002
251	12	33854	132289090	132255237	138767	149008	10242	-0.0001
251	13	18065953	114123862	96057910	149009	156213	7205	0
251	14	18149473	106349756	88200284	156214	163729	7516	-0.0001
251	15	18362555	100200937	81838383	163730	171089	7360	-0.0001
251	16	28087	88690571	88662485	171090	177134	6045	-0.0003
251	17	48539	78638467	78589929	177135	183884	6750	-0.0003
251	18	4316	76110964	76106649	183885	189300	5416	0
251	19	217117	63784327	63567211	189301	194436	5136	-0.0007
251	20	8747	62379059	62370313	194437	199298	4862	-0.0002
251	21	9896630	46914686	37018057	199299	202381	3083	-0.0001
251	22	14504218	49565816	35061599	202382	205935	3554	-0.0005
251	23	2719027	154570177	151851151	205936	211227	5292	-0.0008
