# Supplementary material for: GSVD Comparison of Patient-Matched Normal and Tumor aCGH Profiles Reveals Global Copy-Number Alterations Predicting Glioblastoma Multiforme Survival
Source: PLoS One. 2012 Jan 23;7(1):e30098. doi: 10.1371/journal.pone.0030098 (PMC3264559; doi:10.1371/journal.pone.0030098)
Supplement: Dataset S3 — Segments of the second tumor arraylet, computed by GSVD for the initial set of 251 patients. A tab-delimited text format file, readable by both Mathematica and Microsoft Excel, tabulating, for each of the 130 CBS segments of the second tumor arraylet, the segment's coordinates, the CBS P-value, and the log-rank test P-value corresponding to the Kaplan-Meier (KM) survival analysis of the initial set of 251 patients classified by either a gain or a loss of this segment. (TXT) [file pone.0030098.s006.txt]

Arraylet_2_Segments	Chromosome	Genomic_Start	Genomic_End	Genomic_Length	Probe_Start	Probe_End	Probe_Length	CBS_P-value	CBS_Segment_Mean	Segment_Mean	Deviation_from_Genomic_Mean	Deviation_from_Chromosome_Mean	Segment_CNA	Gain_(Patients)	No_CNA_(Patients)	Loss_(Patients)	Gain_Median_(Months)	No_CNA_Median_(Months)	Loss_Median_(Months)	KM_Median_Difference_(Months)	Log-Rank_P-value
Segment_1	1	554268	3765501	3211234	1	301	301	1.30E-285	-0.0002	-0.000222746	-0.181932653	-0.679370982	No_CNA	2	237	12	Null	14	8	6	4.40E-01
Segment_2	1	3777639	10571752	6794114	302	841	540	2.97E-286	-0.0016	-0.001647216	-1.684479916	-3.09862207	Loss	0	213	38	Null	13	16	3	4.70E-01
Segment_3	1	10584836	13647633	3062798	842	1059	218	5.75E-95	-0.0001	-7.60E-05	-0.027111841	-0.430094019	No_CNA	2	233	16	Null	14	16	2	9.50E-01
Segment_4	1	13654754	14427112	772359	1060	1108	49	7.42E-113	0.0012	0.001228657	1.349022649	1.785619885	Gain	4	230	17	Null	14	16	2	7.30E-01
Segment_5	1	14461404	25457903	10996500	1109	2102	994	2.14E-26	0.0001	8.28E-05	0.14040044	-0.160382525	No_CNA	0	242	9	Null	14	16	2	6.20E-01
Segment_6	1	25488923	25529549	40627	2103	2106	4	1.61E-25	-0.0018	-0.001847056	-1.895273881	-3.438021396	Loss	38	127	86	Null	14	13	1	2.60E-01
Segment_7	1	25536086	32669539	7133454	2107	2746	640	6.23E-280	0.0001	0.000124279	0.184113186	-0.090000641	No_CNA	0	246	5	Null	14	20	6	1.90E-01
Segment_8	1	32695245	33293362	598118	2747	2811	65	1.63E-235	0.0018	0.001797549	1.949096783	2.751799143	Gain	3	244	4	Null	Null	Null	Null	Null
Segment_9	1	33300127	83369717	50069591	2812	6847	4036	3.60E-290	0.0005	0.000455622	0.533617079	0.472735518	No_CNA	0	250	1	Null	Null	Null	Null	Null
Segment_10	1	83388826	83695596	306771	6848	6856	9	1.99E-132	0.0016	0.001607941	1.749095925	2.429777797	Gain	20	209	22	Null	14	11	3	6.90E-01
Segment_11	1	83737764	161009860	77272097	6857	11291	4435	9.84E-120	0	3.35E-05	0.088371089	-0.244154974	No_CNA	0	251	0	Null	Null	Null	Null	Null
Segment_12	1	161020691	161056083	35393	11292	11293	2	3.25E-146	-0.0025	-0.002471737	-2.554194153	-4.498948811	Loss	3	175	73	3	13	15	2	9.10E-01
Segment_13	1	161061712	202347595	41285884	11294	14388	3095	0.00E+00	0.0001	7.16E-05	0.1285091	-0.17952877	No_CNA	0	250	1	Null	Null	Null	Null	Null
Segment_14	1	202364053	203090915	726863	14389	14456	68	0.00E+00	0.0022	0.002186418	2.359280067	3.412235177	Gain	34	217	0	14	14	Null	0	3.70E-01
Segment_15	1	203102540	240470722	37368183	14457	17323	2867	1.04E-92	0.0003	0.000298088	0.367448043	0.205186782	No_CNA	3	243	5	Null	14	7	7	1.10E-01
Segment_16	1	240487783	240553089	65307	17324	17329	6	7.12E-43	-0.002	-0.001683259	-1.722498417	-3.159835651	Loss	5	205	41	Null	14	14	0	9.40E-01
Segment_17	1	240579530	247190718	6611189	17330	17950	621	Null	0.001	0.000985304	1.092332047	1.372322391	Gain	8	237	6	18	14	Null	4	7.60E-01
Segment_18	2	20341	91391623	91371283	17951	24598	6648	9.49E-185	-0.0001	-9.67E-05	-0.048939167	-0.582845465	No_CNA	0	251	0	Null	Null	Null	Null	Null
Segment_19	2	91435969	94882087	3446119	24599	24607	9	2.26E-26	-0.001	-0.000970556	-0.970731282	-2.643445283	Loss	15	194	42	Null	14	14	0	7.60E-01
Segment_20	2	94892170	113884346	18992177	24608	25948	1341	3.37E-14	0.0002	0.000227564	0.29305898	0.181666735	No_CNA	1	249	1	Null	Null	Null	Null	Null
Segment_21	2	113911006	114032382	121377	25949	25951	3	0.00E+00	-0.0013	-0.001282468	-1.299740092	-3.378920758	Loss	7	139	105	Null	14	15	1	5.40E-01
Segment_22	2	114146308	242488979	128342672	25952	35519	9568	0.00E+00	0.0003	0.000309073	0.379035317	0.373860638	No_CNA	0	251	0	Null	Null	Null	Null	Null
Segment_23	2	242492286	242596654	104369	35520	35541	22	1.99E-06	0.0016	0.001522848	1.659339307	3.235887906	Gain	40	183	28	15	13	Null	2	9.50E-01
Segment_24	2	242602220	242717016	114797	35542	35553	12	Null	0.0007	0.000743591	0.837369545	1.398433763	Gain	10	200	41	Null	13	18	5	3.20E-01
Segment_25	3	39066	199379566	199340501	35554	50604	15051	Null	0.0001	0.000131104	0.191312119	0	No_CNA	1	250	0	Null	Null	Null	Null	Null
Segment_26	4	41413	46772	5360	50605	50606	2	1.09E-195	-0.0003	-0.000251062	-0.211801032	-1.2735005	Loss	46	147	58	Null	14	14	0	6.60E-01
Segment_27	4	62447	48777988	48715542	50607	53878	3272	0.00E+00	0.0005	0.000532781	0.615005711	0.314912049	No_CNA	2	248	1	Null	Null	Null	Null	Null
Segment_28	4	48910295	62413272	13502978	53879	54524	646	0.00E+00	-0.0008	-0.000769979	-0.759160947	-2.325056216	Loss	33	217	1	13	14	Null	1	2.80E-01
Segment_29	4	62421048	104027107	41606060	54525	57656	3132	3.88E-50	0.0002	0.000217259	0.282189615	-0.324474684	No_CNA	1	249	1	Null	Null	Null	Null	Null
Segment_30	4	104047267	104072115	24849	57657	57658	2	5.13E-115	-0.0013	-0.001281036	-1.298228923	-3.360681949	Loss	8	123	120	Null	14	14	0	8.10E-01
Segment_31	4	104086799	191173837	87087039	57659	63280	5622	Null	0.0005	0.000508791	0.589699992	0.266296188	No_CNA	0	250	1	Null	Null	Null	Null	Null
Segment_32	5	90692	180629353	180538662	63281	75880	12600	Null	0.0003	0.000324155	0.394944645	0	No_CNA	0	251	0	Null	Null	Null	Null	Null
Segment_33	6	97634	63406800	63309167	75881	81033	5153	0.00E+00	-0.0005	-0.000461693	-0.433977097	0.956736114	No_CNA	7	244	0	14	14	Null	0	3.60E-01
Segment_34	6	63467177	170748662	107281486	81034	88356	7323	0.00E+00	-0.0017	-0.001707965	-1.748559299	-0.673686261	No_CNA	0	242	9	Null	14	15	1	7.90E-01
Segment_35	6	170762955	170867396	104442	88357	88359	3	Null	-0.0003	-0.000341154	-0.306831279	1.114429855	No_CNA	45	173	33	10	15	Null	5	Null
Segment_36	7	140213	1032780	892568	88360	88413	54	3.48E-15	0.0051	0.005023753	5.352133418	0.114552638	Gain	50	198	3	15	14	Null	1	9.90E-01
Segment_37	7	1036793	1040705	3913	88414	88415	2	6.13E-26	0.0017	0.001740169	1.888571433	-1.124989217	No_CNA	31	157	63	Null	14	15	1	7.90E-01
Segment_38	7	1047707	39624922	38577216	88416	91659	3244	1.09E-19	0.0052	0.005147294	5.482445363	0.161188762	Gain	50	199	2	14	14	Null	0	9.80E-01
Segment_39	7	39633535	39802523	168989	91660	91671	12	1.09E-12	0.004	0.003693307	3.948763286	-0.387686394	Gain	33	215	3	13	15	Null	2	2.00E-01
Segment_40	7	39813909	52114925	12301017	91672	92596	925	1.67E-206	0.0049	0.004914861	5.237272686	0.073446203	Gain	48	200	3	13	15	Null	2	1.60E-01
Segment_41	7	52149644	53977549	1827906	92597	92672	76	5.16E-77	0.0067	0.006662724	7.080937515	0.733258191	Gain	56	190	5	14	14	Null	0	1.80E-01
Segment_42	7	54027937	54544164	516228	92673	92687	15	2.71E-23	0.0129	0.012856965	13.6146925	3.071562749	Gain	86	158	7	12	15	Null	3	4.80E-03
Segment_43	7	54566257	54673962	107706	92688	92698	11	2.14E-128	0.0233	0.023287125	24.6165429	7.008912247	Gain	115	135	1	12	16	Null	4	3.50E-04
Segment_44	7	54705682	55295156	589475	92699	92744	46	2.03E-110	0.0422	0.041769487	44.11194552	13.98593983	Gain	150	100	1	14	15	Null	1	6.20E-02
Segment_45	7	55349637	55543144	193508	92745	92761	17	4.27E-10	0.025	0.024701292	26.10822173	7.542755253	Gain	148	103	0	13	15	Null	2	8.10E-02
Segment_46	7	55556230	55641775	85546	92762	92771	10	2.10E-51	0.0182	0.017856457	18.88821321	4.958853829	Gain	82	166	3	14	14	Null	0	7.30E-01
Segment_47	7	55680713	56099026	418314	92772	92816	45	5.52E-32	0.0106	0.010298854	10.91636821	2.105884666	Gain	91	159	1	13	15	Null	2	2.00E-01
Segment_48	7	56102143	56646181	544039	92817	92852	36	2.51E-157	0.0076	0.007271015	7.722570229	0.962886132	Gain	64	186	1	13	15	Null	2	2.70E-01
Segment_49	7	56654535	80092754	23438220	92853	94204	1352	2.55E-23	0.0049	0.004864711	5.184373493	0.054514604	Gain	49	202	0	14	14	Null	0	9.30E-01
Segment_50	7	80100332	80629694	529363	94205	94246	42	3.99E-32	0.0039	0.003911562	4.178981495	-0.305295749	Gain	42	208	1	13	14	Null	1	9.40E-01
Segment_51	7	80650984	97340676	16689693	94247	95546	1300	1.03E-43	0.0047	0.004711257	5.022508129	-0.003413879	Gain	45	205	1	14	14	Null	0	9.80E-01
Segment_52	7	97355553	97383757	28205	95547	95548	2	2.78E-36	0.0008	0.000775376	0.870897508	-1.489195034	No_CNA	3	193	55	Null	14	15	1	8.10E-01
Segment_53	7	97406212	127885389	30479178	95549	98056	2508	6.70E-45	0.0042	0.004145302	4.425533444	-0.217059574	Gain	52	199	0	14	14	Null	0	7.30E-01
Segment_54	7	127892509	127947649	55141	98057	98062	6	4.00E-14	0.0023	0.002290787	2.46936987	-0.917132688	Gain	20	230	1	22	14	Null	8	3.90E-02
Segment_55	7	127974303	158811268	30836966	98063	100935	2873	Null	0.0036	0.003592465	3.842394151	-0.42575385	Gain	54	197	0	14	14	Null	0	4.20E-01
Segment_56	8	63810	7040596	6976787	100936	101526	591	7.14E-21	0.0001	0.000115522	0.174876154	1.076866741	Gain	2	236	13	Null	15	14	1	7.00E-01
Segment_57	8	7256229	7789937	533709	101527	101531	5	3.21E-18	-0.0013	-0.001273385	-1.290158736	-1.759716526	Loss	36	116	99	Null	15	15	0	8.80E-01
Segment_58	8	8132139	47658706	39526568	101532	104265	2734	5.16E-13	0.0001	5.09E-05	0.10670595	0.944876396	No_CNA	1	247	3	Null	Null	Null	Null	Null
Segment_59	8	47693177	47740011	46835	104266	104268	3	5.87E-262	0.001	0.00274986	2.953604798	6.45700835	Gain	86	163	2	14	15	Null	1	2.90E-01
Segment_60	8	47762604	146264846	98502243	104269	111292	7024	Null	-0.0006	-0.000636938	-0.618827865	-0.459893615	No_CNA	1	250	0	Null	Null	Null	Null	Null
Segment_61	9	153131	19593559	19440429	111293	112694	1402	4.99E-177	-0.0032	-0.003205068	-3.327720021	-1.498138364	Loss	1	169	81	Null	13	14	1	4.00E-01
Segment_62	9	19716199	25969531	6253333	112695	112721	27	2.22E-98	-0.0062	-0.006051251	-6.329905882	-4.193347475	Loss	1	121	129	Null	14	13	1	4.00E-01
Segment_63	9	26123251	33227011	7103761	112722	112991	270	2.06E-188	-0.0034	-0.003397524	-3.530724376	-1.680385304	Loss	2	165	84	Null	15	14	1	7.30E-01
Segment_64	9	33238412	45419207	12180796	112992	113546	555	0.00E+00	-0.0022	-0.002209578	-2.277665273	-0.555452849	Loss	3	215	33	Null	15	8	7	1.40E-02
Segment_65	9	46018067	140193674	94175608	113547	119267	5721	Null	-0.0011	-0.001073759	-1.079590771	0.52011724	No_CNA	1	246	4	Null	Null	Null	Null	Null
Segment_66	10	115544	21886103	21770560	119268	120853	1586	1.19E-75	-0.0073	-0.007251337	-7.595769619	-0.397032064	Loss	9	142	100	Null	15	13	2	7.10E-02
Segment_67	10	21895687	21920526	24840	120854	120856	3	1.50E-29	-0.004	-0.00397988	-4.145000535	3.227868173	Loss	14	224	13	15	14	Null	1	2.00E-01
Segment_68	10	21928812	27556323	5627512	120857	121270	414	2.06E-19	-0.0075	-0.00744481	-7.799847434	-0.611407962	Loss	11	133	107	Null	15	13	2	2.10E-01
Segment_69	10	27560671	27577201	16531	121271	121273	3	2.65E-09	-0.0046	-0.004609731	-4.809374108	2.529969281	Loss	32	206	13	15	14	Null	1	1.10E-01
Segment_70	10	27582425	38585875	11003451	121274	121981	708	7.67E-97	-0.0072	-0.007147417	-7.486153314	-0.28188435	Loss	6	138	107	Null	15	13	2	8.90E-02
Segment_71	10	38596435	42150759	3554325	121982	121992	11	9.38E-116	-0.0027	-0.002486654	-2.569928774	4.882420494	Loss	19	231	1	24	13	Null	11	1.50E-02
Segment_72	10	42184626	70032920	27848295	121993	123572	1580	2.43E-51	-0.0071	-0.007027412	-7.359570636	-0.148914114	Loss	1	138	112	Null	15	13	2	3.70E-02
Segment_73	10	70041778	70059659	17882	123573	123575	3	3.49E-14	-0.0039	-0.003133521	-3.252251412	4.165666798	Loss	21	212	18	13	15	Null	2	6.10E-01
Segment_74	10	70065964	72316941	2250978	123576	123786	211	1.20E-09	-0.007	-0.006869393	-7.192891302	0.026176117	Loss	1	154	96	Null	15	12	3	3.40E-02
Segment_75	10	72324240	72328673	4434	123787	123788	2	2.99E-11	-0.0039	-0.003914636	-4.076180535	3.300160937	Loss	25	178	48	Null	14	13	1	5.70E-01
Segment_76	10	72336589	75051673	2715085	123789	124036	248	4.60E-09	-0.007	-0.006925501	-7.252074389	-0.03599344	Loss	1	154	96	Null	15	13	2	7.00E-02
Segment_77	10	75069380	75081501	12122	124037	124038	2	6.00E-11	-0.0042	-0.004221055	-4.399394803	2.960636776	Loss	60	183	8	15	14	Null	1	9.30E-01
Segment_78	10	75086802	81952099	6865298	124039	124532	494	2.68E-31	-0.0069	-0.006805368	-7.125356768	0.097118548	Loss	1	147	103	Null	15	13	2	5.90E-02
Segment_79	10	81961869	81996286	34418	124533	124534	2	4.00E-31	-0.0019	-0.001860091	-1.909023123	5.576676468	No_CNA	18	184	49	Null	14	15	1	8.50E-01
Segment_80	10	82006502	119285499	37278998	124535	127237	2703	1.26E-13	-0.0068	-0.006692243	-7.006030927	0.222465757	Loss	0	148	103	0	148	103	2	1.10E-01
Segment_81	10	119295569	119317101	21533	127238	127242	5	9.11E-17	-0.0047	-0.004244932	-4.42458015	2.934180537	Loss	4	201	46	Null	15	13	2	4.90E-01
Segment_82	10	119328935	125851068	6522134	127243	127750	508	4.47E-11	-0.0067	-0.006665068	-6.977366675	0.252576451	Loss	0	140	111	Null	15	13	2	7.80E-02
Segment_83	10	125858747	125942780	84034	127751	127753	3	4.04E-07	-0.0046	-0.004575296	-4.773051232	2.568125065	Loss	1	175	75	Null	15	13	2	4.40E-01
Segment_84	10	125976990	127563278	1586289	127754	127875	122	3.03E-67	-0.0065	-0.006411449	-6.709846897	0.533595691	Loss	0	150	101	Null	15	13	2	9.80E-03
Segment_85	10	127578239	127603523	25285	127876	127879	4	6.32E-39	-0.0014	-0.001362387	-1.384039434	6.128151646	No_CNA	32	196	23	12	15	Null	3	6.80E-02
Segment_86	10	127612803	135356671	7743869	127880	128440	561	Null	-0.0065	-0.006371261	-6.667456204	0.578125484	Loss	0	143	108	Null	15	13	2	2.60E-02
Segment_87	11	182372	37682396	37500025	128441	131468	3028	0.00E+00	0.0014	0.001385703	1.514676964	1.333005848	Gain	1	241	9	Null	14	18	4	3.00E-01
Segment_88	11	37709223	54813741	17104519	131469	132269	801	0.00E+00	0.0006	0.000589022	0.674328522	0.411616592	No_CNA	0	243	8	Null	14	18	4	5.00E-01
Segment_89	11	54836429	134432265	79595837	132270	138989	6720	Null	-0.0003	-0.000328656	-0.293648441	-0.649709315	No_CNA	0	250	1	Null	Null	Null	Null	Null
Segment_90	12	33854	264310	230457	138990	139012	23	9.69E-29	0.0013	0.001271943	1.394681992	1.310903189	Gain	9	239	3	13	14	Null	1	9.10E-01
Segment_91	12	274945	22791468	22516524	139013	141026	2014	1.49E-37	0.0003	0.000306537	0.376360628	-0.1223696	No_CNA	4	244	3	18	14	Null	4	3.40E-01
Segment_92	12	22809936	23015035	205100	141027	141035	9	7.04E-150	0.0015	0.00145001	1.582508298	1.575266035	Gain	10	238	3	28	14	Null	14	1.20E-01
Segment_93	12	23028928	56110139	33081212	141036	143730	2695	0.00E+00	0.0002	0.000165465	0.2275565	-0.331809285	No_CNA	0	251	0	Null	Null	Null	Null	Null
Segment_94	12	56113786	56851707	737922	143731	143821	91	2.25E-12	0.0033	0.003219939	3.449449497	4.20295913	Gain	39	211	1	14	14	Null	0	5.10E-02
Segment_95	12	56878227	57171746	293520	143822	143832	11	9.00E-10	0.0005	0.000466371	0.544955472	0.114925237	No_CNA	13	233	5	10	14	Null	4	8.90E-02
Segment_96	12	57212364	58307716	1095353	143833	143884	52	5.98E-27	-0.0007	-0.000672787	-0.656641184	-1.576304907	Loss	8	239	4	15	14	Null	1	4.20E-01
Segment_97	12	58315838	60686403	2370566	143885	143995	111	7.90E-36	0.0002	0.000236715	0.302711641	-0.226029497	No_CNA	4	242	5	Null	14	13	1	9.10E-01
Segment_98	12	60693922	60799336	105415	143996	144006	11	2.04E-16	0.0021	0.002089983	2.257559789	2.525391375	Gain	7	232	12	Null	14	15	1	5.80E-01
Segment_99	12	60810740	65805659	4994920	144007	144402	396	3.72E-28	0.0005	0.000500314	0.580758928	0.165318091	No_CNA	2	247	2	Null	Null	Null	Null	Null
Segment_100	12	65841438	65967585	126148	144403	144411	9	1.34E-22	0.0028	0.00278884	2.994721251	3.562935612	Gain	4	239	8	Null	14	12	2	4.30E-01
Segment_101	12	65975939	67390052	1414114	144412	144511	100	5.69E-166	0.0004	0.000352976	0.425344987	-0.053424812	No_CNA	6	241	4	13	14	Null	1	7.20E-01
Segment_102	12	67395702	67981127	585426	144512	144562	51	1.52E-53	0.0045	0.004502019	4.801802507	6.106376692	Gain	19	231	1	15	14	Null	1	9.20E-01
Segment_103	12	68008695	69188981	1180287	144563	144669	107	6.75E-128	0.0025	0.002476523	2.665285611	3.09925965	Gain	5	244	2	24	14	Null	10	7.60E-01
Segment_104	12	69197447	70289887	1092441	144670	144765	96	6.00E-43	0.0008	0.000792583	0.889047172	0.599229395	No_CNA	2	247	2	Null	Null	Null	Null	Null
Segment_105	12	70299341	70641825	342485	144766	144800	35	1.73E-82	-0.0004	-0.000432107	-0.402769139	-1.218983628	Loss	1	246	4	Null	Null	Null	Null	Null
Segment_106	12	70658947	132289090	61630144	144801	149423	4623	Null	0.0004	0.000395051	0.469726207	0.009041121	No_CNA	0	251	0	Null	Null	Null	Null	Null
Segment_107	13	18194527	114123862	95929336	149424	156463	7040	Null	-0.0006	-0.000557616	-0.535157508	0	No_CNA	0	236	15	Null	15	12	3	8.00E-02
Segment_108	14	18149473	106349756	88200284	156464	164003	7540	Null	-0.0006	-0.000644158	-0.626442931	0	No_CNA	0	239	12	Null	14	6	8	4.80E-02
Segment_109	15	18362555	100200937	81838383	164004	171424	7421	Null	-0.0006	-0.000580343	-0.559130159	0	No_CNA	0	244	7	Null	14	13	1	2.60E-01
Segment_110	16	28087	88690571	88662485	171425	177617	6193	Null	-0.0004	-0.000440235	-0.411342975	0	No_CNA	0	250	1	Null	Null	Null	Null	Null
Segment_111	17	59739	57838106	57778368	177618	182758	5141	7.10E-141	-0.0003	-0.000276631	-0.238771109	0.131068031	No_CNA	0	251	0	Null	Null	Null	Null	Null
Segment_112	17	57851812	57973757	121946	182759	182768	10	9.82E-141	0.0006	0.000599834	0.685733135	2.181720497	Gain	56	195	0	18	13	Null	5	1.60E-02
Segment_113	17	57992993	78638467	20645475	182769	184482	1714	Null	-0.0005	-0.000506116	-0.480835022	-0.405856449	No_CNA	3	248	0	Null	Null	Null	Null	Null
Segment_114	18	4316	75432	71117	184483	184484	2	6.57E-21	-0.0019	-0.001868316	-1.917698697	-5.180358672	Loss	7	131	113	Null	15	13	2	3.20E-01
Segment_115	18	121700	76009131	75887432	184485	189900	5416	1.22E-22	-0.0002	-0.000161029	-0.116832904	-0.003488143	No_CNA	1	249	1	Null	Null	Null	Null	Null
Segment_116	18	76027136	76110964	83829	189901	189910	10	Null	0.0008	0.000804844	0.901980381	2.925250073	Gain	2	233	16	Null	14	18	4	2.20E-01
Segment_117	19	217117	33277915	33060799	189911	192226	2316	1.95E-110	0.0017	0.001715033	1.862057911	-0.20203326	No_CNA	10	241	0	20	14	Null	6	9.90E-01
Segment_118	19	33329393	35322055	1992663	192227	192334	108	1.47E-146	0.0027	0.002727781	2.930316161	1.608312	Gain	14	235	2	16	14	Null	2	6.80E-01
Segment_119	19	35388639	63784327	28395689	192335	195148	2814	Null	0.0019	0.001886544	2.042969808	0.104552713	Gain	5	245	1	21	14	Null	7	6.80E-01
Segment_120	20	8747	26129166	26120420	195149	197276	2128	1.23E-84	0.0025	0.002488298	2.677706692	0.090991909	Gain	7	244	0	18	14	Null	4	5.10E-01
Segment_121	20	26156026	28266113	2110088	197277	197285	9	6.91E-76	0.0002	0.000245072	0.311526224	-5.062770035	No_CNA	1	201	49	Null	13	20	7	2.30E-02
Segment_122	20	29297270	62379059	33081790	197286	200145	2860	Null	0.0024	0.002426159	2.612161666	-0.051771277	Gain	5	246	0	20	14	Null	6	5.60E-01
Segment_123	21	9896630	46914686	37018057	200146	203294	3149	Null	-0.0004	-0.000418667	-0.388592983	0	No_CNA	1	250	0	Null	Null	Null	Null	Null
Segment_124	22	14504218	22093846	7589629	203295	203918	624	1.03E-14	-0.0016	-0.001565792	-1.598593062	1.115242086	No_CNA	5	240	6	Null	14	14	0	6.80E-01
Segment_125	22	22104072	22124493	20422	203919	203920	2	7.19E-11	0.0013	0.001310684	1.435545544	4.775693021	Gain	142	93	16	14	14	Null	0	9.00E-01
Segment_126	22	22131936	23033597	901662	203921	204035	115	8.50E-199	-0.0013	-0.001313452	-1.33242153	1.436357223	No_CNA	6	241	4	18	14	Null	4	2.90E-01
Segment_127	22	23042106	44865839	21823734	204036	206382	2347	6.97E-121	-0.0027	-0.002674323	-2.767884421	-0.295416491	Loss	0	238	13	Null	14	15	1	5.90E-01
Segment_128	22	44877684	44926083	48400	206383	206390	8	1.47E-23	-0.0018	-0.001830372	-1.877675498	0.778550954	No_CNA	7	234	10	Null	14	7	7	9.40E-01
Segment_129	22	44932185	49565816	4633632	206391	206820	430	Null	-0.0028	-0.002777578	-2.876798352	-0.426812631	Loss	0	221	30	Null	13	18	5	2.80E-01
Segment_130=X_Chromosome	23	2719027	154570177	151851151	206821	212696	5876	Null	-0.0003	-0.000264626	-0.226109007	0	No_CNA	77	174	0	14	14	Null	0	8.20E-01
Chromosome_10	10	1	135374737	135374737	119268	128440	9173	Null	Null	-0.006893017	-7.217809984	0	Loss	0	149	102	Null	15	13	2	9.10E-02
Chromosome_7	7	1	158821424	158821424	88360	100935	12576	Null	Null	0.0047203	5.032047284	0	Gain	50	201	0	14	14	Null	0	5.60E-01
Chromosome_9p	9	1	51800000	51800000	111293	113548	2256	Null	Null	-0.003015292	-3.127542261	Null	Loss	0	222	29	Null	15	12	3	2.90E-01
