# Supplementary material for: GSVD Comparison of Patient-Matched Normal and Tumor aCGH Profiles Reveals Global Copy-Number Alterations Predicting Glioblastoma Multiforme Survival
Source: PLoS One. 2012 Jan 23;7(1):e30098. doi: 10.1371/journal.pone.0030098 (PMC3264559; doi:10.1371/journal.pone.0030098)
Supplement: Dataset S4 — Inclusive confirmation set of 344 patients. A tab-delimited text format file, readable by both Mathematica and Microsoft Excel, reproducing the TCGA annotations of the inclusive confirmation set of 344 patients. The tumor and normal profiles of the inclusive confirmation set of 344 patients, in tab-delimited text format files, tabulating relative copy number variation across 200,139 and 198,342 tumor and normal probes, respectively, are available at http://www.alterlab.org/GBM_prognosis/. (TXT) [file pone.0030098.s007.txt]

TCGA_ID	Days_Death	Days_Followup	age.days	probelet.2	Probelet_2_(Coeff.)	Age_(Years)	Probelet_2/Age	Chemotherapy	Probelet_2/Chemotherapy
TCGA-02-0002	Null	Null	Null	0.019104089	High	Null	Null	Null	Null
TCGA-02-0003	144	144	18340	0.071935507	High	>50	High/>50	Yes	High/Yes
TCGA-02-0007	705	705	14805	0.053462338	High	<50	High/<50	Yes	High/Yes
TCGA-02-0014	2511	2511	9369	0.017641411	High	<50	High/<50	Yes	High/Yes
TCGA-02-0015	627	627	18404	0.032916384	High	>50	High/>50	Yes	High/Yes
TCGA-02-0016	Null	1699	18271	0.053976189	High	>50	High/>50	Yes	High/Yes
TCGA-02-0023	612	612	14002	0.044466876	High	<50	High/<50	Yes	High/Yes
TCGA-02-0025	1300	1300	17401	0.016312221	Low	<50	Low/<50	Yes	Low/Yes
TCGA-02-0026	748	748	10021	0.00296782	Low	<50	Low/<50	Yes	Low/Yes
TCGA-02-0034	430	430	22166	0.034855166	High	>50	High/>50	Yes	High/Yes
TCGA-02-0037	109	109	27063	0.064273544	High	>50	High/>50	No	High/No
TCGA-02-0039	320	320	20065	0.024221009	High	>50	High/>50	Yes	High/Yes
TCGA-02-0046	208	208	22417	0.07195943	High	>50	High/>50	Null	Null
TCGA-02-0047	447	447	28759	0.000753955	Low	>50	Low/>50	No	Low/No
TCGA-02-0048	97	97	29299	0.039170983	High	>50	High/>50	Null	Null
TCGA-02-0051	458	458	15983	0.032916968	High	<50	High/<50	Yes	High/Yes
TCGA-02-0052	383	383	18060	0.034743061	High	<50	High/<50	Yes	High/Yes
TCGA-02-0059	291	291	25096	0.022376803	High	>50	High/>50	Null	Null
TCGA-02-0068	804	804	21160	0.031253684	High	>50	High/>50	Yes	High/Yes
TCGA-02-0070	Null	762	25916	0.034759003	High	>50	High/>50	Yes	High/Yes
TCGA-02-0075	634	634	23205	0.040185567	High	>50	High/>50	Yes	High/Yes
TCGA-02-0079	828	828	21173	0.027777402	High	>50	High/>50	Null	Null
TCGA-02-0080	2729	2729	10309	0.021374715	High	<50	High/<50	Yes	High/Yes
TCGA-02-0084	384	7	13263	0.006635761	Low	<50	Low/<50	Null	Null
TCGA-02-0099	106	106	17080	0.05375373	High	<50	High/<50	Yes	High/Yes
TCGA-02-0104	1977	1977	10698	0.002667156	Low	<50	Low/<50	Yes	Low/Yes
TCGA-02-0107	537	537	20557	0.019461261	High	>50	High/>50	Yes	High/Yes
TCGA-02-2466	511	511	22456	0.063683309	High	>50	High/>50	Yes	High/Yes
TCGA-02-2470	393	393	21021	0.021181109	High	>50	High/>50	Yes	High/Yes
TCGA-02-2483	Null	465	15964	0.018638202	High	<50	High/<50	Yes	High/Yes
TCGA-02-2485	Null	469	19494	0.0641685	High	>50	High/>50	Yes	High/Yes
TCGA-02-2486	Null	492	23394	0.060972067	High	>50	High/>50	Yes	High/Yes
TCGA-06-0122	187	8	30967	0.062545963	High	>50	High/>50	Null	Null
TCGA-06-0124	619	123	24591	0.047266123	High	>50	High/>50	Yes	High/Yes
TCGA-06-0125	1448	1439	23343	0.070750836	High	>50	High/>50	Yes	High/Yes
TCGA-06-0126	210	3	31627	0.073828676	High	>50	High/>50	Null	Null
TCGA-06-0127	120	108	24502	0.033731795	High	>50	High/>50	Yes	High/Yes
TCGA-06-0128	691	691	24217	0.015144081	Low	>50	Low/>50	Yes	Low/Yes
TCGA-06-0129	1024	988	11284	0.011357947	Low	<50	Low/<50	Yes	Low/Yes
TCGA-06-0130	394	320	19811	0.032493162	High	>50	High/>50	Yes	High/Yes
TCGA-06-0132	771	570	18125	0.025192005	High	<50	High/<50	Yes	High/Yes
TCGA-06-0137	812	701	23273	0.075259478	High	>50	High/>50	Yes	High/Yes
TCGA-06-0138	737	674	15736	0.052004454	High	<50	High/<50	Yes	High/Yes
TCGA-06-0139	362	327	14728	0.004197305	Low	<50	Low/<50	Yes	Low/Yes
TCGA-06-0141	313	280	22925	0.016207814	Low	>50	Low/>50	Yes	Low/Yes
TCGA-06-0143	357	357	21386	0.046681982	High	>50	High/>50	Yes	High/Yes
TCGA-06-0145	71	71	19660	0.074410131	High	>50	High/>50	Yes	High/Yes
TCGA-06-0147	541	508	18742	0.020585529	High	>50	High/>50	Yes	High/Yes
TCGA-06-0148	307	298	27842	0.060296848	High	>50	High/>50	No	High/No
TCGA-06-0152	375	359	24844	0.055137979	High	>50	High/>50	Yes	High/Yes
TCGA-06-0154	423	389	20018	0.055577846	High	>50	High/>50	Yes	High/Yes
TCGA-06-0155	318	263	22497	0.066013691	High	>50	High/>50	No	High/No
TCGA-06-0156	178	164	20931	0.046710831	High	>50	High/>50	No	High/No
TCGA-06-0157	97	97	23127	0.068477924	High	>50	High/>50	No	High/No
TCGA-06-0158	329	166	26855	0.060369925	High	>50	High/>50	No	High/No
TCGA-06-0166	178	161	18902	0.030185393	High	>50	High/>50	Yes	High/Yes
TCGA-06-0168	598	579	21776	0.047775062	High	>50	High/>50	Yes	High/Yes
TCGA-06-0169	100	95	25127	0.044273387	High	>50	High/>50	Yes	High/Yes
TCGA-06-0171	399	396	24085	0.050526926	High	>50	High/>50	Yes	High/Yes
TCGA-06-0173	136	7	26548	0.076052217	High	>50	High/>50	No	High/No
TCGA-06-0174	98	67	19824	0.06101305	High	>50	High/>50	Yes	High/Yes
TCGA-06-0176	Null	1561	12777	0.023449202	High	<50	High/<50	Yes	High/Yes
TCGA-06-0184	Null	1228	23317	0.046388952	High	>50	High/>50	Yes	High/Yes
TCGA-06-0185	Null	1126	19922	0.087284966	High	>50	High/>50	Yes	High/Yes
TCGA-06-0187	828	801	25317	0.073397231	High	>50	High/>50	Yes	High/Yes
TCGA-06-0188	Null	866	26079	0.03770904	High	>50	High/>50	Yes	High/Yes
TCGA-06-0189	469	454	20296	0.016153376	Low	>50	Low/>50	Yes	Low/Yes
TCGA-06-0190	317	313	22835	0.040692617	High	>50	High/>50	Yes	High/Yes
TCGA-06-0192	Null	556	21243	0.037952488	High	>50	High/>50	Yes	High/Yes
TCGA-06-0197	168	79	24095	0.04101465	High	>50	High/>50	Yes	High/Yes
TCGA-06-0201	12	12	18649	0.038121615	High	>50	High/>50	No	High/No
TCGA-06-0206	232	196	14937	0.061831432	High	<50	High/<50	No	High/No
TCGA-06-0208	255	166	19108	0.061634653	High	>50	High/>50	Yes	High/Yes
TCGA-06-0209	231	118	27877	0.054960698	High	>50	High/>50	No	High/No
TCGA-06-0210	225	151	26600	0.049228652	High	>50	High/>50	Yes	High/Yes
TCGA-06-0211	360	360	17514	0.063216513	High	<50	High/<50	Yes	High/Yes
TCGA-06-0213	16	6	20134	0.044855728	High	>50	High/>50	No	High/No
TCGA-06-0214	457	378	24187	0.057113159	High	>50	High/>50	Yes	High/Yes
TCGA-06-0216	735	684	22524	0.067878907	High	>50	High/>50	No	High/No
TCGA-06-0219	21	10	24488	0.039205838	High	>50	High/>50	No	High/No
TCGA-06-0221	603	548	11332	0.01288835	Low	<50	Low/<50	Yes	Low/Yes
TCGA-06-0237	415	314	27735	0.063197787	High	>50	High/>50	Yes	High/Yes
TCGA-06-0238	404	359	17037	0.042436036	High	<50	High/<50	Yes	High/Yes
TCGA-06-0241	Null	455	24101	0.066550879	High	>50	High/>50	Yes	High/Yes
TCGA-06-0644	Null	375	26246	0.046196539	High	>50	High/>50	Yes	High/Yes
TCGA-06-0645	175	98	20448	0.054178043	High	>50	High/>50	No	High/No
TCGA-06-0646	175	136	22272	0.054897589	High	>50	High/>50	Yes	High/Yes
TCGA-06-0648	297	293	28477	0.057061778	High	>50	High/>50	Yes	High/Yes
TCGA-06-0649	64	62	26796	0.038564407	High	>50	High/>50	No	High/No
TCGA-06-0686	Null	285	19503	0.044657495	High	>50	High/>50	Yes	High/Yes
TCGA-06-0743	Null	678	25434	0.07281122	High	>50	High/>50	Yes	High/Yes
TCGA-06-0744	Null	594	24471	0.067085845	High	>50	High/>50	Yes	High/Yes
TCGA-06-0745	238	163	21884	0.068879379	High	>50	High/>50	Yes	High/Yes
TCGA-06-0747	82	82	19657	0.065416578	High	>50	High/>50	Yes	High/Yes
TCGA-06-0749	81	65	18571	0.035979561	High	>50	High/>50	Yes	High/Yes
TCGA-06-0750	28	28	16018	0.063471404	High	<50	High/<50	No	High/No
TCGA-06-0875	Null	279	22311	0.08293505	High	>50	High/>50	Yes	High/Yes
TCGA-06-0876	Null	271	26371	0.057551029	High	>50	High/>50	Yes	High/Yes
TCGA-06-0877	Null	204	28760	0.065953074	High	>50	High/>50	No	High/No
TCGA-06-0878	Null	218	27319	0.072190786	High	>50	High/>50	Yes	High/Yes
TCGA-06-0879	Null	699	19153	0.066577971	High	>50	High/>50	Yes	High/Yes
TCGA-06-0881	Null	178	18278	0.016742856	Low	>50	Low/>50	Yes	Low/Yes
TCGA-06-0882	Null	165	11111	0.04205881	High	<50	High/<50	Yes	High/Yes
TCGA-06-0939	Null	637	28893	0.041746404	High	>50	High/>50	Yes	High/Yes
TCGA-06-1084	Null	226	19898	0.032618549	High	>50	High/>50	Yes	High/Yes
TCGA-06-1086	208	193	15644	0.021991856	High	<50	High/<50	Yes	High/Yes
TCGA-06-1087	123	109	27657	0.034977812	High	>50	High/>50	Yes	High/Yes
TCGA-06-1800	815	815	22332	0.050468311	High	>50	High/>50	Yes	High/Yes
TCGA-06-1801	Null	263	20538	0.05649013	High	>50	High/>50	Yes	High/Yes
TCGA-06-1802	Null	239	22537	0.059828113	High	>50	High/>50	Yes	High/Yes
TCGA-06-1805	Null	127	10542	0.016990849	Low	<50	Low/<50	Yes	Low/Yes
TCGA-06-2557	33	33	27979	0.061268661	High	>50	High/>50	No	High/No
TCGA-06-2558	380	23	27511	0.055702452	High	>50	High/>50	Null	Null
TCGA-06-2559	149	149	30580	0.047669043	High	>50	High/>50	Yes	High/Yes
TCGA-06-2561	Null	282	19504	0.052448735	High	>50	High/>50	Yes	High/Yes
TCGA-06-2562	Null	86	29752	0.057523157	High	>50	High/>50	Yes	High/Yes
TCGA-06-2563	Null	259	26643	0.069210939	High	>50	High/>50	Yes	High/Yes
TCGA-06-2564	Null	181	18434	0.067722147	High	>50	High/>50	Null	Null
TCGA-06-2565	Null	207	21559	0.059666276	High	>50	High/>50	Yes	High/Yes
TCGA-06-2566	182	182	8428	0.023407704	High	<50	High/<50	Yes	High/Yes
TCGA-06-2567	133	133	23759	0.056536632	High	>50	High/>50	Yes	High/Yes
TCGA-06-2569	Null	13	8921	-0.026951673	Null	Null	Null	Null	Null
TCGA-06-2570	Null	285	7936	-0.004278958	Low	<50	Low/<50	Yes	Low/Yes
TCGA-08-0244	690	690	22684	0.049450296	High	>50	High/>50	Yes	High/Yes
TCGA-08-0246	127	119	20974	0.036820688	High	>50	High/>50	Yes	High/Yes
TCGA-08-0344	3524	3310	24253	-0.002685249	Low	>50	Low/>50	No	Low/No
TCGA-08-0345	53	53	25960	0.036557592	High	>50	High/>50	No	High/No
TCGA-08-0346	256	132	25409	0.027479389	High	>50	High/>50	Yes	High/Yes
TCGA-08-0347	782	419	18384	0.032571871	High	>50	High/>50	Yes	High/Yes
TCGA-08-0348	370	316	23373	0.038933118	High	>50	High/>50	Yes	High/Yes
TCGA-08-0349	298	231	16964	0.058435252	High	<50	High/<50	Yes	High/Yes
TCGA-08-0350	888	103	11905	-0.010094646	Low	<50	Low/<50	No	Low/No
TCGA-08-0351	1986	1636	14838	-0.012150168	Low	<50	Low/<50	Yes	Low/Yes
TCGA-08-0352	39	39	29106	0.065279731	High	>50	High/>50	No	High/No
TCGA-08-0353	256	195	21332	0.039263933	High	>50	High/>50	Yes	High/Yes
TCGA-08-0354	546	458	19198	0.066595901	High	>50	High/>50	Yes	High/Yes
TCGA-08-0355	747	685	11098	0.048298104	High	<50	High/<50	Yes	High/Yes
TCGA-08-0356	946	447	21900	0.040565468	High	>50	High/>50	Yes	High/Yes
TCGA-08-0357	1143	1084	18143	0.043533	High	<50	High/<50	Yes	High/Yes
TCGA-08-0358	678	593	18383	0.087310238	High	>50	High/>50	Yes	High/Yes
TCGA-08-0359	102	29	21748	0.038103136	High	>50	High/>50	No	High/No
TCGA-08-0360	468	352	27894	0.025094116	High	>50	High/>50	Yes	High/Yes
TCGA-08-0373	134	134	25273	0.033287284	High	>50	High/>50	Null	Null
TCGA-08-0375	372	279	18941	0.079677653	High	>50	High/>50	No	High/No
TCGA-08-0384	Null	Null	Null	-0.026361085	Null	Null	Null	Null	Null
TCGA-08-0389	467	97	21638	0.046056597	High	>50	High/>50	Yes	High/Yes
TCGA-08-0392	22	9	22056	0.032411049	High	>50	High/>50	No	High/No
TCGA-12-0615	466	426	28583	0.05637635	High	>50	High/>50	Yes	High/Yes
TCGA-12-0616	447	438	13451	0.040405883	High	<50	High/<50	Yes	High/Yes
TCGA-12-0618	394	49	18071	0.057574873	High	<50	High/<50	Yes	High/Yes
TCGA-12-0619	1062	316	21920	0.048622652	High	>50	High/>50	Yes	High/Yes
TCGA-12-0620	318	181	21068	0.051241842	High	>50	High/>50	Yes	High/Yes
TCGA-12-0654	231	218	17624	0.06221145	High	<50	High/<50	No	High/No
TCGA-12-0656	2883	2004	17865	0.054671296	High	<50	High/<50	Yes	High/Yes
TCGA-12-0657	3	3	25413	0.06145574	High	>50	High/>50	No	High/No
TCGA-12-0662	1161	1161	18717	0.060455806	High	>50	High/>50	Yes	High/Yes
TCGA-12-0670	790	790	22188	0.074796743	High	>50	High/>50	Yes	High/Yes
TCGA-12-0688	811	734	27085	0.062295668	High	>50	High/>50	Yes	High/Yes
TCGA-12-0691	368	185	23019	0.041003438	High	>50	High/>50	Yes	High/Yes
TCGA-12-0692	111	80	27519	0.059512839	High	>50	High/>50	Yes	High/Yes
TCGA-12-0703	619	550	17125	0.053312333	High	<50	High/<50	Yes	High/Yes
TCGA-12-0707	863	0	20136	0.077396847	High	>50	High/>50	Null	Null
TCGA-12-0769	458	378	19170	0.066499582	High	>50	High/>50	Yes	High/Yes
TCGA-12-0772	1638	1615	17018	0.049599197	High	<50	High/<50	Yes	High/Yes
TCGA-12-0773	1315	1311	8849	0.03929782	High	<50	High/<50	Yes	High/Yes
TCGA-12-0775	232	167	27564	0.028713017	High	>50	High/>50	Yes	High/Yes
TCGA-12-0776	296	277	19228	0.035904085	High	>50	High/>50	Yes	High/Yes
TCGA-12-0778	453	451	19460	0.052005223	High	>50	High/>50	Yes	High/Yes
TCGA-12-0780	452	434	18646	0.065003527	High	>50	High/>50	Yes	High/Yes
TCGA-12-0818	2790	2790	16666	0.022423051	High	<50	High/<50	Yes	High/Yes
TCGA-12-0819	753	753	18160	0.065908231	High	<50	High/<50	Yes	High/Yes
TCGA-12-0820	562	562	14877	0.070201556	High	<50	High/<50	Yes	High/Yes
TCGA-12-0821	323	323	22949	0.086133498	High	>50	High/>50	Yes	High/Yes
TCGA-12-0822	715	715	16803	0.041471062	High	<50	High/<50	Yes	High/Yes
TCGA-12-0826	845	845	13887	0.092742899	High	<50	High/<50	Null	Null
TCGA-12-0827	1179	1179	14092	0.008733164	Low	<50	Low/<50	Yes	Low/Yes
TCGA-12-0828	271	271	20909	0.054072564	High	>50	High/>50	Yes	High/Yes
TCGA-12-0829	626	626	27470	0.040487228	High	>50	High/>50	Yes	High/Yes
TCGA-12-1088	3880	3880	19667	0.031014508	High	>50	High/>50	Yes	High/Yes
TCGA-12-1090	230	189	21377	0.045821448	High	>50	High/>50	Yes	High/Yes
TCGA-12-1091	1010	929	3981	0.060036001	High	<50	High/<50	Yes	High/Yes
TCGA-12-1092	661	658	21410	0.036736706	High	>50	High/>50	Yes	High/Yes
TCGA-12-1093	486	364	24296	0.034834645	High	>50	High/>50	Yes	High/Yes
TCGA-12-1094	372	346	20586	0.061940309	High	>50	High/>50	Yes	High/Yes
TCGA-12-1096	277	277	20321	0.033063772	High	>50	High/>50	Yes	High/Yes
TCGA-12-1097	442	442	22526	0.061678788	High	>50	High/>50	Yes	High/Yes
TCGA-12-1098	121	121	27726	0.03921578	High	>50	High/>50	Yes	High/Yes
TCGA-12-1099	125	103	25034	0.027455163	High	>50	High/>50	Yes	High/Yes
TCGA-12-1597	Null	Null	Null	0.070358722	High	Null	Null	Yes	High/Yes
TCGA-12-1598	476	287	27730	0.072587047	High	>50	High/>50	Yes	High/Yes
TCGA-12-1599	781	769	17431	0.054136963	High	<50	High/<50	Yes	High/Yes
TCGA-12-1600	448	414	31419	0.077366829	High	>50	High/>50	Yes	High/Yes
TCGA-12-1601	Null	Null	Null	0.077262418	High	Null	Null	Null	Null
TCGA-12-1602	205	194	21492	0.054028739	High	>50	High/>50	Yes	High/Yes
TCGA-12-3644	1818	1807	17468	0.049492971	High	<50	High/<50	Yes	High/Yes
TCGA-12-3648	819	784	22462	0.073205547	High	>50	High/>50	Yes	High/Yes
TCGA-12-3649	463	351	27845	0.06050591	High	>50	High/>50	Yes	High/Yes
TCGA-12-3650	333	333	17138	0.071913723	High	<50	High/<50	Yes	High/Yes
TCGA-12-3651	386	358	28276	0.054848934	High	>50	High/>50	Yes	High/Yes
TCGA-12-3652	1062	1050	21920	0.066074421	High	>50	High/>50	Yes	High/Yes
TCGA-12-3653	442	357	12529	0.088872217	High	<50	High/<50	Yes	High/Yes
TCGA-14-0736	459	459	18219	0.067154293	High	<50	High/<50	No	High/No
TCGA-14-0783	188	188	13159	0.067876834	High	<50	High/<50	Yes	High/Yes
TCGA-14-0786	701	701	18592	0.08679479	High	>50	High/>50	No	High/No
TCGA-14-0787	68	68	25325	0.085393339	High	>50	High/>50	No	High/No
TCGA-14-0789	342	342	20050	0.045707416	High	>50	High/>50	Yes	High/Yes
TCGA-14-0790	418	418	23674	0.073257543	High	>50	High/>50	Yes	High/Yes
TCGA-14-0812	99	99	24085	0.035034106	High	>50	High/>50	Yes	High/Yes
TCGA-14-0813	41	41	28581	0.054542882	High	>50	High/>50	No	High/No
TCGA-14-0817	164	164	25425	0.049542933	High	>50	High/>50	No	High/No
TCGA-14-0865	502	502	24797	0.039164377	High	>50	High/>50	Yes	High/Yes
TCGA-14-0866	801	801	20179	0.068484955	High	>50	High/>50	Yes	High/Yes
TCGA-14-0867	62	62	24815	0.022788531	High	>50	High/>50	No	High/No
TCGA-14-0871	879	879	27387	0.058252072	High	>50	High/>50	No	High/No
TCGA-14-1034	485	485	22028	0.05485816	High	>50	High/>50	No	High/No
TCGA-14-1037	587	587	24425	0.041071002	High	>50	High/>50	Yes	High/Yes
TCGA-14-1396	34	34	28752	0.060740863	High	>50	High/>50	No	High/No
TCGA-14-1401	114	114	19921	0.050071308	High	>50	High/>50	No	High/No
TCGA-14-1402	974	974	21421	0.054486955	High	>50	High/>50	Yes	High/Yes
TCGA-14-1451	703	703	14400	0.053220524	High	<50	High/<50	No	High/No
TCGA-14-1452	216	216	22106	0.046125983	High	>50	High/>50	Yes	High/Yes
TCGA-14-1453	35	35	25297	0.073875662	High	>50	High/>50	No	High/No
TCGA-14-1454	917	917	19887	0.039233136	High	>50	High/>50	Yes	High/Yes
TCGA-14-1455	28	28	22562	0.067057356	High	>50	High/>50	Yes	High/Yes
TCGA-14-1456	Null	1245	8710	0.013825183	Low	<50	Low/<50	Yes	Low/Yes
TCGA-14-1458	202	186	19899	0.028463068	High	>50	High/>50	Yes	High/Yes
TCGA-14-1459	378	378	23231	0.062848668	High	>50	High/>50	Yes	High/Yes
TCGA-14-1794	30	30	21628	0.043542736	High	>50	High/>50	No	High/No
TCGA-14-1795	59	59	24375	0.053987778	High	>50	High/>50	Yes	High/Yes
TCGA-14-1821	540	540	11329	-0.005466413	Low	<50	Low/<50	Yes	Low/Yes
TCGA-14-1823	542	542	21384	0.075981033	High	>50	High/>50	Yes	High/Yes
TCGA-14-1825	232	232	25684	0.049866669	High	>50	High/>50	No	High/No
TCGA-14-1827	179	179	18827	0.061409503	High	>50	High/>50	Yes	High/Yes
TCGA-14-1829	Null	217	20929	0.064992138	High	>50	High/>50	Yes	High/Yes
TCGA-14-2554	532	532	19090	0.061382792	High	>50	High/>50	No	High/No
TCGA-14-2555	Null	242	16258	0.079078849	High	<50	High/<50	Yes	High/Yes
TCGA-14-3477	Null	114	14082	0.003908715	Low	<50	Low/<50	Yes	Low/Yes
TCGA-14-4157	Null	103	14816	0.048785631	High	<50	High/<50	Yes	High/Yes
TCGA-15-0742	418	300	24050	0.085982417	High	>50	High/>50	Yes	High/Yes
TCGA-15-1446	Null	581	20354	0.046233992	High	>50	High/>50	Yes	High/Yes
TCGA-15-1447	Null	1618	13326	0.001678348	Low	<50	Low/<50	Yes	Low/Yes
TCGA-15-1449	404	167	23828	0.056464495	High	>50	High/>50	Yes	High/Yes
TCGA-16-0846	119	119	31111	0.027793021	High	>50	High/>50	No	High/No
TCGA-16-0848	535	302	20847	0.061061565	High	>50	High/>50	Yes	High/Yes
TCGA-16-0849	Null	793	19939	0.012119695	Low	>50	Low/>50	Yes	Low/Yes
TCGA-16-0861	Null	Null	23778	0.056484406	High	>50	High/>50	Yes	High/Yes
TCGA-16-1045	882	882	18195	0.058629553	High	<50	High/<50	Yes	High/Yes
TCGA-16-1047	139	25	24300	0.076653819	High	>50	High/>50	No	High/No
TCGA-16-1048	Null	Null	Null	0.066290043	High	Null	Null	Null	Null
TCGA-16-1056	426	406	20309	0.04248555	High	>50	High/>50	Yes	High/Yes
TCGA-16-1060	278	111	25812	0.046341344	High	>50	High/>50	No	High/No
TCGA-16-1062	646	556	21148	0.074507051	High	>50	High/>50	Yes	High/Yes
TCGA-16-1063	425	425	26313	0.082713747	High	>50	High/>50	Yes	High/Yes
TCGA-16-1460	Null	195	13207	0.015153074	Low	<50	Low/<50	Yes	Low/Yes
TCGA-19-0955	Null	358	25974	0.033387025	High	>50	High/>50	Yes	High/Yes
TCGA-19-0957	665	665	17714	0.061025722	High	<50	High/<50	Yes	High/Yes
TCGA-19-0960	Null	262	30364	-0.003307358	Low	>50	Low/>50	Yes	Low/Yes
TCGA-19-0962	20	13	28382	0.0575716	High	>50	High/>50	No	High/No
TCGA-19-0964	Null	103	25799	0.060031787	High	>50	High/>50	Yes	High/Yes
TCGA-19-1385	327	327	25459	0.025771511	High	>50	High/>50	Yes	High/Yes
TCGA-19-1386	276	276	18677	0.087541987	High	>50	High/>50	Yes	High/Yes
TCGA-19-1387	Null	181	29892	0.074494722	High	>50	High/>50	Yes	High/Yes
TCGA-19-1388	394	394	21367	0.040656232	High	>50	High/>50	Yes	High/Yes
TCGA-19-1389	141	141	18659	0.031431956	High	>50	High/>50	Yes	High/Yes
TCGA-19-1390	772	772	23063	0.02090045	High	>50	High/>50	No	High/No
TCGA-19-1392	111	106	26592	0.071715583	High	>50	High/>50	No	High/No
TCGA-19-1786	Null	217	23568	0.086636943	High	>50	High/>50	No	High/No
TCGA-19-1787	385	385	17894	0.031530662	High	<50	High/<50	Yes	High/Yes
TCGA-19-1788	111	111	14301	0.006615435	Low	<50	Low/<50	No	Low/No
TCGA-19-1789	93	99	25281	0.061574477	High	>50	High/>50	Yes	High/Yes
TCGA-19-1790	153	153	20626	0.042469989	High	>50	High/>50	Yes	High/Yes
TCGA-19-1791	Null	4	30064	0.073883805	High	>50	High/>50	No	High/No
TCGA-19-2619	Null	294	20158	0.064627214	High	>50	High/>50	Yes	High/Yes
TCGA-19-2620	148	148	25664	0.042494542	High	>50	High/>50	Yes	High/Yes
TCGA-19-2621	33	33	30428	0.048917888	High	>50	High/>50	No	High/No
TCGA-19-2623	Null	229	23835	0.052579545	High	>50	High/>50	Yes	High/Yes
TCGA-19-2624	5	5	18890	0.068817004	High	>50	High/>50	No	High/No
TCGA-19-2625	124	124	27929	0.035922574	High	>50	High/>50	No	High/No
TCGA-19-2629	Null	Null	22257	0.043941306	High	>50	High/>50	Yes	High/Yes
TCGA-19-2631	213	213	27199	0.07945771	High	>50	High/>50	No	High/No
TCGA-19-4068	Null	136	24945	0.077481977	High	>50	High/>50	Yes	High/Yes
TCGA-26-1438	Null	305	13489	0.034448296	High	<50	High/<50	Yes	High/Yes
TCGA-26-1439	422	422	23302	0.059486423	High	>50	High/>50	Yes	High/Yes
TCGA-26-1440	Null	296	17683	0.05796386	High	<50	High/<50	Yes	High/Yes
TCGA-26-1443	Null	216	21990	0.083637583	High	>50	High/>50	Yes	High/Yes
TCGA-26-1799	285	285	25171	0.072074741	High	>50	High/>50	Yes	High/Yes
TCGA-27-1830	154	146	21130	0.048812426	High	>50	High/>50	Yes	High/Yes
TCGA-27-1832	300	0	21677	0.05063233	High	>50	High/>50	Yes	High/Yes
TCGA-27-1833	737	555	24591	0.091671491	High	>50	High/>50	Yes	High/Yes
TCGA-27-1835	648	648	19443	0.071540908	High	>50	High/>50	Yes	High/Yes
TCGA-27-1836	914	914	12060	0.030857113	High	<50	High/<50	Yes	High/Yes
TCGA-27-1837	427	427	13368	0.05779533	High	<50	High/<50	Yes	High/Yes
TCGA-27-1838	350	350	21705	0.067875217	High	>50	High/>50	Yes	High/Yes
TCGA-27-2518	752	752	19130	0.05270235	High	>50	High/>50	Yes	High/Yes
TCGA-27-2519	Null	316	17715	0.051883691	High	<50	High/<50	Yes	High/Yes
TCGA-27-2521	Null	316	12685	0.00619649	Low	<50	Low/<50	Yes	Low/Yes
TCGA-27-2523	489	489	23034	0.068732724	High	>50	High/>50	Yes	High/Yes
TCGA-27-2524	231	231	20554	0.071415563	High	>50	High/>50	Yes	High/Yes
TCGA-27-2526	87	87	28976	0.093625534	High	>50	High/>50	No	High/No
TCGA-27-2527	438	438	29619	0.019392084	High	>50	High/>50	No	High/No
TCGA-27-2528	479	479	22867	0.047199178	High	>50	High/>50	Yes	High/Yes
TCGA-28-1745	Null	344	27817	0.03027293	High	>50	High/>50	Yes	High/Yes
TCGA-28-1746	Null	6	28302	0.07948659	High	>50	High/>50	Yes	High/Yes
TCGA-28-1747	77	77	16301	0.050953224	High	<50	High/<50	Yes	High/Yes
TCGA-28-1749	Null	279	26765	0.078226746	High	>50	High/>50	Yes	High/Yes
TCGA-28-1750	Null	253	14817	0.052290528	High	<50	High/<50	Yes	High/Yes
TCGA-28-1751	Null	231	22291	0.031154603	High	>50	High/>50	Yes	High/Yes
TCGA-28-1752	Null	257	15565	0.047945669	High	<50	High/<50	Yes	High/Yes
TCGA-28-1753	Null	36	19366	0.053917901	High	>50	High/>50	No	High/No
TCGA-28-1755	46	46	19263	0.060282096	High	>50	High/>50	Yes	High/Yes
TCGA-28-1757	Null	4	26189	0.084852407	High	>50	High/>50	Null	Null
TCGA-28-2502	Null	20	23807	0.036612039	High	>50	High/>50	No	High/No
TCGA-28-2506	Null	205	23291	0.051660698	High	>50	High/>50	Yes	High/Yes
TCGA-28-2509	Null	145	28240	0.050000107	High	>50	High/>50	Yes	High/Yes
TCGA-28-2513	Null	222	25420	0.026496924	High	>50	High/>50	Yes	High/Yes
TCGA-28-2514	Null	160	16736	0.049194651	High	<50	High/<50	Yes	High/Yes
TCGA-32-1970	467	467	21613	0.088807782	High	>50	High/>50	Yes	High/Yes
TCGA-32-1973	641	641	7756	0.027214305	High	<50	High/<50	Yes	High/Yes
TCGA-32-1977	Null	3	23205	0.039112329	High	>50	High/>50	Null	Null
TCGA-32-1978	Null	Null	Null	0.081204962	High	Null	Null	Null	Null
TCGA-32-1982	142	142	27763	0.046854359	High	>50	High/>50	Null	Null
TCGA-32-1986	386	386	25060	0.039826631	High	>50	High/>50	Yes	High/Yes
TCGA-32-1987	451	451	18091	0.039272589	High	<50	High/<50	Yes	High/Yes
TCGA-32-1991	515	515	22020	0.056163717	High	>50	High/>50	Yes	High/Yes
TCGA-32-2491	372	372	23130	0.045541832	High	>50	High/>50	Yes	High/Yes
TCGA-32-2494	632	632	21198	0.039119727	High	>50	High/>50	Yes	High/Yes
TCGA-32-2495	Null	Null	Null	0.06167301	High	Null	Null	Yes	High/Yes
TCGA-32-2615	485	485	22916	0.061627783	High	>50	High/>50	Yes	High/Yes
TCGA-32-2616	223	223	17781	0.042853143	High	<50	High/<50	Yes	High/Yes
TCGA-32-2632	269	269	29281	0.058683078	High	>50	High/>50	Null	Null
TCGA-32-2634	Null	270	29964	0.047170006	High	>50	High/>50	Yes	High/Yes
TCGA-32-2638	Null	224	24658	0.063426617	High	>50	High/>50	Yes	High/Yes
TCGA-32-4208	Null	400	9213	0.028797398	High	<50	High/<50	Yes	High/Yes
TCGA-32-4210	112	112	26768	0.075485232	High	>50	High/>50	Null	Null
TCGA-32-4211	383	383	20748	0.063505442	High	>50	High/>50	Yes	High/Yes
TCGA-32-4213	Null	356	17237	0.041966306	High	<50	High/<50	Yes	High/Yes
TCGA-32-4719	330	330	26691	0.055918531	High	>50	High/>50	Yes	High/Yes
TCGA-41-2571	26	26	32612	0.080345836	High	>50	High/>50	Yes	High/Yes
TCGA-41-2572	406	406	24505	0.082844229	High	>50	High/>50	Yes	High/Yes
TCGA-41-2575	290	290	27586	0.063714151	High	>50	High/>50	Yes	High/Yes
TCGA-41-3392	30	30	32351	0.087406597	High	>50	High/>50	No	High/No
TCGA-41-3393	135	135	29903	0.058964187	High	>50	High/>50	Yes	High/Yes
TCGA-41-3915	Null	183	17880	0.029318925	High	<50	High/<50	Yes	High/Yes
TCGA-41-4097	6	6	23106	0.023406611	High	>50	High/>50	No	High/No
