# Supplementary material for: GSVD Comparison of Patient-Matched Normal and Tumor aCGH Profiles Reveals Global Copy-Number Alterations Predicting Glioblastoma Multiforme Survival
Source: PLoS One. 2012 Jan 23;7(1):e30098. doi: 10.1371/journal.pone.0030098 (PMC3264559; doi:10.1371/journal.pone.0030098)
Supplement: Dataset S5 — Independent validation set of 184 patients. A tab-delimited text format file, readable by both Mathematica and Microsoft Excel, reproducing the TCGA annotations of the independent validation set of 184 patients. The tumor profiles of the independent validation set of 184 patients, in a tab-delimited text format file, tabulating relative copy number variation across 212,696 autosomal and X chromosome probes, are available at http://www.alterlab.org/GBM_prognosis/. (TXT) [file pone.0030098.s008.txt]

TCGA_ID	Days_Death	Days_Followup	age.days	arraylet.2	Arraylet_2_(Corr.)	Age_(Years)	Arraylet_2/Age	Chemotherapy	Arraylet_2/Chemotherapy
TCGA-02-0001	353	358	16179	0.357411809	High	<50	High/<50	Yes	High/Yes
TCGA-02-0006	558	558	20516	0.465926261	High	>50	High/>50	Yes	High/Yes
TCGA-02-0009	322	322	22456	0.669263975	High	>50	High/>50	Null	Null
TCGA-02-0010	1077	1077	7451	0.227767882	High	<50	High/<50	Yes	High/Yes
TCGA-02-0011	630	630	6926	0.046174229	Low	<50	Low/<50	Yes	Low/Yes
TCGA-02-0021	2361	2361	16035	0.693246479	High	<50	High/<50	Yes	High/Yes
TCGA-02-0024	1614	1614	13116	0.067162827	Low	<50	Low/<50	Yes	Low/Yes
TCGA-02-0027	370	315	12369	0.474761782	High	<50	High/<50	Yes	High/Yes
TCGA-02-0028	2755	2755	14303	-0.02461627	Low	<50	Low/<50	Yes	Low/Yes
TCGA-02-0033	86	86	20070	0.45993967	High	>50	High/>50	Null	Null
TCGA-02-0038	326	326	17749	0.724022597	High	<50	High/<50	Yes	High/Yes
TCGA-02-0043	556	556	19882	0.735966426	High	>50	High/>50	Yes	High/Yes
TCGA-02-0054	199	199	16223	0.453126406	High	<50	High/<50	Yes	High/Yes
TCGA-02-0055	76	76	22798	0.281814448	High	>50	High/>50	Yes	High/Yes
TCGA-02-0057	604	604	24139	0.470266024	High	>50	High/>50	Yes	High/Yes
TCGA-02-0058	254	254	10517	0.086925501	Low	<50	Low/<50	Yes	Low/Yes
TCGA-02-0060	183	183	24150	0.044220775	Low	>50	Low/>50	Yes	Low/Yes
TCGA-02-0064	600	600	18280	0.632508529	High	>50	High/>50	Yes	High/Yes
TCGA-02-0069	Null	873	11668	-0.144465113	Low	<50	Low/<50	Yes	Low/Yes
TCGA-02-0071	167	167	19425	0.656930243	High	>50	High/>50	Null	Null
TCGA-02-0074	310	310	24906	0.396913192	High	>50	High/>50	Yes	High/Yes
TCGA-02-0083	691	691	21626	0.362706578	High	>50	High/>50	Yes	High/Yes
TCGA-02-0085	1560	1560	23289	0.408011058	High	>50	High/>50	Yes	High/Yes
TCGA-02-0086	268	268	16763	0.473978753	High	<50	High/<50	Yes	High/Yes
TCGA-02-0087	Null	1757	10185	0.086055645	Low	<50	Low/<50	Null	Null
TCGA-02-0089	515	515	19233	0.680174133	High	>50	High/>50	Yes	High/Yes
TCGA-02-0102	821	821	15660	0.664113328	High	<50	High/<50	Yes	High/Yes
TCGA-02-0106	355	355	19883	0.586700911	High	>50	High/>50	Yes	High/Yes
TCGA-02-0111	704	704	20813	0.353490419	High	>50	High/>50	Yes	High/Yes
TCGA-02-0113	Null	2817	15836	0.351530085	High	<50	High/<50	Yes	High/Yes
TCGA-02-0114	3040	3040	13681	-0.056146317	Low	<50	Low/<50	Yes	Low/Yes
TCGA-02-0115	476	476	19257	0.419932961	High	>50	High/>50	Yes	High/Yes
TCGA-02-0116	1489	1489	18656	0.733521534	High	>50	High/>50	Yes	High/Yes
TCGA-02-0258	503	503	13268	0.211270002	High	<50	High/<50	Null	Null
TCGA-02-0260	514	514	19956	0.77106576	High	>50	High/>50	Null	Null
TCGA-02-0266	538	538	5303	0.35717949	High	<50	High/<50	Null	Null
TCGA-02-0269	327	327	25194	0.768448656	High	>50	High/>50	Null	Null
TCGA-02-0271	440	440	9578	0.422790222	High	<50	High/<50	Null	Null
TCGA-02-0281	121	121	28695	0.330123131	High	>50	High/>50	Null	Null
TCGA-02-0285	422	422	18353	0.571016871	High	>50	High/>50	Null	Null
TCGA-02-0289	432	432	21031	0.718414118	High	>50	High/>50	Yes	High/Yes
TCGA-02-0290	485	485	18066	0.717432239	High	<50	High/<50	Yes	High/Yes
TCGA-02-0317	372	372	14636	0.730857336	High	<50	High/<50	Yes	High/Yes
TCGA-02-0321	300	300	27125	0.398211002	High	>50	High/>50	Null	Null
TCGA-02-0324	234	234	25352	0.528472975	High	>50	High/>50	Null	Null
TCGA-02-0325	323	323	22598	0.514580897	High	>50	High/>50	Yes	High/Yes
TCGA-02-0326	223	374	30159	0.341994476	High	>50	High/>50	Null	Null
TCGA-02-0330	484	484	18654	0.474660998	High	>50	High/>50	Yes	High/Yes
TCGA-02-0332	782	782	17021	0.323453206	High	<50	High/<50	Yes	High/Yes
TCGA-02-0333	133	133	28449	0.614806351	High	>50	High/>50	Null	Null
TCGA-02-0337	764	764	17642	0.537665895	High	<50	High/<50	Yes	High/Yes
TCGA-02-0338	322	322	15231	0.060147014	Low	<50	Low/<50	Null	Null
TCGA-02-0339	377	377	24524	0.097460736	Low	>50	Low/>50	Null	Null
TCGA-02-0422	441	441	18367	0.599408862	High	>50	High/>50	Yes	High/Yes
TCGA-02-0430	321	321	24641	0.686698414	High	>50	High/>50	Yes	High/Yes
TCGA-02-0432	1433	1433	13260	0.085288712	Low	<50	Low/<50	Yes	Low/Yes
TCGA-02-0439	20	20	25623	0.471238052	High	>50	High/>50	Null	Null
TCGA-02-0440	345	345	22955	0.606380066	High	>50	High/>50	Yes	High/Yes
TCGA-02-0446	281	281	22541	0.507667795	High	>50	High/>50	Null	Null
TCGA-02-0451	492	492	22662	0.555375892	High	>50	High/>50	Null	Null
TCGA-02-0456	102	102	24796	0.252148245	High	>50	High/>50	Null	Null
TCGA-02-2470	393	393	21021	0.151922878	High	>50	High/>50	Yes	High/Yes
TCGA-02-2483	Null	465	15964	0.128001445	Low	<50	Low/<50	Yes	Low/Yes
TCGA-02-2486	Null	492	23394	0.536688132	High	>50	High/>50	Yes	High/Yes
TCGA-06-0146	611	611	12252	0.073426434	Low	<50	Low/<50	Yes	Low/Yes
TCGA-06-0149	261	238	27315	0.541044638	High	>50	High/>50	Yes	High/Yes
TCGA-06-0162	104	78	17272	0.453729447	High	<50	High/<50	No	High/No
TCGA-06-0164	1730	1729	17510	0.639119823	High	<50	High/<50	Yes	High/Yes
TCGA-06-0175	123	83	25558	0.588853555	High	>50	High/>50	No	High/No
TCGA-06-0177	126	60	23498	0.445419828	High	>50	High/>50	No	High/No
TCGA-06-0179	616	578	23449	0.589774798	High	>50	High/>50	Yes	High/Yes
TCGA-06-0182	111	77	27963	0.576863439	High	>50	High/>50	No	High/No
TCGA-06-0194	142	142	13852	0.5083947	High	<50	High/<50	Yes	High/Yes
TCGA-06-0195	225	214	23131	0.527069223	High	>50	High/>50	Yes	High/Yes
TCGA-06-0394	329	313	18913	0.638605984	High	>50	High/>50	Yes	High/Yes
TCGA-06-0397	121	15	20997	0.373148608	High	>50	High/>50	Yes	High/Yes
TCGA-06-0402	8	8	26059	0.582172768	High	>50	High/>50	No	High/No
TCGA-06-0409	2201	2145	16023	0.607812945	High	<50	High/<50	Yes	High/Yes
TCGA-06-0410	142	142	28084	0.169034723	High	>50	High/>50	No	High/No
TCGA-06-0412	291	245	20618	0.623217315	High	>50	High/>50	Yes	High/Yes
TCGA-06-0413	96	5	28433	0.24909938	High	>50	High/>50	No	High/No
TCGA-06-0414	1068	1065	23215	0.310414825	High	>50	High/>50	Yes	High/Yes
TCGA-06-0939	Null	637	28893	0.423437602	High	>50	High/>50	Yes	High/Yes
TCGA-06-2557	33	33	27979	0.520657354	High	>50	High/>50	No	High/No
TCGA-06-2558	380	23	27511	0.453535623	High	>50	High/>50	Null	Null
TCGA-06-2559	149	149	30580	0.439878347	High	>50	High/>50	Yes	High/Yes
TCGA-06-2561	Null	282	19504	0.333737191	High	>50	High/>50	Yes	High/Yes
TCGA-06-2562	Null	86	29752	0.491953012	High	>50	High/>50	Yes	High/Yes
TCGA-06-2563	Null	259	26643	0.567142584	High	>50	High/>50	Yes	High/Yes
TCGA-06-2564	Null	181	18434	0.626148633	High	>50	High/>50	Null	Null
TCGA-06-2565	Null	207	21559	0.54573221	High	>50	High/>50	Yes	High/Yes
TCGA-06-2566	182	182	8428	0.266003268	High	<50	High/<50	Yes	High/Yes
TCGA-06-2567	133	133	23759	0.578622712	High	>50	High/>50	Yes	High/Yes
TCGA-06-2569	Null	13	8921	-0.139952065	Low	<50	Low/<50	Null	Null
TCGA-06-2570	Null	285	7936	-0.012555277	Low	<50	Low/<50	Yes	Low/Yes
TCGA-08-0380	454	330	27277	0.318852751	High	>50	High/>50	No	High/No
TCGA-08-0386	548	478	27053	0.50446833	High	>50	High/>50	Yes	High/Yes
TCGA-08-0390	425	322	25304	0.357192153	High	>50	High/>50	Yes	High/Yes
TCGA-08-0509	382	17	23273	0.584674176	High	>50	High/>50	Null	Null
TCGA-08-0510	129	106	27675	0.619912293	High	>50	High/>50	Yes	High/Yes
TCGA-08-0511	235	235	25299	0.684171263	High	>50	High/>50	Yes	High/Yes
TCGA-08-0512	1282	358	17821	0.42732752	High	<50	High/<50	No	High/No
TCGA-08-0514	337	259	25457	0.507411177	High	>50	High/>50	No	High/No
TCGA-08-0516	596	561	5308	-0.160494388	Null	Null	Null	No	Null
TCGA-08-0517	1785	1770	12771	0.082745211	Low	<50	Low/<50	No	Low/No
TCGA-08-0518	588	39	21995	0.638614721	High	>50	High/>50	No	High/No
TCGA-08-0520	326	326	25766	0.588198527	High	>50	High/>50	No	High/No
TCGA-08-0521	146	146	6376	0.307979532	High	<50	High/<50	Yes	High/Yes
TCGA-08-0522	635	555	22413	0.412675283	High	>50	High/>50	Yes	High/Yes
TCGA-08-0524	220	198	6464	0.0585566	Low	<50	Low/<50	Yes	Low/Yes
TCGA-08-0525	486	486	19012	0.688040168	High	>50	High/>50	Yes	High/Yes
TCGA-08-0529	559	526	20556	0.695967466	High	>50	High/>50	Yes	High/Yes
TCGA-08-0531	230	168	23481	0.716908147	High	>50	High/>50	Yes	High/Yes
TCGA-12-1089	177	177	23419	0.366902922	High	>50	High/>50	Yes	High/Yes
TCGA-12-3644	1818	1807	17468	0.392435615	High	<50	High/<50	Yes	High/Yes
TCGA-12-3646	1338	1314	21855	0.34551117	High	>50	High/>50	Yes	High/Yes
TCGA-12-3648	819	784	22462	0.55826267	High	>50	High/>50	Yes	High/Yes
TCGA-12-3649	463	351	27845	0.483350146	High	>50	High/>50	Yes	High/Yes
TCGA-12-3650	333	333	17138	0.665117854	High	<50	High/<50	Yes	High/Yes
TCGA-12-3653	442	357	12529	0.542421181	High	<50	High/<50	Yes	High/Yes
TCGA-14-0790	418	418	23674	0.556894264	High	>50	High/>50	Yes	High/Yes
TCGA-14-1456	Null	1245	8710	0.089800538	Low	<50	Low/<50	Yes	Low/Yes
TCGA-14-2555	Null	242	16258	0.619999105	High	<50	High/<50	Yes	High/Yes
TCGA-14-3477	Null	114	14082	0.031007626	Low	<50	Low/<50	Yes	Low/Yes
TCGA-14-4157	Null	103	14816	0.357130959	High	<50	High/<50	Yes	High/Yes
TCGA-16-0850	498	496	19281	0.122143568	Low	>50	Low/>50	Yes	Low/Yes
TCGA-16-1055	313	301	17840	0.591952618	High	<50	High/<50	Yes	High/Yes
TCGA-19-0963	434	434	22325	0.539045997	High	>50	High/>50	Yes	High/Yes
TCGA-19-1390	772	772	23063	0.082778618	Low	>50	Low/>50	No	Low/No
TCGA-19-1787	385	385	17894	0.220045045	High	<50	High/<50	Yes	High/Yes
TCGA-19-1790	153	153	20626	0.371944962	High	>50	High/>50	Yes	High/Yes
TCGA-19-2619	Null	294	20158	0.443530103	High	>50	High/>50	Yes	High/Yes
TCGA-19-2620	148	148	25664	0.314420904	High	>50	High/>50	Yes	High/Yes
TCGA-19-2623	Null	229	23835	0.390958886	High	>50	High/>50	Yes	High/Yes
TCGA-19-2624	5	5	18890	0.551023915	High	>50	High/>50	No	High/No
TCGA-19-2625	124	124	27929	0.171109881	High	>50	High/>50	No	High/No
TCGA-19-2631	213	213	27199	0.400404409	High	>50	High/>50	No	High/No
TCGA-19-4068	Null	136	24945	0.486010832	High	>50	High/>50	Yes	High/Yes
TCGA-26-1439	422	422	23302	0.570235021	High	>50	High/>50	Yes	High/Yes
TCGA-27-1834	1232	1008	20568	0.397351273	High	>50	High/>50	Yes	High/Yes
TCGA-27-1835	648	648	19443	0.409973983	High	>50	High/>50	Yes	High/Yes
TCGA-27-1836	914	914	12060	0.188530379	High	<50	High/<50	Yes	High/Yes
TCGA-27-1837	427	427	13368	0.57039548	High	<50	High/<50	Yes	High/Yes
TCGA-27-1838	350	350	21705	0.432405675	High	>50	High/>50	Yes	High/Yes
TCGA-27-2518	752	752	19130	0.62573559	High	>50	High/>50	Yes	High/Yes
TCGA-27-2519	Null	316	17715	0.401500751	High	<50	High/<50	Yes	High/Yes
TCGA-27-2523	489	489	23034	0.568664907	High	>50	High/>50	Yes	High/Yes
TCGA-27-2524	231	231	20554	0.495194024	High	>50	High/>50	Yes	High/Yes
TCGA-27-2526	87	87	28976	0.572426029	High	>50	High/>50	No	High/No
TCGA-27-2527	438	438	29619	0.281595443	High	>50	High/>50	No	High/No
TCGA-27-2528	479	479	22867	0.448438505	High	>50	High/>50	Yes	High/Yes
TCGA-28-1747	77	77	16301	0.549060672	High	<50	High/<50	Yes	High/Yes
TCGA-28-1753	Null	36	19366	0.47292742	High	>50	High/>50	No	High/No
TCGA-28-1760	Null	143	17758	0.564275614	High	<50	High/<50	Yes	High/Yes
TCGA-28-2502	Null	20	23807	0.502149	High	>50	High/>50	No	High/No
TCGA-28-2506	Null	205	23291	0.424493472	High	>50	High/>50	Yes	High/Yes
TCGA-28-2509	Null	145	28240	0.352980639	High	>50	High/>50	Yes	High/Yes
TCGA-28-2514	Null	160	16736	0.451233779	High	<50	High/<50	Yes	High/Yes
TCGA-32-1970	467	467	21613	0.671041194	High	>50	High/>50	Yes	High/Yes
TCGA-32-1973	641	641	7756	0.164705398	High	<50	High/<50	Yes	High/Yes
TCGA-32-1976	15	15	23798	0.388942101	High	>50	High/>50	No	High/No
TCGA-32-1977	Null	3	23205	0.279983002	High	>50	High/>50	Null	Null
TCGA-32-1982	142	142	27763	0.507207199	High	>50	High/>50	Null	Null
TCGA-32-1986	386	386	25060	0.465699686	High	>50	High/>50	Yes	High/Yes
TCGA-32-1987	451	451	18091	0.288204229	High	<50	High/<50	Yes	High/Yes
TCGA-32-1991	515	515	22020	0.394984305	High	>50	High/>50	Yes	High/Yes
TCGA-32-2491	372	372	23130	0.516797793	High	>50	High/>50	Yes	High/Yes
TCGA-32-2494	632	632	21198	0.357751813	High	>50	High/>50	Yes	High/Yes
TCGA-32-2615	485	485	22916	0.422175712	High	>50	High/>50	Yes	High/Yes
TCGA-32-2616	223	223	17781	0.275916175	High	<50	High/<50	Yes	High/Yes
TCGA-32-2632	269	269	29281	0.38615692	High	>50	High/>50	Null	Null
TCGA-32-2634	Null	270	29964	0.280694922	High	>50	High/>50	Yes	High/Yes
TCGA-32-2638	Null	224	24658	0.594833728	High	>50	High/>50	Yes	High/Yes
TCGA-32-4210	112	112	26768	0.399015339	High	>50	High/>50	Null	Null
TCGA-32-4211	383	383	20748	0.466606927	High	>50	High/>50	Yes	High/Yes
TCGA-32-4213	Null	356	17237	0.402632892	High	<50	High/<50	Yes	High/Yes
TCGA-32-4719	330	330	26691	0.459298807	High	>50	High/>50	Yes	High/Yes
TCGA-41-2571	26	26	32612	0.556329986	High	>50	High/>50	Yes	High/Yes
TCGA-41-2572	406	406	24505	0.65341907	High	>50	High/>50	Yes	High/Yes
TCGA-41-2573	Null	272	21911	0.301601511	High	>50	High/>50	Yes	High/Yes
TCGA-41-2575	290	290	27586	0.460757101	High	>50	High/>50	Yes	High/Yes
TCGA-41-3392	30	30	32351	0.536002641	High	>50	High/>50	No	High/No
TCGA-41-3393	135	135	29903	0.444028537	High	>50	High/>50	Yes	High/Yes
TCGA-41-3915	Null	183	17880	0.21157269	High	<50	High/<50	Yes	High/Yes
